# Supplementary material for: Spontaneous Mutations Decrease Sensitivity of Gene Expression to Random Environmental Variation in Caenorhabditis elegans
Source: PLoS One. 2010 Jan 18;5(1):e8750. doi: 10.1371/journal.pone.0008750 (PMC2807463; doi:10.1371/journal.pone.0008750)
Supplement: Table S1 — This file contains the normalized data analyzed in this study (datasheet “Data”) and a table legend (datasheet “README”). (5.58 MB XLS) [file pone.0008750.s002.xls]

## Sheet: README
README for supplementary data Table S1 (data sheet "Data"). Data entries are normalized data; see Methods for explanation of the normalization protocol. Column headings are: A: "SPOTID", an identifier for the gene represented on the array; B: "Sig_not", whether or not a gene had significant mutational variance (VM) by the criteria of Denver et al. (2005); C-AP, line #/dye/replicate, e.g., Column …

## Sheet: Data
SPOTID	Sig_not	41G1	24R1	41G2	24R2	24G1	41R1	24G2	41R2	83G1	41R3	83G2	41R4	41G3	83R1	41G4	83R2	99G1	83R3	99G2	83R4	83G3	99R1	83G4	99R2	N2G1	24R3	N2G2	24R4	24G3	N2R1	24G4	N2R2	N2G3	99R3	N2G4	99R4	99G3	N2R3	99G4	N2R4
AC3.7	Sig	10.1453	10.0548	9.76665	9.75706	9.8552	10.2876	9.88212	10.0484	10.9294	10.1781	9.95848	10.7081	9.99504	10.5043	9.50496	9.97175	9.18233	10.1822	9.12992	9.79992	9.37034	8.76715	8.44582	7.99703	8.50815	8.36672	8.65007	8.54259	8.78035	9.15094	8.55716	8.70133	9.60703	9.55372	10.4411	10.4359	8.88151	8.95752	8.84396	8.95048
AH10.1	Sig	11.1535	10.6389	11.4135	10.7056	11.1053	11.9792	10.6424	11.8806	10.7508	11.2272	11.0907	12.1939	11.6221	10.4441	11.1277	10.2128	10.4035	9.97639	9.98257	9.43991	9.67992	10.4248	8.21335	8.58836	9.88601	9.96986	10.3	10.0227	9.71022	9.81709	9.51528	9.7638	10.9174	11.2056	11.6025	11.8778	10.2645	10.0912	10.0776	9.91566
B0024.1	Sig	12.9026	12.8415	12.1925	12.4041	12.6387	12.2105	12.1049	11.8986	11.8497	12.7589	12.4325	13.0146	12.3157	11.6424	12.5087	11.9079	11.7329	11.1101	10.8255	10.2701	10.7954	11.4187	11.0834	12.2698	10.2451	10.4466	11.1698	10.9793	11.2073	11.5525	10.7609	10.7738	12.883	12.4674	14.4162	13.9397	11.072	11.7072	11.765	12.359
B0035.4	Sig	13.2577	13.2468	12.3351	12.6788	12.7463	12.2938	12.2491	12.0321	12.0243	12.3128	13.2959	13.0558	12.0163	11.3705	12.0927	12.0942	11.8744	11.2442	11.1018	10.6978	10.7745	11.5377	10.3356	11.0359	9.69648	10.238	10.2661	10.658	11.7214	11.8958	12.0787	12.3704	12.3338	12.7956	13.1885	13.6652	12.8574	12.4498	12.8392	12.5176
B0218.7	Sig	11.2773	10.828	10.8987	10.4238	10.5649	10.7413	10.4601	10.9675	10.152	11.1036	10.7483	11.4733	10.7553	10.0344	10.1684	9.66643	9.05969	8.95563	9.50078	9.62702	8.71806	9.39732	8.18094	8.81851	8.85455	8.97882	8.90446	9.68914	9.66567	10.1095	9.86066	10.02	10.5865	10.8244	11.6936	11.7971	8.69479	8.52771	9.90851	10.0215
B0222.6	Sig	14.2836	13.5975	13.3738	12.4948	12.9074	13.3435	12.5837	13.0172	13.6651	13.1675	14.0853	14.7273	13.0286	12.6377	13.4007	13.1624	12.0075	13.0612	10.987	11.3044	12.6979	11.3116	12.25	11.113	10.8612	9.92402	11.0088	10.1921	12.1664	12.7805	12.4578	13.0572	13.0203	12.8745	14.5615	14.5909	12.6921	13.1203	13.3656	13.5704
B0222.7	Sig	13.1586	12.8504	12.9198	12.1358	12.0779	13.1414	12.0023	13.1428	13.0493	12.8295	13.3647	14.2069	12.5696	12.4164	12.4336	12.1736	11.1762	12.9787	10.3974	10.929	11.595	10.5563	11.399	10.1536	10.0692	10.4285	10.3952	10.3272	12.1844	12.8743	12.0056	12.4175	13.2532	13.0253	14.4831	14.1614	11.3883	11.7064	12.2017	12.6226
B0222.8	Sig	14.2833	13.6832	13.3989	12.6515	12.7927	13.7392	12.6041	13.6318	13.9813	13.6549	13.502	14.1108	13.3299	13.0594	13.2548	12.8504	12.0103	13.4474	10.8354	10.8979	12.5498	11.2864	11.7869	10.4986	10.965	10.7295	11.8225	11.7363	11.9607	12.46	12.331	12.9278	12.9745	12.7997	13.7418	13.528	12.3002	12.6596	12.188	12.4765
B0228.1	Sig	10.74	10.7414	10.3331	10.6289	10.7772	10.6254	10.247	10.012	10.4956	9.62422	10.1085	9.65543	10.6577	11.1511	10.0674	10.2275	10.0494	9.76012	9.72362	9.64274	10.1508	10.2639	8.76611	8.6503	9.85574	9.7395	10.0581	9.73936	9.72682	9.5454	9.11235	9.32875	9.24355	9.66354	10.2844	10.7307	9.4218	9.1864	9.53256	9.29845
B0261.6	Sig	12.4499	11.6846	11.6821	11.2914	11.1172	11.2675	10.985	11.5563	10.9275	11.963	11.6924	12.4446	11.5085	10.3962	11.0873	10.5614	10.3424	9.81495	9.88135	9.26424	9.00733	9.57959	8.73191	9.2377	9.22637	9.18402	9.4231	9.74436	10.0238	9.88072	9.87485	10.2356	11.4719	11.4416	12.3247	12.3495	10.6802	10.8961	10.5059	10.7789
B0272.5	Sig	11.3891	10.7343	10.5764	10.0173	10.9335	10.9314	10.7228	10.6115	11.5997	11.0418	11.2111	11.7813	10.8166	11.3071	11.0403	10.7975	10.7898	10.6983	10.0976	10.3876	10.392	10.075	10.1889	9.96358	8.70463	8.53442	9.04952	8.98364	9.77053	10.2791	9.59205	9.76435	10.3815	10.6868	11.8678	12.1573	10.2368	9.89759	10.1444	9.85788
B0273.1	Sig	11.9612	11.1341	11.0255	10.9511	11.1456	11.5784	10.456	10.8733	10.1562	10.8187	11.1622	11.6359	11.3756	10.2662	10.7174	10.2577	9.80639	8.99281	9.62485	8.99148	8.96931	9.67204	8.4046	8.6891	8.8607	8.89403	9.1622	9.2986	10.1105	10.6553	9.63819	9.84882	9.94344	9.98144	11.8197	11.85	9.36639	9.67265	9.92319	10.0909
B0310.5	Sig	11.1528	11.4944	10.9371	11.0895	10.8648	10.5282	10.5407	10.1727	11.017	10.842	12.0421	11.7085	10.4442	10.6176	10.7696	10.8704	10.031	9.88015	9.81626	10.196	9.93635	10.0153	9.57187	9.50335	8.71707	8.70419	9.08303	9.02581	9.72728	9.49245	9.38446	9.29218	12.1078	11.1062	13.2092	12.1305	10.4015	11.2235	10.2254	11.4642
B0365.3	Sig	11.5552	11.8708	11.8002	11.7965	12.5114	11.7311	11.8912	10.9269	13.0443	12.3114	12.6576	12.0882	11.6741	12.6161	12.1388	12.435	11.4596	11.4219	10.696	10.6135	11.4507	10.8565	11.3152	11.1362	8.59144	8.80891	9.90068	9.78793	10.6217	10.1371	10.5674	10.0227	11.9221	11.8942	12.9011	12.8875	10.8697	10.7487	10.932	11.1254
B0365.6	Sig	10.5535	10.6809	10.5467	10.4741	10.7812	10.7664	10.5786	10.5353	11.8646	10.691	10.7469	10.4435	10.2072	10.8665	10.7411	10.9767	9.19842	9.96605	9.30899	9.9737	10.1533	9.7208	8.83478	8.07634	9.35278	9.17979	9.84113	9.58977	8.94072	9.17982	8.73614	8.85536	10.26	9.72578	11.1357	10.803	9.21573	9.85771	9.4953	10.0633
B0464.2	Sig	13.6015	13.2498	12.8122	12.6974	13.0194	13.162	12.482	12.7305	12.2974	12.6179	13.0873	13.0432	12.5924	12.5857	12.0037	12.1923	12.0472	11.6628	11.1429	10.4066	11.2366	11.4645	10.3979	10.6217	9.71634	10.412	11.1694	11.1684	11.9734	11.8632	12.5155	12.3319	13.0359	13.4123	13.9867	14.3346	12.7482	11.7929	13.2028	12.3721
B0464.3	Sig	10.8445	10.8801	10.1619	10.5645	10.5865	11.0119	10.1065	10.4338	11.5105	11.2257	10.5003	10.3278	10.7814	10.9072	10.3495	10.584	9.6777	10.2995	9.28527	9.90991	9.69709	9.11506	8.78694	8.36791	9.10829	9.09803	9.66962	9.44541	9.42776	9.32138	9.8998	10.3994	9.57553	9.59574	10.4816	10.3499	9.30875	9.78303	9.2369	9.72344
B0491.3	Sig	12.3753	11.6332	12.0938	11.8881	11.4588	12.1624	10.9821	11.5658	10.8699	11.9641	11.3235	11.8857	12.1366	10.6873	11.4621	10.1293	11.0505	10.0609	10.4915	9.57674	9.57099	10.6549	8.58512	9.4279	9.18056	9.34627	9.80908	10.0437	10.4071	10.2286	10.3527	10.6993	11.2419	11.3923	12.0939	12.2385	9.74615	10.1743	10.3468	10.7037
B0507.3	Sig	10.009	10.154	9.47554	9.87129	9.6544	9.55067	9.55235	9.66789	9.41826	9.41047	9.74483	9.6978	9.19025	9.5519	9.41264	9.38812	8.40249	8.38337	8.99718	8.85662	8.73398	8.2329	8.20304	7.90168	9.09666	9.00129	9.43568	9.29871	8.87172	9.00763	8.53691	8.30429	9.43125	8.66775	10.4277	9.63108	8.53431	9.13212	8.63257	9.17335
C01B10.1	Sig	11.6954	11.1251	11.2344	10.41	10.6546	11.4232	10.6854	11.541	11.7603	10.9443	11.1739	11.8749	10.6773	11.4751	10.1841	10.9539	10.0941	11.0868	9.83403	10.3544	10.0994	9.96319	9.82283	9.30962	9.4841	9.06066	9.97642	9.47326	10.1532	10.3337	9.42616	9.63739	11.3207	11.1265	12.2842	12.2029	10.0682	9.84268	10.4215	10.1681
C01F6.2	Sig	11.5708	10.5591	10.9246	10.5884	10.5937	10.9716	10.2014	10.5505	10.4779	11.2454	10.5886	11.5522	10.7703	9.79895	10.3961	9.81744	10.0512	9.70355	9.34663	9.36619	9.25438	9.53444	8.60054	8.90161	9.49722	8.99583	10.3903	9.68587	9.40129	9.54562	9.58339	9.1932	9.75527	9.78746	11.0388	11.0768	9.91619	9.51806	9.87546	9.5592
C01G5.3	Sig	10.0141	9.71573	10.549	10.0221	9.42316	10.2176	9.55909	10.3123	9.70795	10.4027	10.4086	10.5843	9.66785	9.13802	8.89165	8.67588	8.44642	8.71361	8.92544	8.90379	8.31305	8.81078	7.94784	8.41108	9.42909	9.22214	9.95367	9.52837	9.83383	9.89711	9.27574	9.09027	9.79996	10.1223	10.9972	11.3432	9.52221	9.28593	9.73488	9.38308
C01G6.3	Sig	11.3512	12.1388	10.5242	10.5942	11.7706	10.7501	11.6083	10.4942	11.9802	11.6584	12.1914	11.2846	10.714	11.8481	10.5807	11.1208	10.433	10.279	9.76588	9.68149	10.4775	9.99714	9.60066	9.82201	8.94736	9.06241	9.47325	9.34109	10.4408	10.1627	10.7265	10.56	11.7776	11.766	12.3572	12.3784	11.3454	11.5289	11.1066	11.3615
C02A12.4	Sig	12.8419	12.8241	12.7575	12.0232	12.7143	12.726	12.5517	13.1036	13.2011	11.8463	13.5218	14.3176	12.2593	13.1642	13.0265	13.4644	11.4254	12.4608	10.1212	10.6551	12.1744	11.0426	11.3951	10.1109	9.66306	9.69101	10.4275	10.3574	10.1695	10.9985	10.1344	11.0121	13.5272	12.2298	14.4891	13.099	9.36513	10.3326	11.2578	12.562
C02E7.6	Sig	14.0649	12.5031	12.9791	11.617	11.2739	12.4298	10.9218	12.1843	12.4912	12.0567	12.74	14.8322	13.0833	11.9697	12.3543	11.9385	10.3979	11.8956	10.0593	11.0926	11.5803	10.1378	11.4625	9.77188	11.3765	10.1616	11.8581	10.1553	12.0457	13.1709	11.3787	12.8785	12.6311	12.2841	13.5597	13.3189	12.4108	12.6933	12.8231	13.0851
C02E7.7	Sig	13.9455	12.3229	13.52	12.0596	11.5085	13.5017	11.0858	12.83	13.0362	12.6252	12.6227	14.5477	13.6087	12.7632	12.6782	12.1129	10.944	12.5619	10.1673	11.1612	12.1604	10.4595	11.565	9.91025	10.9778	10.0068	11.6866	10.2579	11.2673	12.4455	11.2452	12.8714	12.5017	12.5077	14.0993	13.8814	12.4421	12.7203	12.5749	12.7953
C03C10.3	Sig	13.3274	14.3065	12.6838	13.4402	13.4018	12.1484	13.3734	12.1969	12.3918	12.5821	13.8733	12.7034	12.008	12.5086	12.0202	12.1752	12.0409	11.4711	11.0621	9.70709	9.96368	9.79687	10.3989	11.0505	9.55865	10.2141	10.766	11.6854	12.1961	11.5487	12.8159	12.1919	12.7724	12.4832	14.1885	13.8285	12.2523	12.4375	12.7391	12.9701
C03C11.1	Sig	11.7981	10.9868	11.3882	11.0156	11.1188	11.8436	10.4235	11.1303	10.073	10.7457	10.7876	11.2379	11.8147	10.617	11.1568	10.4029	9.97061	9.46602	10.0579	9.50643	9.10176	9.80216	8.40808	8.76682	8.75952	9.04484	9.09669	9.50631	10.1329	10.2441	9.93794	10.3467	10.3412	10.7972	11.4597	11.8166	9.78426	9.76461	10.0333	9.91313
C03F11.3	Sig	10.6543	10.6072	10.2836	10.1178	10.4067	9.9136	10.4228	10.1028	11.1293	10.5338	11.6614	11.8792	11.7817	11.275	10.2124	10.2403	9.5622	9.96186	9.44727	9.54611	9.62313	9.24781	9.06592	8.78233	9.0881	8.69027	10.9689	10.1161	9.6622	9.72985	9.86761	9.67921	11.7048	10.9372	12.6828	11.8678	10.2609	10.8535	10.5999	11.1225
C04F12.7	Sig	13.1681	12.1529	12.5305	11.8991	11.4592	11.1959	11.5162	11.7767	11.7454	12.8084	12.1542	12.8825	12.2218	11.2765	11.6414	11.0758	10.8626	10.1973	10.8957	10.1841	10.2686	11.3186	9.76566	10.4642	11.1591	9.82535	11.7006	9.6008	11.3559	11.5249	11.5439	11.8069	12.1882	12.273	13.1634	13.1802	11.9687	11.2805	11.4086	11.5239
C04G2.4	Sig	14.5965	13.8323	13.1799	13.072	13.0553	13.2124	13.1184	13.434	11.9777	13.5205	13.4701	13.9228	14.1452	12.5585	13.1376	12.0144	13.0813	12.0792	12.1227	11.0904	11.3841	12.4912	10.8443	12.0981	10.3237	11.3801	10.406	11.2918	13.7488	13.6499	14.2746	14.3052	13.4396	13.5306	14.4887	14.488	12.6622	12.5446	12.7969	12.7232
C04G2.8	Sig	12.813	12.1465	12.3378	11.8293	11.5159	12.2034	11.7405	12.6734	11.092	12.0452	12.0845	13.089	12.3972	10.9957	11.8889	10.7915	10.7913	10.4471	10.9029	9.81328	10.3426	11.5566	9.70938	10.3448	10.2423	10.5305	10.4103	10.5445	11.166	11.3966	11.6386	12.1507	12.3581	12.2734	13.2114	13.2193	11.1931	11.4236	11.4949	11.6013
C04G2.9	Sig	13.6619	13.0979	12.7355	12.6597	12.3897	12.4133	12.6176	12.9133	11.4645	12.8507	13.0451	13.6004	12.7336	11.4832	12.7091	12.0457	11.9133	11.2896	11.1597	10.5097	10.4792	11.454	9.67261	10.9044	9.57725	9.55889	10.2655	11.0303	12.0117	11.6252	12.3089	12.0892	12.7725	12.7191	13.7672	13.6206	11.7509	12.235	11.7991	12.2262
C05A9.1	Sig	10.7435	10.5808	10.1101	10.035	10.6625	10.1378	9.92762	9.41228	10.1532	9.57913	10.1165	9.33513	10.2117	10.3408	9.88381	10.0174	9.17769	8.94909	9.16371	8.98477	9.18793	8.77446	9.35432	8.7897	9.15843	8.64702	9.30236	8.49004	9.41537	9.95907	8.47677	8.38163	10.6326	9.40878	11.5845	10.3785	9.08593	9.31744	9.07848	9.43015
C05B5.2	Sig	13.9189	13.0298	12.737	12.3978	12.6024	13.4434	12.2131	13.1241	12.517	13.6238	13.2606	14.2209	12.5019	11.3976	12.2283	11.313	12.1418	11.4843	11.3771	11.2764	10.6916	11.5948	10.2433	11.0984	9.54498	9.57018	9.94063	10.0389	12.279	12.3783	11.6591	11.9465	12.8768	12.9752	13.9665	14.0351	12.3832	12.4025	12.6098	12.6108
C05C12.1	Sig	12.0723	11.2706	11.1115	10.7937	11.3601	12.1504	10.6218	11.1503	10.4853	11.2413	11.0888	12.1264	10.6225	9.85293	10.2557	9.55628	10.1319	9.96666	9.58846	9.41099	9.14947	9.86303	8.60154	9.0637	8.70232	8.92045	9.28123	9.51742	10.027	10.3572	9.50587	9.82924	10.5152	10.7574	11.5285	11.7542	9.91853	9.94119	9.44924	9.51623
C05C8.3	Sig	12.302	11.3991	12.4548	11.2163	11.5634	13.1536	11.1277	12.7271	11.9768	11.3782	12.2607	14.404	12.5833	12.127	12.1871	11.7089	10.501	11.7366	9.94466	10.1634	11.2448	10.1606	10.2361	8.96783	10.7172	9.36177	11.3108	10.0305	10.1642	10.6063	9.97716	10.6914	12.1648	11.2385	13.8361	12.8333	10.9276	11.4255	11.5431	11.9751
C06A1.3	Sig	12.4755	11.8489	11.8217	11.5118	11.8191	11.8158	10.8108	10.604	11.3734	12.2373	11.2334	12.1689	11.7144	10.642	11.7498	11.0715	10.3147	9.77223	10.1519	9.71534	9.73046	10.1126	9.2077	9.67272	8.83429	8.84726	10.1965	9.61534	9.7849	9.97271	9.90462	9.62785	10.8405	10.901	11.5968	11.6263	10.32	10.0674	10.0515	10.0487
C06A8.6	Sig	11.7704	10.8046	11.4863	10.7744	10.5927	11.2478	10.8206	11.8546	10.8962	11.721	10.9337	12.1762	11.5993	10.512	10.4688	9.76952	9.95825	9.85525	9.88209	9.57816	9.14746	9.53085	8.59696	8.99731	9.32323	9.40434	9.40608	9.60589	9.93031	9.76149	9.73022	10.1455	11.0144	10.9891	12.055	12.0823	10.0163	10.1741	10.2422	10.4176
C06B3.6	Sig	10.6478	10.2311	10.2168	9.99855	10.023	10.311	10.0599	10.0272	12.8257	10.2208	10.4113	10.286	10.1988	11.9224	9.60697	11.7894	9.11527	11.3915	9.29304	10.1303	11.3289	8.78531	10.9758	8.47363	9.55136	8.39605	9.50106	8.78264	9.10007	9.4815	8.62915	9.49112	9.76157	9.65964	10.6111	10.4764	8.8193	9.05387	8.90947	9.02408
C06G1.1	Sig	10.3978	10.4238	10.6167	10.1732	10.1751	10.3496	10.838	11.6823	10.6331	10.9857	10.2762	11.2511	9.77263	9.5991	9.88266	9.90819	8.47738	8.88093	9.04223	9.17428	8.84199	8.89518	8.32284	8.3576	8.19285	8.27485	8.55623	8.96022	9.25286	9.48796	8.57221	8.83184	10.1762	9.70626	11.0303	10.4109	8.88562	9.46208	8.95162	9.45636
C06G1.2	Sig	12.8396	11.8113	11.7559	10.8944	10.8145	12.1097	10.7416	12.2043	10.8941	11.2354	10.0716	12.0451	11.8366	10.9065	10.7489	10.4368	9.42091	10.3556	9.46398	9.85765	9.86199	9.29127	9.14474	8.62517	9.77994	8.40539	9.6198	8.73142	9.5748	9.85196	8.8426	10.0103	9.73308	10.4099	10.5966	11.3432	9.69259	9.20122	9.83037	9.19846
C07B5.5	Sig	11.4495	11.7661	10.4487	10.633	10.7229	10.4044	10.8503	10.7555	10.8947	10.3066	12.1889	12.4677	10.3535	10.655	10.3077	10.8745	9.82862	10.1794	9.57603	9.47335	10.2125	9.6795	9.60504	9.11413	9.00044	8.73308	9.48863	9.43526	10.143	10.3066	10.1322	10.191	12.0907	11.5059	12.6144	12.0751	10.5813	11.6327	10.5211	11.5265
C07D8.6	Sig	12.47	13.2155	11.7946	12.2907	12.699	11.9967	12.9811	12.6303	12.3938	12.4962	14.414	13.9697	11.6572	12.0363	10.8078	11.0493	11.299	10.7701	11.1121	11.2842	10.5862	11.593	10.1789	11.0757	9.14586	9.95382	9.60763	10.6073	12.7901	12.8712	12.4608	12.4593	13.6911	13.7825	14.026	14.2455	11.938	12.0393	13.2607	13.2393
C08B11.1	Sig	11.4028	12.3079	11.0755	11.481	11.8591	10.6981	12.0712	11.2318	11.5323	11.4404	12.4482	11.7574	10.7697	11.5164	10.3476	10.5408	10.1858	10.2988	9.88274	9.11587	10.0488	9.66159	9.19898	9.40319	8.1528	8.99357	8.85605	10.3401	10.7701	10.0338	11.4582	10.8428	12.2949	12.2742	12.9843	12.7814	11.5668	11.8641	11.7686	12.1199
C08B11.4	Sig	10.8582	10.7633	10.5867	10.7766	10.555	10.2043	10.1899	9.63604	11.018	10.6827	10.9891	10.3423	10.1813	10.4304	10.1063	10.1904	9.53418	9.85409	9.32198	9.52058	9.2442	9.05325	8.45766	8.17318	9.25198	8.45538	9.64228	9.10487	8.89505	9.16724	8.92777	8.8874	11.2159	10.1883	12.2598	11.3101	9.38946	10.2654	9.53384	10.3456
C08B6.3	Sig	10.6603	10.0789	10.2964	9.63631	9.83328	10.257	9.99573	10.2885	10.2037	10.901	9.56376	9.86506	10.1579	9.44708	10.243	10.0158	9.06382	8.79066	9.36753	9.16268	8.82351	8.91978	8.50092	8.46631	8.91878	8.81165	8.76436	8.62366	11.6913	11.4033	8.47737	8.87694	9.13318	9.25922	10.0817	10.0997	8.26914	8.63931	8.4451	8.90986
C09F12.1	Sig	11.5115	11.6317	11.5697	11.3824	11.2098	11.8665	10.6147	11.1997	12.7921	10.9819	11.1901	12.0048	11.259	12.4332	11.3094	12.0054	10.6443	12.2038	9.40496	10.2585	11.3738	10.0127	10.4515	8.73207	10.4603	9.63258	10.6298	9.82046	9.55221	9.50105	9.66371	10.246	11.3266	10.3849	11.9283	11.1582	10.0587	10.5723	10.2428	10.6639
C09G1.1	Sig	10.097	10.0826	9.45807	9.47906	9.4686	9.49602	9.41894	9.46381	9.19876	9.46023	9.70819	9.77035	8.93978	8.81064	9.12431	8.89758	8.46551	8.13948	8.93708	8.8223	8.37277	8.33926	8.1297	8.16708	8.65317	8.33275	9.56792	8.88594	8.9286	8.89855	8.27937	8.31121	10.0672	9.44394	10.9499	10.2986	8.11007	8.57111	8.17955	8.92546
C09G5.3	Sig	12.5565	11.8582	12.2178	11.6031	11.2399	12.3207	11.2122	12.2011	11.7149	11.6835	10.5508	12.9166	11.972	11.4936	11.7044	11.5198	10.1681	11.0703	9.65747	9.87609	10.1527	9.84296	9.47829	8.74977	9.81276	8.53972	10.7595	9.25783	9.26485	9.57283	8.94213	9.56438	10.676	10.0153	11.6508	10.8573	9.57456	9.63914	9.62117	9.69956
C09G5.5	Sig	13.6259	14.3255	13.1368	14.1034	13.936	12.7903	13.8699	12.8829	12.9887	13.6617	14.4629	13.9049	12.8247	13.4583	13.446	13.5293	13.658	12.508	11.9603	10.9221	12.3362	13.0438	11.5262	12.743	9.67235	10.6428	10.9652	12.1843	13.1976	13.1299	13.2888	12.9498	13.3832	13.1787	15.1512	14.7865	12.9905	13.4162	13.5168	13.8715
C09G5.6	Sig	13.402	12.8206	13.0798	12.1977	12.5167	13.5516	11.9157	12.8212	13.3413	12.5595	11.5034	14.7163	12.7869	12.4898	12.9226	13.3164	11.4786	12.931	10.4625	11.6642	12.4741	11.4278	12.206	10.5047	11.5989	8.92168	11.9041	9.42907	9.82526	10.78	9.53569	10.549	12.0515	11.3135	13.377	12.6276	10.9732	10.9543	10.9553	10.8853
C10G11.9	Sig	13.5226	12.3325	12.8802	12.415	12.1296	12.9006	11.6607	12.6785	11.9731	13.0289	13.2478	14.1482	12.947	11.5561	12.5828	11.7946	12.0361	11.6851	11.2707	10.1051	11.0484	11.8862	10.2326	10.6956	10.3869	10.1158	10.3045	10.3594	12.3415	12.4398	12.4748	12.7076	12.9496	12.8893	13.9231	13.8255	11.7416	11.8999	12.7441	12.9638
C10G8.4	Sig	10.8575	11.4234	9.73799	10.4305	10.7989	10.2874	10.4828	9.89815	10.638	9.75219	11.6756	9.64684	9.93004	11.1385	9.56961	10.4834	9.95534	8.92529	9.54518	9.70434	9.17378	9.83106	7.971	8.55382	8.90156	9.56342	9.66973	9.70492	10.2153	10.5052	10.2445	10.9878	9.99079	10.81	10.9671	11.8047	10.5344	10.0958	10.8081	10.2991
C11E4.2	Sig	10.3867	10.4506	10.1357	10.2869	10.9783	10.7668	10.4592	10.3743	10.7581	10.1347	10.2897	9.92233	10.8492	10.8598	10.9769	10.954	10.3898	9.98653	9.71088	8.79523	9.69853	10.1819	8.40288	8.73036	8.86198	9.19161	9.99452	9.79752	9.81468	9.85452	9.99518	10.3083	9.00687	10.2204	9.98644	11.3171	9.80603	9.06463	10.1801	9.15176
C12D12.1	Sig	10.0137	10.1974	9.78378	9.43526	9.95033	9.93032	10.5517	10.6408	11.2095	10.4398	11.3089	11.346	9.65894	10.3373	9.37461	9.62924	8.83162	9.73805	9.02202	9.50206	9.46347	9.16812	8.91918	8.42077	8.36044	8.21684	8.70352	9.06261	9.32657	9.29787	9.17057	9.23721	11.0481	10.026	11.9736	10.9169	9.47903	10.3567	9.52589	10.6062
C12D5.7	Sig	10.8198	11.0428	10.5826	10.4328	10.8365	10.637	10.5557	10.2	12.1546	10.2353	12.7009	12.8289	10.0121	12.0144	9.5037	11.2701	8.89076	10.5978	9.44222	9.93611	10.7204	9.35146	10.4431	8.85847	9.05009	9.16968	9.42853	9.44348	11.4051	10.9889	11.7634	11.36	12.3438	11.9039	13.3175	12.8666	11.1967	11.7839	11.1012	11.6723
C12D8.11	Sig	10.903	11.0261	10.2746	10.2612	10.7152	10.1414	10.9219	10.2739	11.8687	11.1661	11.0106	10.6471	10.1061	10.6171	9.72358	10.0985	9.64709	10.3595	9.30579	9.37032	9.87188	9.33178	9.20649	8.94654	9.03537	8.65983	10.1547	9.94056	9.5469	9.59582	9.90386	9.40409	10.8638	10.681	11.9431	11.7431	10.1433	10.2328	9.94581	10.0428
C14A6.1	Sig	11.9456	12.1841	12.089	11.9453	12.1544	11.9807	12.656	12.5917	12.7823	11.9347	12.945	13.2625	10.1135	10.6924	11.083	11.6478	10.6238	11.663	10.0574	10.0671	10.9137	10.3109	10.7584	10.0608	9.05365	8.77929	9.7254	9.85002	10.878	10.7046	10.3283	10.5028	12.8188	11.8591	14.0056	13.0198	9.93953	10.5822	11.101	11.7002
C14B9.4	Sig	12.1539	12.607	12.064	12.4233	12.4399	11.615	12.2986	11.3692	11.8094	12.2815	12.763	12.0669	11.9503	11.8197	12.3057	11.9579	12.2464	11.1999	11.0574	10.367	11.2224	11.306	10.711	11.5993	9.16068	9.80965	9.8034	10.392	11.239	10.7741	11.5344	11.2002	8.81217	8.60507	12.7797	12.815	11.583	11.5861	11.8164	11.8503
C14C10.1	Sig	11.7581	10.3939	11.4839	10.8807	10.7881	10.8448	10.9207	11.2052	11.2673	11.9408	11.1579	12.0067	11.4593	10.8337	10.6877	10.2792	10.6146	10.3157	10.1936	9.81968	9.60022	10.1661	9.46414	9.98158	9.42663	9.40548	9.86586	9.53882	9.64338	9.65701	9.96635	9.84854	10.6221	10.7051	11.7919	11.9313	10.2109	10.288	10.182	10.3168
C14C11.1	Sig	12.5866	11.5516	11.7285	11.3182	11.7166	12.4418	10.995	11.7737	11.5147	12.4311	11.2266	11.8936	11.7378	10.8907	11.5808	10.8526	11.022	10.4394	10.731	10.1023	10.0342	11.0903	9.23041	9.75832	9.75197	9.71053	9.97566	10.3498	9.96083	10.169	10.4161	10.4649	11.3091	11.263	11.9368	11.8873	10.0827	10.4121	10.1067	10.3284
C14F11.4	Sig	13.1045	12.3384	12.3215	11.7706	12.1711	12.7429	11.646	12.1315	12.1987	12.8817	12.1019	12.6823	12.2492	11.7964	12.3591	11.6529	11.0958	11.1119	11.1093	10.4884	10.8867	11.2783	9.90131	9.69055	9.41408	9.68871	9.49362	10.5417	10.7636	11.001	10.3241	11.0614	11.5005	11.7749	12.8822	13.1849	11.1824	11.0153	11.4453	11.1344
C15C7.5	Sig	12.6034	12.211	12.2417	11.5879	11.7441	12.6654	11.1736	12.1842	12.6591	12.1522	12.6461	13.9172	11.8517	11.7656	11.7633	11.8059	10.6462	11.6535	10.1732	11.4657	11.3484	10.5803	10.3547	9.2766	9.61445	9.11023	10.0114	9.57483	10.4117	10.3689	10.4029	10.8114	12.4206	11.9259	13.5744	13.1723	11.1173	11.4545	11.5926	11.7279
C15F1.H	Sig	10.0146	9.24932	9.96279	8.89161	8.99572	9.81137	9.2461	10.0323	9.67771	9.46312	8.73317	9.75629	9.86385	9.13269	8.76576	8.22895	8.01411	8.54407	8.71835	8.63691	8.52975	7.91814	8.18583	7.62673	8.94547	8.57744	9.15517	8.7745	9.04904	9.28924	8.10637	8.29371	8.88538	8.23947	9.87654	9.36171	7.92184	8.328	8.18508	8.56472
C16B8.3	Sig	12.7646	12.4658	11.5809	11.6835	12.2358	11.839	11.6868	11.5119	12.7547	11.5094	13.101	13.1519	11.6406	12.5535	11.592	12.3353	11.3109	12.313	10.0152	10.993	11.8449	10.4139	11.6625	10.2607	10.1699	9.29941	10.5439	9.20875	11.0053	11.1028	10.6659	11.2655	11.9895	11.5877	12.6942	12.3125	10.4581	10.9221	11.0772	11.6216
C16H3.2	Sig	12.251	12.3292	11.7218	11.7749	11.4581	11.2903	11.4632	11.9149	12.2384	11.9933	13.3851	13.462	11.8831	11.9822	11.3901	11.2751	10.3017	10.9435	10.1572	10.141	10.4279	10.0725	9.97682	9.44751	9.79975	10.0969	9.92557	10.262	11.0663	11.1418	11.5984	11.6915	12.9946	11.9691	14.2213	13.1539	11.1307	12.2572	11.2328	12.4591
C17E7.9	Sig	10.628	10.802	10.0205	10.0328	10.4535	9.85789	10.4232	9.4629	10.6831	10.5547	10.7914	10.5507	10.1373	10.4357	9.99536	10.2803	10.4748	9.91953	9.60476	9.74449	9.58328	9.86511	9.08168	9.35313	8.55711	8.87506	9.62823	9.4022	9.60424	9.63038	9.62348	9.87369	9.95848	10.4541	11.1155	11.5968	10.4413	10.31	10.6765	10.4374
C17F4.5	Sig	11.1253	11.6463	10.7721	11.2289	11.0845	10.7653	11.2035	10.7718	10.3682	10.7822	11.9939	11.2495	9.97601	9.84346	9.70984	9.45533	9.55096	9.27013	9.91246	9.55203	8.75861	9.26671	8.1867	8.71295	9.43398	9.90115	9.48658	9.84313	10.5865	10.4842	10.1528	10.2456	10.2292	10.7257	11.7003	12.1915	10.7059	10.4297	10.9599	10.696
C17H12.3	Sig	11.2325	10.7448	11.2974	10.8239	10.2918	10.9714	10.4814	11.1661	10.1751	11.0826	10.4156	11.1033	10.4377	9.77639	9.99609	9.52202	9.39074	9.23702	9.78666	9.65761	8.38239	9.00277	7.9646	8.48013	8.81407	9.29892	9.21842	9.61896	9.35647	9.40115	9.31042	9.27753	10.0475	9.97077	10.9912	10.8438	9.28763	9.54477	9.75033	9.70109
C17H12.8	Sig	11.4207	11.4417	11.8892	11.4547	11.2639	11.2857	11.0045	11.0273	12.8099	10.9999	11.8146	12.5431	11.2218	12.0389	11.2266	12.2241	10.4265	11.8275	9.85082	11.2254	11.346	9.69756	11.4564	10.0786	10.1987	9.14131	10.4324	10.0036	10.0305	10.6334	9.74122	10.7578	11.9813	11.0105	11.9772	11.132	10.5593	11.4072	10.5712	11.409
C18E9.1	Sig	10.8432	10.4918	10.3368	10.1723	10.2861	10.9041	10.3728	10.5479	11.5662	10.8181	9.91909	10.3298	10.7194	11.2358	10.2273	10.8386	9.72634	10.408	9.91191	10.5356	9.89343	9.67225	9.07141	8.4097	8.71537	8.46432	9.45765	9.10359	9.16941	9.06141	9.09427	9.28686	9.66007	9.44411	10.5619	10.3849	9.30547	9.29395	9.43572	9.40355
C18E9.9	Sig	10.9363	10.5612	10.3047	10.4073	10.7476	11.0578	10.4681	10.9905	11.173	10.3565	11.3577	11.6014	10.6417	11.4054	10.3276	10.7626	10.1134	11.2676	9.52925	9.5645	10.3097	9.64286	9.58107	8.77768	9.16102	8.97831	9.63666	9.33762	9.95606	10.4269	9.44266	9.76661	10.6006	10.2854	11.5564	11.3625	10.0658	10.0037	10.2619	10.3
C18G1.9	Sig	12.3007	11.4321	11.4888	11.0597	11.2412	11.4938	10.5315	10.7767	10.9295	11.715	11.41	11.9247	11.3039	10.3775	11.5145	10.8266	11.0775	10.3763	10.2415	9.81291	10.1705	10.8845	9.54166	10.0747	9.79913	9.33553	10.318	10.0296	10.1143	9.91683	9.8782	9.86538	10.9764	10.7536	11.9442	11.7505	10.0493	10.2247	10.2963	10.5604
C18H7.4	Sig	10.5737	10.0059	10.3438	10.1102	10.3931	11.0952	10.0002	10.2507	9.87156	10.2401	10.3495	10.8236	10.7904	10.0511	10.4735	9.76391	9.55112	9.26306	9.5988	9.50438	8.82836	9.23879	8.11645	8.16984	9.13193	8.83625	8.89384	9.36854	10.1445	10.4248	9.42607	9.38913	9.80052	9.93299	11.0375	11.0374	9.58891	9.2389	9.58096	9.41545
C24D10.2	Sig	12.5158	11.6277	12.1825	11.4309	11.2053	12.1885	10.899	11.8476	10.7467	11.5196	11.5238	12.3842	12.2351	10.8956	10.9792	10.3085	10.5036	10.1476	10.1603	9.49895	9.71426	10.4132	8.88034	9.24287	9.82601	9.91007	10.0479	9.86999	10.6552	10.5034	11.047	11.3028	11.3276	11.3865	12.8345	13.0112	10.0525	10.1236	11.2158	10.9928
C24D10.7	Sig	12.5911	11.5701	11.832	11.4267	10.9743	11.246	10.8441	11.5361	10.866	11.88	13.2729	13.7316	11.9586	10.589	11.3329	10.5441	10.3878	9.70385	10.3564	9.65625	9.57757	10.6625	8.8419	9.54365	9.77685	10.33	10.2135	10.3496	12.697	12.8314	12.8752	13.0797	13.2307	13.3618	14.2539	14.3439	12.2546	12.1834	12.7194	12.5256
C25A11.4	Sig	12.5372	11.5231	12.4876	11.2124	11.2805	12.0236	11.4187	11.9213	11.4255	11.837	10.7068	11.3346	11.3964	10.4893	10.4508	9.93012	9.52205	10.1691	9.9936	9.17226	9.90177	9.48399	9.45896	8.86888	9.48438	8.25731	10.1055	8.88845	9.61481	9.64543	9.49038	9.69748	10.2905	10.717	11.032	11.5568	10.0116	9.43943	10.2241	9.55462
C25D7.1	Sig	12.1072	11.4722	11.8753	11.1877	11.3877	12.1572	11.0468	11.7747	10.6259	11.8988	11.4091	11.9672	11.2323	9.87434	10.6069	9.9526	9.93015	9.41181	10.099	9.59399	8.73585	9.93742	8.3384	9.20795	9.0364	9.14392	9.5889	9.47445	10.1834	10.2116	9.97904	10.245	10.8772	10.8031	11.7135	11.6979	10.2215	10.3206	10.3903	10.4953
C25D7.2	Sig	12.7401	12.0325	12.2472	11.7109	11.3901	11.9217	11.0847	11.5352	11.1796	12.3078	10.6295	11.2408	11.4589	11.0366	11.7905	10.8274	10.5316	9.99367	10.3842	10.6932	9.53206	10.2458	9.23121	10.0521	9.99595	9.29528	10.5143	10.0897	9.52749	9.50644	9.19684	9.53237	11.1108	10.9932	12.1246	12.0489	9.68662	9.67094	9.91962	9.87273
C25G4.6	Sig	13.7539	12.9315	13.0661	12.7042	13.0269	13.5426	12.4853	13.0872	12.2922	13.5043	12.9653	13.8949	12.3597	11.393	12.559	11.5254	11.8492	11.2136	11.2059	11.2846	10.8101	11.7613	9.9356	11.0544	9.58653	9.94466	8.60868	9.6908	11.8017	11.886	11.6375	11.9085	13.1303	13.1787	13.7882	13.8555	11.8465	12.1993	12.0844	12.3646
C26B9.3	Sig	11.6149	10.7465	11.1433	9.93095	10.2455	11.4303	9.85968	10.4079	11.7467	11.4283	9.98113	11.5827	10.6188	10.2649	10.7287	10.145	9.2238	10.1103	9.3717	10.4122	9.33596	8.46918	9.20139	8.79529	9.19933	8.64846	9.53638	9.15172	8.6578	9.01977	8.317	8.8631	10.6918	10.0707	11.5444	10.7944	9.05643	9.4445	8.93876	9.4975
C26B9.5	Sig	10.6611	10.7201	10.2746	9.94869	10.2843	9.6475	10.2929	9.77011	11.8509	10.8881	11.5062	11.9754	10.1683	10.6266	10.1848	10.2606	9.50648	10.1742	9.32294	9.305	9.84005	9.2018	9.28355	8.63934	9.46926	8.892	10.1829	9.56847	9.54145	9.46212	9.59458	9.88067	11.7062	10.9577	12.2045	11.4347	10.0877	10.9973	10.1596	11.0839
C26F1.1	Sig	11.1018	10.4605	10.914	10.57	10.1595	10.5513	10.419	11.1984	10.5612	10.7293	10.5814	11.1632	10.9417	10.3958	10.5277	10.2189	9.14568	9.59295	9.40672	9.86546	9.23532	8.63316	8.70749	8.11767	8.81327	8.56309	8.71149	8.8034	9.00581	9.36885	8.4234	9.10297	9.86489	9.63298	11.319	11.0035	9.56519	9.36256	9.16324	9.53382
C27D6.3	Sig	13.02	11.9076	11.8115	11.3258	11.198	11.7456	10.9163	11.4339	10.7938	11.6684	12.1331	13.013	11.8764	11.0818	11.2688	10.7395	10.5458	10.0992	10.0001	10.0294	9.79428	10.4627	9.32858	9.67642	9.19459	9.33633	9.37319	9.54715	10.5501	10.8013	10.9903	11.2482	10.9742	11.3264	12.2347	12.4221	10.8794	10.3334	11.0447	10.5497
C27D8.1	Sig	11.979	11.0929	11.8087	11.3248	11.3242	11.841	10.7976	11.1583	11.5399	12.2985	10.9928	12.0734	10.539	10.0466	10.8105	9.9844	10.1304	9.79298	9.99779	10.4053	9.37245	9.70538	8.78183	9.04529	9.09929	8.83874	9.61902	9.47454	9.99396	10.1926	9.96547	10.1638	10.9426	11.164	12.0916	12.1804	10.2574	10.3593	10.1453	10.1092
C27D8.2	Sig	11.5875	10.4872	11.0376	10.5871	10.7375	11.1122	10.4689	11.0512	10.5576	10.9363	11.0856	12.0067	11.2799	10.7921	10.9071	10.9048	10.022	10.1157	9.63797	9.57755	9.77654	9.98496	8.99888	9.09619	9.45598	9.54526	9.95877	9.74771	10.1123	10.208	10.3528	10.2942	10.0886	10.2436	11.6913	11.7173	10.2155	9.89268	10.3681	10.0612
C28A5.6	Sig	12.4223	11.2873	11.4243	10.5964	11.2549	12.0506	10.3342	10.6537	11.0506	11.4763	10.5793	11.4186	10.8594	10.4638	10.6914	10.0919	10.3048	9.85651	10.1335	9.97801	9.41347	9.87802	9.13363	9.28817	9.10001	8.75359	9.1787	9.22995	9.92388	10.0528	10.6187	10.0995	10.682	11.017	11.7181	11.9008	9.85288	9.73717	9.80169	9.77632
C28C12.6	Sig	10.4609	10.8652	10.3328	10.6048	11.0672	10.8488	10.3321	10.2473	11.8676	10.271	11.1839	10.9471	10.2164	11.4063	10.2033	10.9847	9.5119	10.6194	9.2957	9.876	10.5306	9.48798	9.51134	8.39546	9.55976	9.6242	10.1294	9.81166	9.60475	9.57767	9.36479	9.59556	10.3075	10.1362	11.428	11.2089	9.45774	9.78031	9.96969	10.1372
C28C12.7	Sig	11.7027	11.622	10.9817	11.1121	11.1276	11.0388	11.1312	11.3838	11.7373	11.2964	12.0899	12.2638	11.1313	11.8106	10.9672	12.1001	10.6918	11.0754	9.89703	10.5729	10.7369	10.595	10.0273	9.83417	9.36924	9.59096	10.2168	10.0966	10.608	10.8369	10.9158	11.2638	11.6194	11.8043	12.7103	12.7096	11.3939	11.6152	11.3621	11.5195
C28D4.4	Sig	12.3236	11.2579	11.6305	11.2057	11.1303	11.6822	10.8135	11.5287	10.4252	11.4697	11.2226	11.9992	11.703	10.7332	11.179	10.3028	11.6627	11.4272	10.1922	9.96454	9.6832	10.5364	9.00992	9.64627	9.07378	9.3835	9.45345	9.86394	10.2778	10.2884	10.1612	10.241	11.2188	11.2637	12.094	12.1362	9.94241	10.0389	10.5456	10.6248
C28D4.5	Sig	11.0973	10.4148	11.0954	10.8263	10.8582	11.7121	10.2755	10.7242	10.9007	11.6303	10.5871	11.0838	11.5957	10.7602	11.153	10.3454	10.2093	9.79952	9.85128	9.6572	9.22503	9.97711	8.29991	8.44188	9.03237	9.45737	10.0909	9.85939	9.95315	10.8899	9.20064	9.30127	10.2354	10.0731	11.1084	11.0658	9.05971	9.20221	9.5244	9.44192
C29E4.1	Sig	11.3042	11.1157	11.0782	10.6644	10.6181	11.3906	10.8077	11.9638	11.8445	10.9267	12.3165	12.6563	11.1557	11.8356	11.9115	12.3002	9.60364	11.0716	9.61221	9.92407	10.9422	9.85858	9.86776	8.60614	8.9171	8.59059	9.83676	9.62299	11.1958	11.3857	9.7949	9.85522	11.4533	11.672	13.0669	13.2583	10.8587	10.6644	12.0152	11.7257
C29E4.4	Sig	10.7413	11.1036	9.97199	10.1236	11.1163	10.4766	10.6565	9.83723	9.93651	9.98233	11.1285	10.6917	10.2125	10.3318	10.1974	9.74375	9.46091	8.98869	9.43025	9.05289	9.25174	9.24629	8.41759	8.48153	8.49577	8.55986	8.86763	9.657	9.87156	9.23925	9.6645	8.94792	9.65048	9.43837	11.6178	11.4207	10.0984	10.1107	10.1127	10.2648
C29E6.3	Sig	11.1066	10.8	10.7137	10.4941	10.7126	11.8322	10.1865	10.6011	10.3918	11.1338	11.2221	12.0448	11.3207	10.4511	10.8949	10.0472	10.2377	9.69941	9.59953	9.41706	9.24921	10.0139	8.26447	8.42829	11.6074	11.0447	10.7109	9.9968	9.60397	9.573	9.54687	9.92567	11.1517	11.215	12.2686	12.2232	9.96585	10.1478	10.2062	10.3309
C29F4.1	Sig	14.7817	14.0566	14.4204	13.5874	12.7311	13.6387	12.9257	14.1023	14.3343	14.1663	14.1489	14.7878	14.0988	13.7188	14.2508	13.8512	12.2545	13.7054	11.3136	10.9553	13.2908	11.8313	12.7675	11.4919	11.3219	10.8336	11.9879	11.8207	12.8164	12.947	13.099	13.5244	13.6659	13.2726	14.3829	14.1784	12.4398	12.9563	12.8039	13.2525
C29F9.2	Sig	10.4058	9.86172	10.5626	9.18557	9.84788	10.8211	9.32936	10.4809	10.4713	9.70044	10.1017	11.1479	10.3938	10.0561	9.88292	9.73068	8.61151	9.78471	9.00909	9.13781	9.257	8.34885	9.04506	7.88045	10.1475	9.29637	10.3383	9.33645	8.67487	9.12975	8.29132	9.00058	9.92154	9.35362	10.9196	10.3926	8.92207	9.07468	8.96434	9.0808
C30B5.4	Sig	11.6549	11.6719	11.6767	11.2396	11.067	11.5427	11.2543	11.8355	11.6012	11.7596	12.2688	12.0804	11.5388	11.5044	10.958	11.1791	10.7129	10.2883	10.1708	9.73287	10.2307	10.805	9.37513	9.59177	9.56121	10.0379	9.53615	9.71877	11.1255	11.1451	11.999	11.9205	11.5265	11.9305	12.6482	13.0625	11.7361	10.9414	12.1825	11.332
C30H6.5	Sig	10.6269	10.3044	10.748	9.74286	10.1185	11.0032	9.80613	10.8258	10.1335	9.79884	9.77739	10.7759	10.7798	10.1233	10.4848	9.64464	8.86333	8.95392	9.04035	9.49328	8.78181	8.34183	8.01275	7.52623	8.6909	8.4416	9.94761	9.37986	8.97484	9.33479	8.65844	8.73808	9.66707	9.1999	10.5723	10.0957	8.90001	8.95214	9.08138	8.95366
C31C9.1	Sig	11.2382	11.8066	10.5611	11.1595	11.7863	11.004	10.9735	10.4878	11.5531	10.5292	12.148	12.5152	10.1422	11.0399	10.1844	10.9259	10.1	10.5826	10.0049	10.5912	10.5892	9.98384	9.80623	8.94876	8.88645	8.86012	9.30691	9.3987	10.1169	10.6651	9.84111	10.3929	11.258	11.2108	12.3016	12.3065	10.3589	11.1634	10.798	11.6327
C31H5.6	Sig	10.4703	10.8099	9.91254	10.1847	10.6003	10.7471	9.74708	9.87171	11.0816	10.511	11.411	11.331	10.1145	10.7834	10.259	10.1249	9.88999	10.2143	9.40782	9.86591	10.2443	9.59601	8.57387	7.76883	9.54002	9.37972	9.82341	9.51305	9.98637	10.92	8.61405	8.9368	11.0864	10.3339	12.2484	11.5208	9.47893	10.4716	9.85374	10.7998
C32E12.1	Sig	12.288	11.0296	11.6819	10.7117	11.0531	11.9916	10.6095	11.0314	10.8497	11.6295	10.0283	10.7459	10.6016	10.0591	10.3834	9.66984	9.46748	9.07967	9.85187	10.3702	8.88107	9.12614	8.51691	8.57537	8.91663	8.56504	9.21224	9.09738	9.29623	9.09729	9.09604	9.22769	10.106	10.2183	10.8723	11.0006	9.33353	9.36247	9.50903	9.40221
C32E8.4	Sig	12.4461	11.7803	12.2937	12.2796	11.411	12.3467	11.3421	12.5117	11.0407	11.9998	12.1933	12.8997	12.4463	11.2528	11.4649	10.8333	11.1566	10.3986	10.2694	10.2539	9.84025	11.1975	8.94326	10.0135	9.55704	9.4193	10.3037	9.92094	11.4036	11.7957	11.3331	11.6089	11.6119	11.7932	12.6524	12.9524	11.5731	11.2741	11.8902	11.5336
C32F10.5	Sig	12.6953	12.0383	12.4539	11.9019	12.3415	12.6064	12.0228	11.832	11.9049	12.1814	12.1498	11.9871	11.4597	11.3911	11.2489	11.0066	10.991	10.5011	11.0364	10.3012	10.6482	10.6284	9.56941	9.82866	9.20992	9.72612	9.80686	10	11.2919	11.3434	11.8099	11.8253	12.2563	12.759	13.2771	13.672	11.7438	11.0464	12.1191	11.3712
C33A12.6	Sig	10.2298	10.0834	9.93606	9.77959	9.915	9.81931	9.69061	9.53643	11.1456	9.91263	10.5782	11.0822	9.96499	10.9643	9.70284	10.503	8.73536	9.76523	8.90582	9.02723	10.0418	9.2751	9.14248	8.33628	8.43189	8.25816	8.71416	8.60612	8.96506	9.11367	9.05296	8.89957	10.2253	9.91597	11.1988	10.8989	9.61049	9.48295	9.29549	9.38209
C33F10.12	Sig	11.321	11.1714	11.3977	11.0469	11.3879	12.0062	10.94	11.8397	11.4886	12.0828	11.1881	11.947	11.4463	10.62	11.7307	11.1833	10.3084	10.1516	10.0412	9.71857	9.96013	10.8082	8.75801	9.08386	9.35114	9.75634	9.82819	10.1846	9.74236	9.74518	10.139	10.3288	11.4884	11.5471	12.558	12.5178	10.301	10.4924	10.4668	10.575
C33G8.1	Sig	9.42524	9.54594	9.29039	9.72544	9.49576	9.53293	9.55555	9.73334	9.01619	9.1958	9.08087	9.15268	9.33617	9.42391	8.91476	9.00144	8.20935	8.15342	8.69578	9.13924	8.36614	8.47869	7.96893	8.00517	8.23636	8.18624	8.57245	8.34906	9.6842	10.1291	8.4283	8.32986	7.98282	8.12767	8.88551	8.92293	8.15546	7.97832	8.02785	8.04395
C33H5.13	Sig	11.1595	10.9453	10.9992	10.7729	11.1529	11.7059	10.3867	10.7756	11.8604	10.4883	11.5691	12.2424	11.5408	11.8365	10.9985	11.2088	10.005	10.757	9.60205	10.2839	10.9864	10.2451	9.74483	8.50691	10.0054	9.5412	10.6523	9.72646	9.29586	9.32733	9.18136	9.71649	11.5396	10.6654	12.393	11.5003	9.89787	10.9795	9.94762	10.9415
C33H5.13	Sig	11.6836	11.2325	10.9611	10.8787	11.047	11.4241	10.548	10.9789	11.443	10.7164	11.569	12.2426	10.9069	10.7908	10.3879	10.6001	9.95587	10.9146	9.4349	9.97415	9.72777	8.83014	9.61621	8.72776	9.63247	9.30615	9.47661	9.44671	9.29616	9.32704	9.18027	9.71758	11.5394	10.6656	12.3928	11.5006	9.89876	10.9786	9.94828	10.9408
C34D1.5	Sig	10.4269	10.1247	10.0572	9.79881	9.93948	10.0716	9.99755	10.5014	11.1588	10.1124	10.0588	10.312	9.89812	10.8697	9.38133	10.1759	8.8779	10.1853	9.04876	9.15148	9.91666	8.75976	9.27149	8.39606	9.38161	8.84878	9.45256	9.00785	9.20648	9.6401	9.24196	9.54054	10.6342	10.1191	11.6186	11.0305	9.77685	10.2051	9.66578	10.1512
C34D4.9	Sig	10.7918	9.90305	10.9838	9.74545	9.354	9.84449	9.23671	9.77218	9.82855	9.8952	9.95298	10.1674	10.1825	9.48483	9.84281	9.10419	8.54283	8.63701	8.90143	8.40922	8.72297	8.48849	8.12412	7.80046	8.54967	8.46018	8.78373	8.77197	9.31607	9.51852	8.2024	8.84597	8.63952	9.01427	9.50439	9.71647	8.47978	8.41238	8.26673	8.53341
C34F11.4	Sig	14.422	14.0079	13.3198	13.1146	12.8506	13.5718	12.3581	13.437	12.1013	13.1208	15.4738	16.0039	13.8389	12.2353	13.1839	12.1051	12.5684	11.9806	11.701	10.9361	11.376	12.7285	10.4744	11.4016	10.642	11.2048	11.1225	11.3463	15.5222	15.5451	14.8815	14.9782	15.2825	15.3917	15.2689	16.0539	14.2244	14.358	14.9745	15.0297
C34F11.6	Sig	11.6263	11.1491	10.3163	10.2091	10.8039	10.9571	10.7556	11.1453	10.5278	11.8087	13.3318	13.8055	11.7207	10.5521	11.1094	10.5524	10.7671	10.2886	10.1736	10.2998	9.40676	10.6458	8.59506	9.43144	9.20284	9.4326	9.30148	9.28108	12.1343	12.6144	12.0517	12.3553	12.0547	12.681	13.1585	13.6338	12.8768	12.2736	12.932	12.3788
C34H4.1	Sig	9.85125	9.63774	9.88252	9.82777	10.1221	10.0577	9.79555	9.4886	10.697	10.5032	9.32057	9.3586	9.74451	9.75294	10.0116	10.0909	8.94492	8.88229	9.48656	9.59824	8.79736	8.40903	8.67964	8.55284	8.92925	8.32397	9.06786	8.54639	8.72274	8.82554	8.7129	8.76834	9.42529	9.11251	10.0594	9.768	8.75776	8.79261	8.79721	8.73198
C35A5.8	Sig	10.4318	10.4154	9.85731	9.76865	10.8778	10.7482	10.6508	10.2012	10.483	10.5076	9.80791	9.23804	9.99388	9.83597	10.0389	9.96163	9.8443	9.83154	9.52623	9.98651	8.99689	8.83009	8.62538	8.77817	8.89715	8.44801	8.58145	9.08298	9.07132	9.08088	9.23326	8.61583	9.33505	9.52553	10.1657	10.3514	9.16806	9.18408	9.08234	9.06844
C35B1.5	Sig	11.927	11.9007	11.4707	11.3315	11.533	11.5773	11.3832	11.7333	11.4171	11.5372	11.178	11.3603	10.9756	11.0617	10.7391	11.1556	9.91917	10.3885	9.84289	9.91145	9.86964	10.0552	9.43627	9.26435	9.50203	9.48554	9.59493	9.20886	10.1295	10.07	10.3608	10.5914	10.9947	10.8119	11.9043	11.7162	10.5865	10.5328	10.48	10.4773
C35D10.2	Sig	13.6221	12.6205	12.6553	12.1332	12.9595	13.3696	12.6667	13.0808	12.6618	13.4311	11.8741	12.8093	12.6012	11.5795	13.2043	12.3624	11.8906	11.1971	11.2221	10.4903	11.0238	11.805	10.7418	11.4481	10.6613	10.458	11.1596	10.6963	11.2719	11.2605	11.5534	11.9084	12.0959	12.0239	12.8797	12.8381	10.8782	11.1273	11.1749	11.4625
C36A4.2	Sig	11.2741	11.541	10.4599	10.4817	10.745	10.5328	10.9113	10.8705	10.9351	10.5924	11.3569	11.6235	10.4148	10.7094	10.0789	10.579	10.1734	10.3757	9.7855	10.0455	9.76941	9.40694	9.52216	9.32192	8.92277	8.67565	9.12579	8.95152	9.92725	10.2501	9.00075	9.1597	10.5932	10.1358	11.8467	11.3089	9.39487	10.0162	9.43145	10.1132
C36F7.5	Sig	11.7538	11.2263	11.3392	10.8927	10.5143	11.1441	10.3867	11.0499	10.4308	11.028	10.5159	11.1718	11.3777	10.6583	10.4387	9.97808	9.54838	9.4124	9.68176	9.38415	9.32502	10.3328	8.47956	9.11424	9.10485	9.49405	9.93145	10.1049	9.75611	10.1104	9.63021	9.79376	10.0331	10.0231	11.1166	11.1777	9.77229	9.51745	9.93544	9.61983
C36F7.5	Sig	11.7539	11.2262	11.3389	10.893	10.513	11.1454	10.3845	11.052	10.4312	11.0276	10.5148	11.1729	11.3772	10.6588	10.4388	9.97793	9.54856	9.41221	9.68137	9.38454	9.32527	10.3326	8.47969	9.11411	9.61642	9.84001	9.84073	9.90043	9.75561	10.1109	9.6295	9.79447	10.0327	10.0235	11.1164	11.1778	9.77198	9.51776	9.93518	9.6201
C37A2.1	Sig	13.44	13.5196	12.4739	12.4824	12.704	12.1729	12.4283	11.911	12.5416	12.7837	12.8889	12.5682	11.9446	11.8846	12.212	12.1191	12.2743	11.6927	10.9834	10.4762	11.7044	11.6531	10.9767	11.223	9.40456	9.74103	10.109	10.4687	11.0637	11.1426	10.8914	10.889	11.7071	12.3486	12.9905	13.5338	11.473	10.9996	11.2626	10.7086
C37A2.3	Sig	11.0316	10.4718	10.57	10.1345	10.8475	10.8096	10.3156	10.4019	10.0357	10.7286	10.4839	10.9425	10.2995	9.1917	10.6085	9.96754	9.69497	9.11898	9.5666	9.72453	8.96104	9.25941	8.53697	8.86627	8.74536	8.58091	8.96716	8.86514	9.49235	9.18226	8.93423	8.79402	9.51925	9.53743	10.6391	10.6583	9.33085	9.06715	9.70425	9.25602
C38C3.3	Sig	12.3038	11.585	11.3317	11.3848	10.8678	11.1303	10.9151	11.5186	10.7032	11.4396	11.4817	12.2648	11.4989	10.3587	11.044	10.4645	10.6475	10.1221	9.9611	9.98786	9.76998	10.4811	9.4282	9.77376	8.88632	8.91337	9.46796	9.53624	9.81536	9.54712	9.31577	9.32648	10.9718	10.8006	12.0097	11.8293	9.31186	9.8495	10.0182	10.2867
C38C6.6	Sig	12.0543	11.1954	12.4166	11.1543	10.9703	12.6639	10.4184	12.1972	11.9823	11.168	11.1305	13.4492	13.2101	13.1497	12.5569	12.2811	10.191	11.9711	9.37449	9.97042	11.6175	10.3653	10.3882	8.74982	10.6366	9.50902	11.0692	10.1487	10.063	11.0188	9.22385	10.0576	10.9569	10.1653	12.8223	12.0056	10.2037	10.3326	10.4912	10.5244
C39H7.1	Sig	11.8402	10.9304	11.1333	10.7884	11.1295	11.1371	10.949	11.0423	10.4834	11.4691	11.3243	12.2491	11.9279	11.1083	11.3106	10.5474	10.8491	9.997	10.2311	9.62336	9.51595	10.4268	8.9789	9.71549	9.5548	9.43692	10.3627	9.68861	10.071	10.1152	10.4798	10.9232	10.3597	10.5892	11.4715	11.6218	9.97498	10.2146	10.3305	10.4771
C40H5.1	Sig	10.9885	11.116	10.2973	10.511	10.0575	10.3554	10.0782	10.1255	9.92757	10.9493	12.7559	12.1921	10.8246	9.99756	10.2463	9.50893	9.60263	8.55076	9.63764	9.26356	8.20865	9.94996	7.80455	9.15977	9.48151	8.94392	10.1363	9.19857	12.1257	12.2795	10.9668	11.0726	11.9944	12.4204	13.0499	13.5463	12.3472	12.1446	12.3544	12.1906
C41G7.6	Sig	11.9664	11.1423	11.419	10.5857	10.7442	11.5971	10.8137	11.8403	10.8253	11.7712	11.8365	12.7116	11.2002	10.3675	10.6196	10.5438	10.0554	10.1991	9.97421	10.3407	9.05833	9.83669	9.01087	9.63812	9.55803	9.08582	9.57539	9.25736	10.6788	10.9513	11.1894	11.2363	10.8486	11.2333	12.1624	12.5688	10.9189	10.3691	11.1991	10.6382
C43E11.5	Sig	11.9627	11.2529	12.0154	11.4064	11.3538	11.4616	10.7998	10.5723	11.0687	11.6253	11.0869	12.3512	11.3832	10.6271	11.3913	10.5049	10.6806	10.1007	10.106	9.83048	10.006	10.3111	10.2752	10.4119	9.73177	9.37844	10.6281	9.81119	9.87309	10.331	9.96929	10.2173	11.2439	11.3211	12.3655	12.3758	10.2345	10.3795	10.2527	10.2734
C43E11.6	Sig	11.3754	10.9019	11.4188	11.1769	11.0776	11.6963	10.9557	11.4474	11.7871	11.4897	10.0315	10.2468	10.8168	11.1054	10.5525	10.8323	9.31571	9.68198	9.67255	9.91439	9.75337	9.31759	8.82719	8.34211	8.57727	8.5633	8.93114	9.1074	9.35546	9.785	8.90772	9.13949	9.91992	10.1078	11.2641	11.7179	9.40185	9.24535	9.35573	9.17972
C43F9.6	Sig	11.1093	11.0707	10.5209	10.4208	10.6092	11.5804	9.91592	10.1125	10.8065	11.4231	10.9179	11.8301	10.9456	10.4859	10.7133	10.0936	10.0089	9.22022	9.72261	9.64959	9.04223	9.92393	8.33435	8.70199	9.54651	9.38193	10.267	9.80379	9.59553	9.61809	9.22191	9.75134	10.4665	10.3162	11.6112	11.6454	9.43036	9.83462	9.58754	9.96605
C43G2.3	Sig	11.6007	10.4929	10.9183	10.4237	10.6062	10.7668	10.4596	10.9885	10.0871	11.1926	10.536	10.887	11.0143	9.67911	10.289	9.57286	9.9655	9.12328	9.79427	9.3084	8.5865	9.41507	8.08262	8.64405	9.1952	9.20116	9.29272	9.40585	9.1919	9.17585	9.21776	9.50386	10.2737	10.2533	11.2175	11.2842	9.2876	9.60166	9.33501	9.65536
C44B7.8	Sig	10.6866	10.7178	10.1909	9.95182	10.2028	9.83921	10.217	9.79115	10.861	10.0445	10.212	9.63301	10.0365	10.4982	9.9823	10.1597	9.3649	9.65729	9.513	9.5129	9.57338	9.04504	9.82971	9.12352	9.59985	9.03294	9.65488	8.79427	8.9605	9.30045	9.03496	8.63591	10.016	9.46142	11.4379	10.8766	9.43722	9.62578	9.30423	9.54354
C44C8.4	Sig	10.6796	10.0929	10.6548	10.1602	10.8645	10.5643	10.2075	9.75796	11.7569	10.288	10.8133	11.2446	10.1341	11.2382	10.2543	11.2033	9.63616	10.6548	9.58196	9.45724	10.7734	9.77154	10.1245	8.9377	8.54052	8.66233	9.13166	9.00442	9.70017	9.93642	9.30136	9.195	10.1805	9.62589	11.1782	10.5053	9.50426	9.73381	9.58473	9.77406
C44E4.3	Sig	11.9728	11.9517	11.3262	11.4804	11.3824	11.3355	11.4488	11.3051	11.2069	11.698	11.7168	11.3355	11.1466	10.4787	10.9427	10.4688	10.5791	9.90639	10.253	9.67151	9.8248	10.2374	9.08491	9.8103	9.23862	9.46014	9.09673	9.63757	10.4943	10.2971	10.3311	10.5351	11.3691	11.7377	12.091	12.4222	10.6622	10.5365	10.5542	10.5018
C45G9.4	Sig	13.0431	12.4399	12.6813	12.0049	11.9402	12.0273	11.9371	12.2606	11.5441	12.8567	11.7897	12.6029	11.2215	10.4917	11.7117	11.3915	10.5827	10.4098	10.4461	10.2011	10.3007	10.6569	10.0394	10.9008	9.54793	9.38703	10.1652	9.92504	10.4016	10.4292	10.3477	10.6277	10.9931	11.1776	12.3125	12.2979	10.3354	10.3329	10.7296	10.5813
C45G9.9	Sig	13.4886	12.5531	12.5112	11.9724	11.8502	12.7347	11.5866	12.5781	10.9623	11.6846	11.9571	12.9441	12.7365	11.7561	11.5633	10.8069	11.1743	10.9011	10.5551	9.84043	9.95633	10.5933	9.33498	9.69221	9.55989	9.81678	10.2743	10.5378	10.608	10.6083	11.2692	11.5643	12.1865	12.1735	13.2939	13.4249	11.3096	11.4152	11.5727	11.655
C47A4.3	Sig	11.6836	10.8637	10.9729	10.6181	10.5079	11.01	9.99125	10.2766	10.3553	10.741	10.1826	10.7648	10.3009	9.53109	10.6053	9.81842	9.39954	9.05159	9.57793	9.06963	8.7973	9.01558	8.25681	8.62786	8.49458	8.33356	8.93089	8.95816	9.9035	8.81931	8.68017	8.95055	10.0443	10.0673	10.5667	10.612	9.34924	9.59238	9.24231	9.48731
C47B2.6	Sig	12.1943	12.0785	11.646	11.3719	11.3653	11.5569	11.0762	11.0498	11.5362	11.6195	12.3646	12.5064	11.0904	10.9459	11.149	10.7149	10.2621	10.338	10.3064	10.032	10.0422	9.98202	9.12274	8.8359	9.89471	9.51963	10.3213	10.1583	10.3156	9.91068	10.0255	10.0767	12.1344	11.1661	13.2455	12.3423	10.7726	11.325	10.9197	11.6443
C47E12.11	Sig	10.9816	10.2984	10.462	10.3795	10.1989	10.5991	9.87768	10.3688	9.58654	9.97851	10.1258	10.6769	10.6897	9.42887	10.2332	9.35829	9.37801	8.9242	9.48065	9.24473	8.52723	8.76969	7.93194	8.12368	9.07732	9.28925	9.44436	9.40948	9.26005	9.57562	9.13182	9.0271	10.0846	10.0226	11.032	10.962	9.77244	9.76714	9.50139	9.47387
C47E12.11	Sig	11.8628	11.2439	10.4949	10.1238	10.019	10.647	9.93699	10.5569	9.83312	10.1574	9.79733	9.9457	10.6686	9.57392	9.71246	9.2623	9.15666	8.90244	9.29224	9.0769	8.60896	9.33103	7.97572	8.41125	8.6828	9.00019	8.626	9.1633	9.39618	9.71486	8.92875	8.68923	9.37702	9.13524	10.5809	10.4521	9.20594	9.19071	9.24281	9.36059
C47E8.5	Sig	14.4776	14.8007	13.7265	14.0713	14.2687	14.06	14.4459	13.8937	14.1339	14.6816	14.8979	14.5551	13.8658	13.6975	14.2147	14.0921	14.065	13.1332	12.7839	11.9876	12.7462	13.3528	11.7848	12.6124	10.5672	11.3877	11.458	12.5718	13.82	13.8732	14.3754	14.3382	14.5079	14.6565	14.9825	15.387	14.1549	13.847	14.2755	13.7593
C48E7.7	Sig	14.5461	13.7064	13.5951	13.5612	13.2496	13.8273	13.3274	13.9461	12.8756	14.1575	13.8406	14.1266	13.801	12.4861	13.1339	12.2447	12.7884	11.9344	11.7319	11.2316	11.7393	12.9139	10.7503	11.6165	10.2032	10.6625	11.0175	11.5064	12.824	12.7054	12.9345	12.942	13.2715	13.4544	14.5719	14.4686	11.6537	12.0088	12.9075	13.2491
C52D10.13	Sig	13.3907	11.7446	13.134	11.551	12.117	13.3008	11.9067	13.1984	13.3991	13.2875	13.0259	14.2848	13.2748	12.575	13.024	12.2788	11.2476	12.5147	10.2977	10.5928	12.277	10.7993	11.7233	10.0378	11.3357	10.1064	11.6254	10.9921	11.3646	11.8608	10.7693	11.848	12.7661	12.6855	14.1456	14.0292	11.5718	11.5876	13.0489	12.4756
C52E4.1	Sig	11.7968	11.692	11.9641	11.1508	11.415	11.9139	11.7154	12.341	13.7993	11.3883	12.6007	13.3512	11.7363	14.0567	11.7971	13.2288	10.8453	13.1756	9.90955	9.206	12.5644	10.546	11.6268	9.52047	8.94782	9.39985	10.0043	10.7737	9.45973	9.84119	9.87926	10.6766	11.6108	11.4814	12.5306	12.2694	10.5695	10.868	10.7179	10.9711
C52E4.7	Sig	10.6049	9.83204	9.93384	9.5901	9.85968	10.103	9.54752	9.72292	9.79057	10.3052	9.93111	10.4025	9.89346	9.25981	10.1523	9.60371	9.2483	8.86722	9.21254	9.19057	8.26192	8.25845	8.1181	8.42115	8.68265	8.44955	9.21304	8.93704	9.23079	9.44803	8.84612	8.87744	9.69493	9.80511	10.6409	10.6561	8.93074	9.36927	8.80913	9.364
C54D10.7	Sig	10.2496	10.9424	10.1256	10.239	10.0461	10.6033	9.87459	10.639	10.7414	9.99877	11.7903	10.5446	9.71646	10.4153	9.58489	10.5245	7.94663	9.15578	8.91734	9.42068	9.51402	8.76189	8.64101	7.89002	9.53463	9.68172	9.86115	9.45876	9.01083	8.90994	8.72916	8.70785	8.93237	8.82898	10.2993	10.4867	8.6557	8.55127	8.97366	8.72351
C54D2.1	Sig	11.9554	10.8941	11.4213	10.8652	10.4729	11.1129	10.5981	11.6261	10.6208	10.8193	10.1641	10.7443	10.9262	10.4283	10.5527	10.2527	9.76105	10.0091	9.71119	9.56274	9.60995	9.47865	8.85631	8.66609	8.7504	8.44381	8.50866	8.96745	9.9627	10.3748	8.81742	9.47551	8.9245	9.70548	10.6935	11.5385	9.20804	8.80699	9.42374	8.99266
C54G4.3	Sig	11.6578	11.3708	11.161	10.8395	10.7391	11.0508	10.8546	11.4779	10.0786	11.2945	10.6606	11.5381	10.2703	9.72302	9.64672	9.59831	8.94457	8.67798	9.48116	9.54447	8.64109	9.60535	8.43667	9.07074	8.5465	8.80262	8.75976	9.16968	9.51598	9.3572	9.22074	9.52211	10.7368	10.834	11.6947	11.7041	9.35971	9.63133	9.73247	9.92168
C55B7.10	Sig	11.0773	10.6893	11.4417	10.698	10.4109	11.3902	10.0611	11.0267	10.4377	10.5233	10.7976	12.0252	10.8168	9.5896	10.5243	9.86206	9.4799	9.36437	9.42099	9.02523	9.10591	9.51012	8.24251	8.33492	9.73661	9.65141	9.79239	9.61715	9.12603	9.42155	8.89797	9.44511	10.4399	10.1573	11.7034	11.4763	9.64255	9.98156	9.79901	10.1634
COII	Sig	14.9296	14.1555	13.9273	13.0809	12.2207	13.2502	12.3987	13.0513	13.2852	14.0892	13.4655	13.6757	13.9526	13.4945	13.9414	13.6515	13.3021	13.2797	12.1186	10.5937	12.504	12.2195	11.825	12.1468	11.1463	10.8781	12.183	11.203	12.3523	12.9028	10.9768	11.7556	13.5747	13.6788	14.7119	14.5266	11.86	11.7692	12.8235	12.6906
COL-17	Sig	14.1641	13.3729	13.9322	12.587	12.4497	13.0396	12.4092	13.2938	12.9135	13.2351	12.6036	13.4848	13.3421	13.163	13.4131	13.1352	11.8598	13.1782	11.0658	10.9967	12.3305	11.2987	12.4282	11.2481	11.3012	10.1208	11.4963	10.8842	10.8487	11.2959	10.0614	10.8204	11.9605	12.0696	13.539	13.7309	10.3304	10.6011	11.0444	11.476
COL-19	Sig	12.9924	13.7791	11.9689	12.6034	13.5803	12.0015	13.3982	12.3242	12.7681	13.051	13.9101	13.1872	12.3755	12.8693	12.7924	12.7777	12.9972	11.7606	11.4853	10.5746	11.503	11.862	10.8808	11.8514	9.04548	9.54044	9.565	9.94809	12.2674	11.9326	13.0146	12.792	8.33192	8.24658	13.8892	13.9465	11.7925	12.2927	12.0668	12.6719
COL-6	Sig	13.3722	12.4513	13.3574	12.0319	11.8103	13.3652	11.5155	13.0477	12.6102	12.0588	12.4232	14.5652	12.8734	12.0815	12.2698	12.4351	10.4538	12.1152	9.89446	11.6063	11.7458	10.5863	11.2111	9.53681	11.7736	9.7935	12.8301	10.1334	10.5453	11.3123	9.52999	11.395	12.8431	12.8628	13.8523	13.9329	10.8307	11.0547	11.3268	11.5393
D1014.5	Sig	11.4256	10.7505	11.3784	10.8627	9.89133	10.4988	9.78958	10.4298	10.3635	10.5804	9.5502	10.6727	10.5594	9.77409	10.3261	10.0843	8.75801	9.28606	9.11271	9.345	8.98203	8.71117	8.68958	8.2578	8.84536	8.4866	9.488	8.87823	8.95342	9.14067	8.35236	8.60163	9.35834	8.8838	10.3676	10.0562	8.15225	8.43137	8.5085	8.64759
D1037.3	Sig	12.1106	12.252	11.6917	11.9362	11.9399	11.8679	11.7239	12.2643	12.763	11.6686	13.1505	13.3774	11.8821	12.5364	11.5208	12.2686	11.0029	11.9956	10.4231	11.2022	11.2523	10.8293	10.9321	9.8701	10.5259	10.1133	10.5839	10.3048	11.7487	11.7728	12.3134	12.3542	12.9722	12.5305	14.0723	13.5566	11.7283	12.488	12.1668	12.999
D1081.4	Sig	10.8357	11.0092	10.2342	10.0407	10.6461	10.3574	9.88904	9.79387	9.71666	9.6444	9.13631	9.14685	10.2754	9.83761	9.32484	8.79207	8.74835	8.33513	9.19762	9.15049	8.66341	9.34406	7.77517	8.33996	9.25562	8.57466	9.39207	8.95563	9.08313	9.40083	8.30199	8.70166	8.44791	8.19774	9.35376	9.20592	8.02435	8.5432	8.34542	8.54268
D2023.2	Sig	10.5419	10.9763	10.5568	10.5391	10.7936	10.2991	11.1109	10.6714	11.3676	10.9171	10.7229	9.99911	9.75944	10.292	9.62706	9.80702	9.13264	9.72478	9.26738	9.30995	9.49556	9.33768	8.59884	8.40989	8.31381	8.08764	8.87102	9.21878	9.11742	8.9403	9.42307	8.79219	10.109	10.4676	10.8678	11.0743	9.69836	9.30258	9.66835	9.42285
D2023.5	Sig	10.8762	11.2529	11.0507	11.2628	10.9641	10.875	10.7701	10.4649	10.8508	11.3218	11.7086	11.205	10.9603	10.8389	10.0677	9.69853	10.2193	9.5937	9.98845	8.94705	9.68905	10.8366	8.70569	9.64284	9.22688	9.77498	10.0153	10.2539	10.3819	10.2579	10.952	10.8665	11.0509	11.378	12.0173	12.354	11.7463	11.3802	11.4061	11.1158
D2030.9	Sig	10.8715	10.9618	10.6434	10.4813	11.3518	10.8833	11.0343	10.3501	11.61	11.0363	10.8071	10.5265	10.3224	10.9064	10.6604	11.1217	10.3559	10.6737	9.80093	10.0682	10.4111	9.95245	10.0609	9.42971	8.63785	8.87923	9.18404	9.46221	9.83264	9.47332	9.69436	9.34308	10.6254	10.2206	11.8836	11.4373	10.0513	10.1919	10.0829	10.4177
E01A2.F	Sig	12.8483	11.8109	12.152	11.4559	11.2526	11.5336	11.0977	11.4172	11.3228	11.3284	12.1116	11.8199	11.4627	11.1058	11.1481	11.1103	10.8558	10.0648	10.5677	9.70914	10.1986	10.2238	9.6875	9.77841	10.1246	9.95825	10.2146	9.9291	11.0506	11.1708	11.146	11.4345	11.7861	12.2983	12.7678	13.2986	11.3991	10.7137	11.9225	11.1487
E01G4.6	Sig	12.4326	11.2869	12.8458	11.4684	11.39	12.5619	11.0406	11.7757	12.55	11.6731	11.1725	13.8423	12.078	11.6348	12.139	11.9389	9.84406	11.4357	9.86887	10.0553	11.2771	9.80426	10.2623	8.7621	9.97484	8.71207	10.7019	9.84629	9.48915	9.78226	9.05617	10.0828	12.0595	10.9673	12.9608	12.0276	9.85326	10.239	10.1989	10.6094
E03H12.5	Sig	13.9534	12.2049	13.5665	12.0631	11.7936	12.756	12.1845	13.3685	12.1503	13.2931	13.8916	14.7783	13.3737	12.0724	12.332	11.6694	11.8251	11.1486	11.247	10.6685	10.8674	12.1671	10.4971	11.4125	11.3825	10.3431	11.4485	9.97836	12.694	12.6111	12.8926	12.9104	13.7395	13.8666	14.7215	14.7893	12.973	12.5173	13.2861	12.6857
F01F1.6	Sig	11.3075	11.9464	11.2219	11.6143	12.5144	12.1022	11.5512	11.0572	11.8171	11.6232	12.2041	11.9417	11.3173	11.0783	11.5064	10.9945	11.5162	10.6142	10.7882	9.97922	10.5516	11.5665	9.01004	9.86435	9.44826	10.0994	10.3481	10.8622	10.5482	10.0973	10.9174	10.3764	12.0117	11.6529	12.8591	12.6205	11.2915	11.4832	11.6202	11.5917
F02A9.2	Sig	14.3927	14.436	13.0348	13.3719	13.7522	13.4946	13.5543	13.5149	13.8094	13.2708	14.3628	14.8475	12.9063	13.3476	13.3402	13.9503	12.3392	13.0857	11.1593	11.9579	12.5259	11.6992	11.7475	11.1553	10.5586	10.7195	11.007	11.156	12.8818	13.0905	13.2621	13.4809	13.5247	13.2586	14.4146	14.1147	13.186	13.3922	13.2349	13.3527
F02E9.5	Sig	11.3398	10.7947	10.8469	10.8634	10.7479	11.0157	10.4534	10.5855	10.966	10.8313	10.4781	10.1565	10.9511	10.8465	10.4191	10.7523	10.2318	10.355	9.64158	9.88756	9.88796	9.56857	9.24113	8.99989	9.212	9.0584	9.2669	9.37353	9.74472	9.8258	8.92065	9.28545	9.76711	10.5063	10.8921	11.5512	10.1202	9.61455	9.70696	9.43314
F07A5.2	Sig	12.6789	11.9295	12.0752	11.6611	11.7229	12.753	11.1925	11.959	12.2148	12.9101	11.5251	12.8148	12.2432	11.4532	12.2214	11.4896	11.6329	11.3938	10.7277	10.5545	10.2541	11.2131	9.40951	9.65617	9.6747	9.92785	10.5133	10.5581	10.2168	10.2832	11.1957	11.2841	11.6349	11.5066	12.1292	12.0333	10.5866	10.74	10.916	11.0664
F08B1.1	Sig	10.7419	10.7171	10.137	9.60518	10.6475	11.0921	10.0162	10.1598	12.1001	10.3813	10.7296	10.9851	10.1213	11.6317	10.1861	11.2819	8.96362	11.148	9.16898	9.10383	10.8645	9.29763	9.81436	8.29122	8.60417	8.86262	10.8559	10.2004	9.17509	9.23978	9.14112	9.29746	10.3956	10.3047	10.9503	10.899	9.51482	9.572	9.71045	9.52407
F08B12.4	Sig	12.8375	12.121	12.9332	12.0688	11.5186	11.8946	12.007	12.6905	13.2809	12.1414	11.639	12.5739	11.7668	12.4024	11.3753	12.4217	10.8056	12.0921	10.118	11.1983	11.3673	10.3623	11.2168	9.99927	10.8023	9.40373	11.018	9.93648	10.3433	10.9225	10.208	11.215	11.4696	11.0892	12.6945	12.2882	10.6916	10.4176	10.757	10.9963
F08F3.4	Sig	12.075	12.0807	11.151	11.0401	11.0396	10.6022	10.6178	10.2407	10.4699	10.754	11.7792	11.6583	10.8911	10.6061	11.1063	10.6669	10.6878	10.0217	9.94493	9.5397	9.81994	9.95884	9.46355	9.83403	8.89819	8.71348	9.09982	9.27225	10.0483	10.0513	9.74787	9.76243	12.0122	11.1931	13.0295	12.1278	10.1763	10.9172	10.4787	11.3061
F08F3.5	Sig	11.5393	11.5241	10.909	10.6412	10.9735	11.6618	10.8116	11.5467	10.0741	10.8661	10.4438	10.9663	10.0198	9.39774	9.39484	8.98645	9.06801	8.99053	9.58307	9.88563	8.36787	8.8841	8.16866	8.46598	8.75762	8.06497	9.10143	8.63044	9.32841	9.41968	8.36456	8.81467	10.0563	10.03	10.979	10.9483	8.5705	9.1676	8.86995	9.54758
F08F3.6	Sig	11.066	11.7697	10.1765	10.9793	11.3488	10.8427	11.3403	10.8032	10.9321	10.7077	11.8277	11.0223	10.2267	10.4964	10.115	10.2925	10.3461	10.2715	8.97153	8.8241	9.99472	9.56721	8.74842	8.91973	9.41012	9.35913	9.93206	10.1754	10.044	9.89999	10.0992	10.1177	11.4991	11.2543	12.4254	12.1896	10.4844	10.9278	10.6486	11.016
F08G2.1	Sig	12.3973	11.5897	11.7526	11.3785	11.4737	11.8326	11.5972	12.0346	10.6459	10.8096	13.1436	13.588	11.4366	10.7223	10.6625	10.2717	10.1757	10.3797	9.53286	9.4939	9.60393	9.44152	8.68849	8.50149	8.6235	8.56585	8.41986	8.64451	10.8761	11.482	10.4818	11.0964	12.5856	12.532	14.382	14.2374	10.7809	11.0116	11.6955	11.9458
F09B12.1	Sig	11.6417	11.2225	11.2058	10.5016	10.9558	11.9526	10.7014	11.3721	11.607	11.2917	9.69526	11.6642	10.6431	10.8101	10.4615	10.6809	9.31755	10.0862	9.31347	9.22609	9.74199	9.14191	8.93668	8.46637	9.0489	8.65849	9.31899	9.04953	8.94531	8.99955	8.66265	8.63905	9.93537	9.21871	10.7154	10.25	9.16795	9.11038	9.13142	9.04665
F09B9.1	Sig	10.8383	10.2831	10.0079	9.49046	10.2118	9.63028	9.21186	8.71844	11.132	9.5105	10.1577	10.2755	9.27869	10.942	9.44899	10.4832	9.12532	10.2629	9.12516	8.8593	9.61439	8.17975	9.45246	8.19171	8.4667	8.17279	9.6164	8.83086	9.13174	8.91012	8.51332	8.29615	8.95021	8.38504	9.91823	9.33488	8.91349	8.43999	8.85117	8.51357
F09C12.2	Sig	11.5464	10.8532	11.0108	10.8729	10.4585	10.726	10.3034	10.6788	10.3572	11.0173	10.5421	11.2338	11.0237	10.001	10.3545	9.73745	10.3349	10.0779	9.64655	9.35046	9.44288	9.99656	9.02112	9.47088	8.08228	8.29648	9.88969	9.51164	9.63682	9.59205	9.07835	9.28859	9.99217	9.91982	11.0045	10.9735	9.51682	9.56117	9.49165	9.56306
F09C12.7	Sig	13.1847	12.6001	12.5288	12.4562	12.2349	12.7017	12.0209	12.6384	11.5767	12.7143	11.7098	12.3372	12.7655	11.2752	12.3511	11.2509	11.849	11.2315	11.0365	10.842	10.5569	11.4059	9.6441	10.27	9.75637	10.1972	10.4028	10.6758	11.9047	11.9097	12.0828	12.3792	11.5765	12.0183	12.5038	12.8881	10.9114	10.8726	11.3759	11.2465
F09E8.6	Sig	10.7275	9.70255	10.5804	9.70603	9.56746	10.2803	9.45045	10.3159	10.0331	10.0408	9.71507	10.1071	10.3024	9.58679	10.1441	9.22976	8.28278	8.64416	8.83398	8.6116	8.53193	7.91538	8.07377	7.6897	8.77443	8.54227	8.77551	8.89584	9.64804	9.6909	8.23833	8.59641	8.7881	9.0719	9.49423	9.85351	8.59476	8.34445	8.52325	8.31475
F09F7.5	Sig	11.0106	10.6405	10.99	11.0828	10.2406	9.80454	10.5936	10.7577	11.57	10.8866	11.233	11.4495	10.2425	10.6943	9.98529	10.5056	9.57666	10.3969	9.57857	9.91256	9.94405	9.79783	9.67829	9.27423	9.33212	8.70563	10.8478	9.89291	9.48662	9.55483	9.1473	9.34602	11.0838	10.3089	12.0046	11.2477	9.19413	10.0039	9.70679	10.3988
F09F7.8	Sig	11.2586	10.3543	10.8538	10.2014	10.3652	10.6451	10.3844	11.0205	11.1232	11.0878	9.26301	9.41846	10.6659	10.3427	10.2267	10.4113	9.21141	9.8243	9.23397	9.99033	9.61677	9.51513	9.34178	8.88322	8.4684	8.80159	8.75884	8.73442	9.06168	9.06345	9.10954	9.70504	8.67334	9.37738	9.48629	10.2737	9.03595	8.41268	8.93221	8.39159
F09G2.1	Sig	9.90736	9.88353	9.76044	9.73216	9.93541	9.64466	9.62472	9.49081	9.79432	9.73096	9.33438	9.53604	9.53675	9.79682	9.10361	9.42714	8.54238	8.80199	9.08792	9.51405	8.57121	8.628	8.5333	8.64661	8.46886	8.10378	9.75293	8.84457	9.24387	9.58898	8.48585	8.269	8.07537	8.37725	9.28215	9.33441	8.23867	8.31334	8.04363	8.21377
F10D11.4	Sig	12.9004	12.04	11.462	11.2059	11.3993	12.2451	10.9294	11.6845	10.4538	10.9722	10.2598	10.9	11.1559	10.2666	10.4577	10.0201	10.1128	9.71558	9.8877	10.1122	9.33995	9.86364	8.86767	9.21084	9.31363	9.08054	9.59524	9.27599	9.41471	9.45503	9.13753	9.69053	10.2739	10.6553	11.3808	11.7179	9.3711	9.34855	9.64311	9.46481
F10D2.9	Sig	12.1107	12.7014	11.8714	12.2779	12.4748	11.9521	12.1803	11.7463	13.0582	11.742	13.8065	14.3235	11.7162	13.115	12.0943	13.5676	10.924	12.0483	10.2409	10.5579	12.2759	11.0843	12.3758	11.0613	9.53947	9.64064	10.0775	9.98836	12.0614	12.0916	11.9502	11.8806	13.067	12.7976	14.0169	13.8533	12.1654	12.9057	12.3528	12.9988
F10G8.5	Sig	12.6375	12.7908	11.1221	11.0852	12.0425	11.9482	11.2942	11.0173	13.1764	12.4358	13.1195	13.1336	11.8912	13.0432	12.4184	12.7665	11.2586	11.9512	10.278	9.73638	11.6041	10.6832	11.3839	10.2932	9.80329	9.10825	10.2381	9.3958	10.7627	10.8668	10.8382	10.9087	12.7434	11.7642	13.9704	12.8916	10.5505	11.5934	11.1812	12.3553
F11A3.1	Sig	11.6713	11.6017	11.0615	11.1994	11.7408	11.3165	10.9776	10.9883	11.9053	11.2818	12.4467	12.6861	11.1375	11.9901	10.6112	11.2529	10.443	10.8993	9.82273	10.7941	10.6543	10.3734	9.78054	9.31339	9.05901	9.58761	9.8149	10.128	10.5938	10.7553	10.5625	10.648	12.5399	11.7684	13.7839	12.8946	10.9073	12.0403	10.7709	11.8999
F11G11.4	Sig	12.112	11.0678	12.2574	11.428	10.9196	11.5947	10.7748	11.6327	10.8349	11.6165	11.6901	12.3894	11.6779	10.3391	10.4877	9.70369	9.76059	9.4839	9.9283	9.02037	9.16465	10.091	8.69835	9.09418	9.41664	9.5606	9.63785	9.71043	10.2795	10.3909	10.3389	10.8313	11.9978	12.1786	12.9092	13.0398	10.3673	10.3735	10.8247	10.8012
F11G11.8	Sig	14.1162	13.0499	12.9092	12.6042	13.1779	13.3362	12.7742	13.0865	11.3783	13.0126	15.4021	15.9611	13.582	12.0073	12.5564	11.9368	12.5426	11.4538	11.6182	11.8538	11.01	12.4456	10.5151	11.8557	11.0444	10.5538	10.6714	10.3194	14.5846	15.044	14.244	14.6437	15.1482	15.5245	15.1398	16.0104	13.5426	13.71	14.5452	14.6146
F11H8.3	Sig	13.1821	14.7269	12.1405	13.9803	13.7863	12.5698	14.0767	13.0393	13.6445	13.9306	14.4213	12.9398	13.1203	14.1557	13.2707	13.6047	13.8851	12.2245	12.1003	10.6151	12.3548	13.6557	10.6258	12.2705	9.39074	11.0864	10.9835	12.2914	13.5764	13.4557	14.2144	14.0384	13.0226	13.1238	14.1783	14.1831	13.1286	13.0783	13.9165	13.7364
F12B6.2	Sig	10.4662	10.7783	10.1147	9.74407	10.2172	9.55277	10.5312	10.425	10.7638	10.747	10.6254	10.0361	9.26917	9.44364	9.3466	9.61939	8.85982	9.39255	9.33666	9.74036	9.02065	8.34449	8.72981	8.69809	8.89231	8.67401	8.91371	8.8586	9.44433	9.22621	8.60856	8.41977	10.194	9.31197	11.1959	10.2896	8.9847	9.65308	9.01177	9.84803
F13G3.5	Sig	11.1287	11.6202	10.5416	10.9925	10.7709	10.822	11.0808	10.7248	11.16	11.2706	11.389	11.1931	10.8648	11.0168	10.8241	10.5975	10.1163	10.2234	9.55487	9.60741	9.59848	9.39479	8.49081	8.28377	8.6749	9.17726	10.2314	10.3002	9.73319	9.45394	9.76384	9.68152	11.1523	10.4639	12.1621	11.7295	10.0493	10.677	10.1943	10.8762
F14D7.7	Sig	9.66877	9.0734	9.4414	9.43646	9.2878	9.3286	9.24108	9.50057	10.1489	9.65067	9.06868	9.69591	9.70081	9.78647	9.372	9.74765	8.48597	9.37242	8.81763	9.71903	9.01639	8.08723	8.95004	8.08726	8.7517	8.28069	8.91343	8.6414	8.81858	9.04588	8.61946	8.73828	8.47813	8.41782	9.53536	9.38923	8.52269	8.69405	8.51865	8.75296
F14F7.1	Sig	12.9122	13.5082	12.0588	12.8822	12.9136	11.2936	12.7848	11.1413	13.1835	12.4076	13.247	13.2037	12.0234	12.9282	12.7383	13.6386	12.3969	11.4155	11.7711	11.2909	12.3471	12.1062	11.6304	11.8977	9.8725	9.81831	10.3618	10.1856	12.1466	12.2217	11.9989	11.899	12.9751	12.9324	13.7087	13.5411	11.8712	12.023	12.7309	12.8014
F14H8.1	Sig	11.5259	11.0859	11.5472	11.0469	10.7694	11.604	10.8108	11.2968	11.5713	11.8923	10.6903	11.7936	11.1647	10.4504	11.3522	11.0674	10.6728	10.6426	10.117	9.92551	9.48993	9.73033	8.6225	8.69319	8.95196	9.28078	9.34985	9.69203	9.38926	9.29051	9.5022	9.66503	10.4595	10.3671	11.1119	11.1175	10.0513	10.0471	10.0727	10.0634
F15B9.1	Sig	11.7903	11.8369	11.2352	11.2931	11.026	11.519	10.4952	10.423	13.0581	11.3498	11.0816	12.4904	10.709	11.7753	10.243	11.7888	10.5314	12.0637	9.86045	11.0397	11.1674	9.95583	10.261	8.8507	9.31814	8.71638	10.0872	9.29786	9.63809	9.60391	9.68304	10.2311	11.4802	10.8774	12.5825	12.0777	10.4183	10.8168	10.5654	10.9503
F15H10.1	Sig	14.8267	14.0873	14.3681	13.5734	14.018	14.3172	13.428	14.0091	13.6725	14.4304	14.2299	14.6742	14.3684	13.8622	14.1706	13.5447	12.7774	13.3297	11.4193	11.8843	13.0171	11.879	12.5443	11.971	10.6148	10.3315	11.1085	10.9113	12.9499	13.2805	13.2424	13.4965	13.912	13.5149	14.1056	14.2396	12.1036	12.8617	12.9077	13.7549
F17C8.3	Sig	12.0453	11.2931	11.9752	11.9023	11.3637	11.5299	11.0023	11.297	10.7795	11.5748	11.542	11.9578	12.2994	11.409	11.3652	10.6785	10.9357	10.3502	10.6189	10.4517	9.98311	10.7013	9.28707	9.82195	8.64642	9.28129	8.93765	9.68098	10.3204	10.2299	10.8338	10.8511	11.6286	11.6791	12.4029	12.4617	11.5511	11.2298	12.7045	11.5032
F17E9.5	Sig	12.2072	11.8808	11.5041	11.469	11.6647	12.5104	11.2491	11.8627	11.8033	12.4256	11.4356	12.4583	12.8246	11.7511	12.4049	11.3813	11.9222	11.6437	10.7616	10.862	10.8165	11.5148	9.61529	9.92505	10.135	10.0618	11.0479	10.4668	10.3674	10.2355	11.452	11.7247	11.2359	11.0775	12.2302	12.308	10.8162	11.0332	10.9158	10.9899
F19B10.9	Sig	10.2515	10.5087	9.81904	10.2491	10.4059	9.82699	10.5674	9.77468	10.2235	9.82393	10.6699	9.68522	9.61739	9.65342	9.74	9.88081	9.95172	9.12658	9.71976	9.29559	9.14342	8.94439	9.04055	9.31071	8.96569	9.18586	8.06111	8.44616	9.60472	9.56551	9.7656	9.37363	9.93777	10.2801	11.0011	11.2188	9.88412	9.86831	10.1153	10.2291
F19B2.5	Sig	13.0362	11.4542	12.9317	11.7315	11.9468	12.8517	11.3571	12.6888	12.8443	12.1557	12.8841	12.6469	12.3885	12.512	11.845	12.5541	11.4993	12.7105	10.1377	10.9442	11.5576	10.6377	11.5776	10.1872	10.1127	9.19222	10.2309	9.44595	10.0126	10.3397	9.96174	10.5212	12.3238	11.337	13.2182	12.2082	10.5984	11.223	11.0018	11.7505
F19H6.4	Sig	10.3084	10.6578	9.69421	10.0032	10.4551	10.4498	10.0488	9.76888	9.87496	9.74908	10.8225	10.1024	9.87668	9.56481	9.81758	9.31652	10.0133	9.09269	9.53384	8.83881	8.68151	9.49969	7.67433	8.2018	9.16399	9.44081	9.97236	9.75964	9.33193	9.26939	8.8985	9.23834	9.92174	10.0821	11.1119	11.1951	10.1574	9.88386	9.7625	10.0011
F20D6.6	Sig	11.1039	10.8224	10.8641	10.713	10.6074	11.0868	9.92776	10.174	10.2746	10.6691	10.4549	10.9414	11.5353	10.6983	10.8647	10.1062	9.99848	9.19013	9.52391	9.11978	8.87204	9.52854	8.30965	8.66656	9.54252	9.57308	10.0416	9.88324	9.57977	10.1626	9.4366	9.69072	10.2332	9.86852	11.2713	11.0497	9.1798	9.60539	9.3898	9.78268
F21C10.7	Sig	11.1776	10.3283	10.5474	9.96191	10.464	10.5777	10.268	10.5282	10.4609	10.69	9.82523	10.0223	11	10.4711	10.6427	10.1503	9.19432	9.26824	9.33179	9.84814	9.20841	8.57285	8.85879	8.46115	8.44294	8.32519	9.02762	8.8687	9.57009	10.0004	8.60588	8.52231	9.62665	9.61263	10.5945	10.4676	8.5041	8.81766	8.45677	8.83387
F21C3.5	Sig	13.125	13.1274	12.2792	12.2164	12.3477	11.9127	12.5027	12.3666	11.8542	12.4175	12.9352	12.5452	12.2085	11.9287	10.8201	10.6682	11.0968	10.591	10.8789	10.1375	10.365	11.2248	9.86285	10.5095	9.52259	9.53518	9.89864	10.0783	11.1411	11.1773	11.3012	11.6584	12.335	12.841	12.8736	13.3626	12.0671	11.7271	11.3814	11.1881
F21C3.5	Sig	12.9831	12.7272	11.6636	11.5488	12.3299	11.6796	12.3485	11.9643	12.145	12.8193	12.9347	12.5458	11.7941	11.4716	11.2777	11.312	11.627	11.0009	10.6897	10.6176	10.5305	11.046	9.99313	10.6932	9.5229	9.57608	9.98426	10.4166	11.1425	11.1759	11.3007	11.6589	12.3362	12.8398	12.8746	13.3615	12.0646	11.7296	11.3799	11.1896
F21F8.4	Sig	10.6232	10.9648	10.1958	9.89309	10.6769	10.8559	10.5181	10.9449	11.9858	10.0576	11.6362	11.4991	9.64939	11.4839	10.6728	11.5017	9.32398	11.7158	9.12155	9.28021	10.7861	9.00437	10.1769	8.20045	9.4777	9.39134	9.79304	9.6709	10.1956	9.99272	9.40209	9.67254	12.3516	11.1763	13.339	12.1544	9.53922	10.5506	10.0774	11.3421
F21H12.5	Sig	11.9302	12.2484	11.3351	11.6237	11.9495	11.9078	11.4532	10.9875	11.6523	11.9969	11.9814	11.7701	10.6349	10.3149	10.9725	10.5567	10.3459	10.2747	10.1727	10.1138	9.97813	9.85196	9.33513	9.4558	9.04099	9.06965	9.36682	9.96768	10.4071	9.86111	10.3722	9.89199	12.103	11.7094	13.0739	12.6312	10.8202	11.423	10.8115	11.388
F21H7.2	Sig	11.4909	10.9027	11.3839	10.892	10.6382	11.6708	10.1848	10.6374	10.6132	11.1517	10.189	11.0145	10.7814	10.1384	10.4167	9.95668	9.75237	9.54475	9.58299	9.95486	9.12951	9.83063	8.44141	8.56892	9.83257	9.542	10.1959	9.64827	9.5959	9.70317	9.42856	9.45101	10.2276	10.0831	11.314	11.3369	9.56357	9.58847	9.85656	9.67836
F21H7.5	Sig	12.0259	11.649	11.7911	11.6107	11.1576	11.7931	11.1315	11.8237	11.1164	12.1348	11.9338	12.4291	12.1377	11.1545	11.4613	10.5625	10.274	9.72194	10.3431	10.2029	9.86779	11.3866	9.12267	9.88538	9.39616	10.2476	9.5184	10.4198	10.6664	10.4446	11.2615	11.1551	11.6631	11.5088	12.6708	12.513	11.3403	11.447	11.0257	11.2654
F22A3.1	Sig	11.0334	10.7914	10.5635	10.2657	10.2812	10.9503	10.0562	10.1103	11.5349	10.9583	10.6092	10.9233	10.0997	10.345	10.3133	10.3473	9.35924	9.76443	9.6427	10.1696	9.56945	8.99457	9.43058	9.13095	8.74431	8.41599	9.25071	9.03787	8.72409	8.70178	8.8055	8.76954	10.384	9.46395	11.3787	10.4926	9.42778	9.95512	9.4606	10.0979
F22G12.5	Sig	10.6398	11.0704	10.3711	10.4925	10.8446	10.4363	11.2452	10.9858	10.5007	10.7287	10.9393	10.469	9.68439	9.84943	9.78612	10.0371	9.29346	9.35155	9.41003	9.30671	9.23143	9.46842	8.53318	8.82667	8.09606	8.23692	8.71118	9.49308	10.311	9.83005	9.60624	9.14727	9.876	10.2967	10.9811	11.313	10.0111	9.60459	10.0677	9.77386
F23B12.1	Sig	10.8399	10.2119	10.6942	10.2082	10.1066	10.6384	10.5325	11.1944	10.0791	10.3141	10.4147	11.4347	10.7642	9.85947	9.81694	9.65267	9.02375	9.15265	9.34166	9.49872	8.88982	9.21577	8.3303	8.71486	8.69732	8.86898	8.95175	9.13007	9.27493	9.35869	9.68168	9.43024	9.83915	9.84555	10.8876	10.8717	9.17834	9.18088	9.38047	9.39117
F23B12.1	Sig	10.8394	10.2124	10.6945	10.2079	10.1076	10.6374	10.5335	11.1933	10.0801	10.3131	10.4164	11.4331	10.763	9.86067	9.81635	9.65326	9.02323	9.15318	9.34209	9.49829	8.89015	9.21545	8.33033	8.71483	8.91986	9.20907	8.72349	9.26322	9.27471	9.35891	9.68094	9.43098	9.83967	9.84503	10.8881	10.8711	9.17605	9.18317	9.37865	9.39299
F25D1.5	Sig	10.4003	10.5182	9.84281	10.1727	10.3341	10.5729	10.0474	10.0843	10.6899	10.2009	10.5707	10.0696	9.89621	10.7841	9.56437	10.0806	8.80485	9.42682	9.0963	9.6475	9.76784	9.22193	8.5298	8.04562	9.2416	9.13515	9.562	9.41277	9.50108	9.27977	9.12487	8.89615	9.28699	9.01593	10.4043	10.2467	9.06409	9.01957	9.17202	9.1543
F25E5.8	Sig	10.9488	11.0527	10.1744	10.1354	10.3016	10.7545	9.74325	9.82197	11.9134	10.5808	11.0207	11.0524	10.4565	11.228	9.75897	10.6293	9.84008	10.986	9.44997	9.52611	10.3719	9.89013	9.63111	8.65348	10.0139	9.01724	10.6105	9.7969	9.70543	9.52219	9.19966	9.61348	10.5369	10.5277	11.2035	11.2552	9.83195	9.85886	9.97726	9.98025
F26A1.4	Sig	11.1793	10.4697	10.8789	10.6831	10.1927	10.4867	9.80778	10.0876	10.004	10.5118	10.4771	10.9545	10.3003	9.72488	10.2721	9.64428	9.84768	9.29947	9.53677	9.61997	8.75684	8.90994	8.61014	8.73294	8.69446	8.43587	9.42912	8.73458	9.77143	9.6566	9.29249	9.41101	10.1296	9.93742	10.962	10.7039	9.19637	9.46132	9.32165	9.57018
F26A3.5	Sig	11.7654	10.7348	11.05	10.6275	10.6238	11.4014	10.15	10.6934	11.1735	11.8185	10.3625	11.5078	11.1237	10.3024	10.7065	10.1336	9.96159	9.95408	9.42149	8.99453	9.31213	9.61434	8.71503	8.9532	9.50479	9.16522	9.69827	9.62574	9.58056	9.78961	9.29413	9.70199	10.119	10.23	11.2847	11.3597	9.44937	9.53809	9.51915	9.63708
F26F4.2	Sig	12.6281	11.9743	11.7624	11.5885	11.5223	11.7985	11.2729	11.73	11.1937	12.1153	12.112	12.4742	12.1292	11.1247	11.3399	10.9085	10.9907	10.4269	10.1162	9.92976	8.74905	9.02757	9.41289	10.0353	10.0939	9.62348	10.6099	9.93761	10.7526	10.4872	10.9172	10.9508	12.1975	12.2112	13.2504	13.2559	11.1481	10.9685	11.337	11.2223
F26G1.5	Sig	11.9865	10.7107	11.6096	10.3038	10.4132	11.0593	10.431	11.474	11.2973	11.447	11.1389	12.6872	11.8296	10.8024	10.9424	10.4401	10.0965	10.6433	9.61962	10.5528	9.47381	8.50407	9.58013	8.95667	9.96543	8.60576	10.2798	8.72781	9.33196	9.32227	9.10358	9.76374	11.4936	10.8244	12.5557	11.8161	9.89457	10.1772	10.0114	10.327
F26G1.7	Sig	12.987	12.1285	12.5318	12.3453	11.6129	12.1704	11.3255	12.1497	11.3065	12.3278	11.7858	12.2281	12.9282	11.0442	12.2837	11.3946	11.4977	10.89	10.8759	10.4125	10.2949	11.4702	9.56267	10.3146	9.81588	10.3547	10.1877	10.4839	11.4396	11.2317	12.0978	12.4359	11.1128	11.5472	12.0167	12.5523	10.9751	10.8831	11.1903	10.9671
F27B3.1	Sig	11.8545	11.5555	12.016	11.5643	11.143	11.7364	11.1781	11.5843	10.793	11.2453	12.7402	12.429	10.8486	10.6413	9.837	9.54724	10.3404	9.80782	10.3188	9.99504	9.45841	10.4509	8.70661	9.42346	8.87067	8.27169	9.41536	8.88127	10.8391	11.1735	10.826	11.1091	11.9677	12.1879	13.2674	13.7951	11.6772	11.26	12.1479	11.6188
F27C1.1	Sig	12.7334	11.8398	12.0777	11.5665	11.4629	12.1482	11.3273	12.2226	11.338	12.2327	12.1536	12.9908	12.5785	11.0226	11.642	10.6459	10.8	10.1264	10.2231	9.66543	9.7135	10.5474	8.97804	9.43059	10.1527	10.4299	10.4235	10.5044	10.7232	10.528	11.5441	11.5157	11.5651	11.5762	12.6793	12.4842	10.862	11.2892	11.5524	11.8735
F27C8.4	Sig	10.6191	10.9212	10.91	10.6944	11.1182	11.0282	11.0161	11.0534	12.0363	10.6896	11.9792	12.4705	9.84375	10.7154	10.0589	11.1944	9.22581	10.5132	9.0071	10.0912	10.0642	9.28811	9.87399	8.81921	9.65096	8.71631	10.2554	9.71616	9.45528	9.33939	9.30565	9.04492	10.5128	10.058	11.7913	11.1362	9.3604	10.117	9.60568	10.3771
F27D4.4	Sig	12.9759	12.7967	12.2557	12.2404	12.6929	12.5728	12.4439	12.3046	11.9195	12.6127	13.1351	13.0942	12.2803	11.6466	12.2313	12.0433	11.8811	11.2532	10.7468	10.7513	11.1026	11.5923	10.3794	10.9143	10.1469	10.1282	10.6977	9.94118	11.4072	11.6776	12.0246	11.9169	12.4107	12.7682	13.3898	13.7536	12.4798	11.793	12.5626	11.8668
F28D1.5	Sig	10.6076	10.5143	10.2252	9.66704	10.8171	10.4428	10.5891	10.4503	11.6665	10.3854	11.2114	11.3028	10.1942	10.766	10.4514	10.4417	9.87138	10.2107	9.48264	9.87439	10.3552	9.27014	9.71367	8.79895	8.96315	8.46412	9.49989	9.03592	9.71768	10.2268	9.09499	9.02013	10.1671	9.53539	11.3107	10.6085	9.6266	10.0019	9.49029	10.1251
F28E10.4	Sig	10.4418	9.90298	10.1704	10.0634	9.93477	10.3325	10.2026	10.755	9.65985	10.0068	9.99771	10.6071	10.3879	9.5843	9.72377	9.27106	8.95286	8.87194	9.15476	9.46558	8.58361	8.55193	7.93989	8.00318	9.11875	9.06554	9.62075	9.43014	9.37019	9.52526	8.85552	8.91759	9.36844	9.1327	10.3015	10.0628	8.88641	8.84074	8.92223	9.03641
F28F5.2	Sig	12.1251	11.5724	11.1066	10.7708	11.1187	11.3815	10.9803	11.3379	10.9904	11.0801	11.2288	11.8976	10.6662	10.1157	10.8996	10.4295	10.0194	9.89746	9.85982	9.99127	9.96473	9.79137	9.51402	9.36603	8.2781	8.26861	9.04708	8.97532	9.83557	10.4086	9.48593	9.66592	10.496	10.6651	11.9555	12.1396	10.0281	9.77403	10.085	9.92708
F28F5.4	Sig	11.7087	10.7143	11.4264	11.0682	10.2344	11.2443	9.86043	10.4521	11.9803	11.1383	10.3517	10.6211	10.3147	10.2643	10.2628	10.7044	9.67154	10.5337	9.31015	10.8958	10.0269	8.81008	9.4225	8.63921	9.09963	8.54652	9.34689	8.80818	9.24125	9.41336	8.80485	9.34298	10.8399	10.7924	11.9358	11.9143	9.97806	10.1284	9.85221	10.2022
F29D10.2	Sig	12.2692	11.4437	11.9357	11.2298	10.6017	11.194	10.5507	11.3579	10.9762	11.3715	10.1532	11.2801	10.9942	10.7846	10.6401	10.8904	9.70587	10.3885	9.5547	9.75359	9.58198	9.33271	9.5154	9.22986	9.11937	8.54757	9.48776	8.84282	9.27726	9.96278	8.47183	9.40696	9.77192	10.8833	11.1385	12.2525	9.46119	9.0743	9.40561	9.07831
F29G9.1	Sig	12.2076	12.3934	11.6508	11.7336	11.3375	11.5608	11.5112	11.7281	11.7161	11.7026	10.4211	9.80074	10.2605	11.1233	9.94439	10.3712	10.9739	10.6631	10.5364	10.4951	9.98771	10.8319	9.27765	9.66725	8.87445	8.55404	9.91438	9.15272	9.91213	10.2575	9.28843	9.94175	9.34349	10.453	10.0363	11.4317	9.63671	8.74456	9.46735	8.76233
F31E8.5	Sig	11.7571	11.0192	11.0537	10.8565	10.2347	10.4374	10.4766	11.0701	9.89808	10.5855	10.4274	10.9065	11.0707	10.8565	10.6032	10.1604	9.85571	9.31317	9.41589	9.02234	9.13628	9.83205	8.28071	8.70577	8.45825	8.73766	8.77152	9.42278	9.87706	9.79055	9.2008	9.10216	10.1416	10.0012	10.7251	10.6376	9.62947	9.52552	9.47595	9.52863
F32A11.3	Sig	12.8292	11.8571	12.3862	11.5291	11.3906	11.7519	11.614	12.4268	11.6413	12.4773	12.315	13.3515	12.3627	11.39	11.269	10.7378	10.7621	10.5955	10.2224	9.61894	9.97627	10.5371	9.42027	9.831	9.10508	9.23164	9.73918	10.3169	10.4131	10.7624	10.8859	11.2615	11.7691	12.056	12.6325	12.8553	10.9141	10.9294	11.0255	11.0986
F32B4.2	Sig	11.7871	11.0997	11.3352	10.5738	10.8362	10.9909	10.8129	11.4222	10.3871	11.3119	11.5783	12.5771	10.098	9.2666	10.0469	9.96988	9.3221	9.17199	9.61888	9.27442	8.8484	9.51042	8.40268	8.77371	8.67007	8.86672	9.03917	8.83596	9.79557	9.96759	9.73544	10.1573	10.9093	11.0199	12.0635	12.1535	9.20471	9.47016	10.3208	10.3036
F32B5.1	Sig	12.2774	11.982	11.6468	11.5201	11.8709	12.1314	11.4874	11.711	11.8165	12.1475	12.4386	13.0353	11.6785	11.1109	11.8338	11.1548	11.1485	10.9805	10.3522	9.43753	10.4752	10.7623	9.47886	9.90286	9.36671	9.25097	9.82425	10.3774	10.5844	10.7684	11.5055	11.5654	11.7912	11.5725	12.9741	12.8246	11.1377	11.45	11.3775	11.5269
F32B6.6	Sig	13.7437	12.864	12.8621	12.6003	12.2874	12.7946	12.0661	12.9567	11.7853	13.0794	13.0629	13.7937	13.5678	11.7234	12.9188	11.7897	12.0756	11.3831	11.2338	10.2295	11.2299	12.5221	10.2708	11.1051	10.738	11.416	10.8572	11.0207	12.9167	13.0013	13.7856	13.9649	12.7424	13.0315	13.4452	13.8128	12.5483	12.4658	13.0402	12.7923
F32D1.5	Sig	13.1011	13.3732	12.2497	12.5978	13.3112	12.7075	13.1196	12.3853	12.7967	13.0499	14.6497	14.2125	11.9275	11.6151	12.2928	11.9501	11.8939	11.2427	11.0543	9.71791	11.3874	11.4185	10.6356	10.9293	9.68052	9.81992	10.8282	11.2139	13.0271	12.6843	13.1999	12.8139	13.4589	13.5366	14.6172	14.8024	13.038	13.2463	13.5688	13.5529
F32G8.6	Sig	11.6601	11.6559	11.0731	11.2233	11.2554	10.6912	10.7167	10.361	11.8855	11.2288	11.7789	11.4693	10.5186	10.7988	10.8785	11.2437	10.6196	10.7561	9.9296	10.1353	10.6069	10.0222	10.3574	9.86492	9.55732	9.41808	10.1963	9.50094	9.51387	9.96151	9.60895	10.2258	11.5365	11.5053	12.4981	12.4722	10.725	11.1725	10.8827	11.4628
F32H5.1	Sig	10.7049	11.0808	10.3993	10.5563	10.9269	10.7146	9.57695	9.29763	11.1515	10.1285	11.0531	10.8197	9.87702	11.0088	10.2881	10.8063	9.71714	9.94792	9.49893	9.42798	9.93786	9.47971	10.0957	9.40362	8.81566	8.65215	9.61625	8.90901	9.5262	9.66108	9.11496	9.06971	10.5938	9.90649	11.7	10.941	9.7331	10.3092	9.49179	10.328
F33D11.2	Sig	11.5016	11.0451	10.992	11.0508	10.6357	11.4945	10.31	10.97	9.94313	10.5303	10.2534	10.8162	10.2036	9.73188	10.3498	10.1708	9.35522	9.11135	9.37523	9.32226	8.57029	9.17371	8.1992	8.55913	9.22796	8.88425	9.15058	9.13108	9.89337	10.3121	9.04633	9.14081	9.76243	10.0194	10.8587	11.1358	9.27896	9.40648	9.47074	9.55291
F33D11.7	Sig	11.2078	10.6821	10.7729	10.3639	10.8224	10.909	10.4485	10.4526	10.5325	11.3674	10.4365	10.8878	11.1239	9.94274	10.5886	9.88531	9.98746	9.435	9.69492	9.30763	9.39118	9.82496	8.71719	8.9201	8.5895	8.6927	8.48168	8.79343	9.36064	9.20688	8.82635	8.82884	10.0137	9.82279	10.8091	10.4173	9.11149	9.17107	9.21223	9.33963
F33D4.1	Sig	12.124	11.6375	12.0384	11.5553	11.2051	11.8626	10.7131	11.2636	11.9171	11.3343	11.6784	12.6183	11.0919	11.2705	10.7249	10.9854	10.0208	11.023	9.30432	10.9836	9.99062	9.99924	9.15003	8.60288	9.81399	9.12954	10.8191	9.75559	9.56488	9.82713	9.48745	9.78797	11.8711	10.9535	13.0455	12.1491	10.0927	10.7819	10.2528	11.0255
F33H1.4	Sig	11.7987	11.5649	11.0084	10.8147	11.0649	10.4861	11.2805	10.6883	11.7173	11.5168	10.5955	10.0261	10.9675	10.8497	10.8007	10.8354	10.5474	10.004	10.1524	9.80797	10.3259	9.82012	9.82346	9.59292	8.32669	8.82904	8.86885	9.15365	9.784	10.0742	9.90171	9.72649	9.52027	10.2397	10.483	11.1988	10.3538	9.23531	10.136	9.18183
F34D10.2	Sig	10.9414	10.1739	10.7897	10.1677	9.8424	10.4019	10.0117	10.8986	9.84017	9.94876	10.3273	11.234	10.7204	10.0983	9.42849	8.96632	8.66096	8.52555	9.26737	8.78324	8.55877	8.78244	8.39073	8.59569	8.78062	8.80482	8.95993	9.07364	9.25568	9.41391	8.78931	9.07853	10.0646	10.0668	11.0501	11.0522	9.19265	9.42725	9.27283	9.57738
F34D6.4	Sig	10.7883	10.1483	10.4689	10.2672	9.94147	10.217	9.40521	9.95029	10.7538	10.6061	10.0531	10.1775	10.4346	10.8468	9.4601	9.92447	8.31977	8.84624	8.81335	9.96024	8.80883	8.33579	8.73801	8.17123	9.10392	8.72109	8.84894	8.57909	9.60871	9.53577	8.09536	8.40679	8.89023	8.36934	9.99749	9.33746	8.30154	8.57584	8.34766	8.62179
F35B12.3	Sig	11.0996	10.8717	10.3708	10.4411	10.6469	10.7398	10.2575	10.0459	11.7838	11.1123	10.3007	10.0999	9.98372	10.3696	10.0624	10.5089	10.1031	10.2456	10.0328	10.273	9.88614	9.3774	9.34235	9.19538	9.16714	8.71926	9.41805	9.00876	9.60647	9.41302	9.66796	10.0979	9.92181	10.2728	11.0173	11.512	9.77927	9.51433	9.9866	9.60593
F35C11.2	Sig	11.5186	11.222	10.9933	10.7025	10.715	10.8904	10.4882	10.6458	10.0567	10.5623	10.529	11.1812	10.5005	9.5232	10.4966	9.97667	9.73414	9.13493	9.40686	9.3157	9.22758	9.49918	9.06653	9.53424	8.34066	8.40298	9.79893	9.33922	9.31004	9.19302	9.08668	8.94369	9.96925	9.77343	10.7004	10.6619	9.3503	9.17895	9.45775	9.35348
F35C11.3	Sig	11.0372	10.2586	10.5574	9.89536	9.81248	9.95687	9.9878	10.2905	10.1321	10.6473	10.2347	10.9933	10.7999	9.79147	10.0572	9.78508	9.33895	9.15164	9.35927	8.91209	8.82348	9.2031	8.20547	8.65816	8.40368	8.75587	8.96751	9.3739	9.15244	9.03956	9.48722	9.6445	9.90028	10.0041	11.1937	11.3319	9.55942	9.60668	9.67942	9.65855
F35C5.5	Sig	10.3309	10.4578	10.1003	10.1844	10.5907	10.4683	10.4177	10.5589	11.5851	10.0876	11.2953	11.8458	10.0177	11.2745	9.82567	10.8661	9.53685	11.3423	9.23051	9.31497	10.6823	9.13057	10.066	8.54286	8.29184	8.5022	8.88973	9.03314	9.25754	8.86343	9.51825	9.30292	11.1166	10.1456	11.9781	10.9667	9.16755	10.1777	9.57472	10.4833
F35C8.6	Sig	13.1943	12.7681	11.9818	11.3261	11.8871	11.8677	12.4259	12.5261	12.8103	12.9384	12.3714	12.9986	12.1754	12.1704	12.1668	12.5679	10.9041	11.6585	10.5852	12.063	11.2655	10.4899	11.0876	10.7691	9.88116	9.32494	9.91479	9.77182	10.4749	10.6982	10.4819	10.8047	11.3168	11.1242	11.9368	11.7147	11.0356	11.1379	10.6647	10.9032
F36A2.11	Sig	10.8053	10.3935	10.3387	10.3846	10.4417	11.3392	9.82579	10.3728	9.6045	10.0812	10.6004	11.2276	10.7161	9.80088	10.3632	9.92489	9.3881	9.02264	9.45284	9.28396	8.61814	9.06601	8.01487	8.11216	8.64322	9.00501	9.02675	9.07837	9.2378	9.31727	9.396	9.38872	9.87078	9.97643	11.097	11.201	9.89317	9.71743	9.68452	9.78793
F36A2.12	Sig	11.7568	10.5346	11.1882	10.5503	10.7293	11.4072	10.3871	10.7657	10.2386	10.9982	10.5499	11.2584	11.0097	9.91217	10.6027	9.60858	10.1388	9.53418	9.84301	9.54725	9.0047	9.58685	8.60474	9.07183	9.15116	8.85694	9.37012	9.36036	9.5068	9.90682	9.86828	10.1617	10.313	10.4318	11.2922	11.2857	10.1225	10.023	9.87963	9.966
F36A4.10	Sig	13.7761	13.0514	12.7621	12.0455	12.0502	13.0777	12.1067	13.2882	13.057	12.7264	12.2709	13.2161	12.3889	12.2351	12.685	12.6138	11.2293	12.1128	10.5665	9.98948	11.4832	10.7646	10.2969	9.45609	10.2831	9.48522	10.6548	10.2732	11.3849	11.9178	10.9478	11.6135	11.621	11.8653	14.0213	13.8324	11.1132	11.2651	10.952	11.3052
F36A4.4	Sig	11.1814	10.4472	10.6085	10.1096	10.2301	10.4403	10.3696	10.9593	10.1077	10.9798	9.81431	10.098	10.4702	9.65952	9.58876	9.20626	9.13975	8.99473	9.43574	9.37714	8.6062	9.48463	8.47028	9.04664	8.73344	8.73419	9.16548	9.13647	9.36431	9.30621	8.87182	9.12723	8.88794	8.91405	10.0287	10.0982	8.55666	8.6725	8.76708	8.87836
F36A4.6	Sig	12.7678	12.5877	12.4811	11.9902	11.7719	12.934	11.708	12.7861	12.3135	11.9098	10.3232	11.3692	11.9746	11.6004	12.3751	12.0668	10.707	11.5347	9.86879	10.3393	10.5957	10.0916	9.36967	8.71448	9.50388	9.14322	10.3356	9.85161	11.353	11.7296	9.6089	10.2599	12.8115	12.6987	13.7161	13.6835	9.72757	9.84557	9.8502	9.85487
F36G3.2	Sig	9.90551	9.62718	9.41514	9.30348	9.6845	9.64018	9.46011	9.23353	10.1643	9.73042	10.1995	10.3414	9.40134	9.2211	9.63914	9.45053	8.7638	8.8754	9.16971	9.30873	8.88485	8.29928	8.27815	8.16073	8.77691	8.42296	9.01996	9.04355	8.77315	8.8086	8.89122	8.81118	10.2739	9.52815	11.0099	10.3515	9.24013	10.0055	9.05852	9.93203
F36H12.10	Sig	11.3542	10.7088	11.6151	11.2018	11.0792	11.5558	10.7106	11.561	10.2485	10.8761	11.0692	11.9804	11.3423	9.74476	10.9165	10.1101	9.91781	9.56047	9.70486	9.19293	8.90546	9.63056	8.41609	8.89403	8.72595	9.12895	9.19868	9.77295	9.68198	9.72392	9.66392	10.1014	10.4009	10.462	11.7319	11.8786	9.94666	10.1708	10.2796	10.234
F36H12.3	Sig	13.4412	11.8395	13.1163	11.4851	11.2132	12.7318	11.1364	12.612	11.2261	12.4205	12.7322	13.4953	11.9864	10.6995	10.9826	10.0804	10.79	10.4983	10.4096	10.0682	9.76686	11.0084	8.79977	9.63919	10.3803	9.681	10.8099	9.39766	11.8183	11.915	12.1394	12.2292	12.2231	12.5108	13.3563	13.6292	11.297	10.6613	12.1634	11.2746
F36H12.7	Sig	13.9561	13.2155	13.1084	13.1125	12.9169	13.4701	12.3104	13.0107	12.2967	13.4574	12.7249	13.3124	13.6324	12.0086	12.8264	11.8161	12.6488	12.0092	11.6952	11.1858	11.2134	12.0693	10.5566	11.5444	10.4311	11.3331	10.8197	11.2485	12.7133	12.7121	12.4506	12.841	12.4439	12.9062	13.863	14.1465	12.1345	12.0914	12.6985	12.7034
F36H12.8	Sig	12.1993	11.6821	11.904	11.4513	11.1727	11.3287	11.3565	11.8222	10.8927	11.9966	11.6331	12.6517	10.9256	10.0665	10.993	10.5175	10.0622	9.78852	9.91805	9.53136	9.3829	10.0395	8.93948	9.63631	9.35997	8.84943	10.2757	10.0951	10.5635	10.8011	10.4448	10.6975	11.3008	11.5062	12.2582	12.3736	10.5487	10.6049	10.8897	10.8592
F36H12.9	Sig	12.1168	11.4675	12.1687	11.5901	10.8275	11.5839	10.8831	11.6633	10.5513	11.8266	11.5536	12.6708	11.3199	10.1641	10.2708	9.29341	9.9994	9.73624	10.1064	9.51298	8.83518	9.82367	8.36189	8.9926	9.0254	9.16404	9.17318	9.71562	10.1586	9.9708	10.0388	10.1603	11.0958	11.0459	12.0469	12.0991	10.4666	10.6222	10.5782	10.7832
F38A3.2	Sig	13.1	12.1667	12.7773	11.7772	11.1057	11.6182	10.8836	11.9887	12.5818	12.4582	13.011	13.8769	12.1998	11.662	12.0742	11.65	10.4073	11.673	10.0185	10.005	10.9936	10.1505	10.5827	9.63839	10.1155	9.40088	10.4346	10.061	11.4548	12.0084	11.351	11.9889	12.5925	12.6063	13.8087	13.7703	11.9049	12.2378	12.3343	12.5244
F38H4.6	Sig	11.331	10.5406	10.843	10.5168	10.2989	11.3587	9.97081	10.6304	9.84085	10.0384	10.3076	10.818	10.8821	9.71916	10.214	9.53453	10.254	10.0905	9.40907	9.8198	8.86395	9.26414	8.15837	8.3237	9.02897	8.76262	9.42443	8.92433	9.06256	9.28501	9.30609	9.33593	9.52081	9.59407	10.6831	10.8426	9.58617	9.19053	9.58291	9.30998
F40E10.5	Sig	11.8765	11.1638	11.3964	10.6787	10.6294	12.443	10.7333	12.1259	11.8917	11.8391	10.0005	11.486	11.7905	11.3113	11.9512	11.6609	10.2765	11.336	9.86233	9.84979	10.5158	9.80848	9.48639	8.9724	10.0419	9.30313	10.6462	9.97063	9.18431	9.96339	9.07714	9.68075	9.51665	9.89062	10.5211	11.0102	9.63358	9.1154	9.66575	9.26866
F40F4.6	Sig	9.93885	10.1266	9.9034	9.81515	10.0194	10.0972	10.239	9.92577	11.6356	10.3159	11.3348	11.2768	10.2296	11.257	10.6472	10.8396	9.25143	10.4286	9.18363	9.69401	10.1985	9.09673	8.9815	7.86326	9.36261	9.13769	9.99095	9.57763	9.44769	9.74838	9.02805	8.49402	11.2023	10.0238	12.1636	11.0081	9.27937	9.75593	9.95857	9.99277
F40F8.7	Sig	10.7719	11.0596	10.6173	10.9193	10.44	11.2637	10.2743	10.4586	11.7157	10.6737	10.464	10.2942	10.3876	11.3774	10.2552	10.9773	9.65298	10.8896	9.30985	9.65442	10.2686	9.17296	9.46073	8.66232	9.39286	9.21499	10.7378	10.1448	9.4564	9.91435	8.68521	8.76351	10.1683	8.93409	11.0545	9.94817	9.14506	9.79944	9.14248	9.67604
F40F9.2	Sig	11.8271	11.465	11.0338	10.7873	11.2629	11.3836	11.0729	11.7939	12.2129	11.3662	12.2548	12.5137	11.3815	11.5943	11.2562	11.9872	10.2256	10.7969	9.84617	10.771	10.693	10.3059	9.7037	9.01654	9.76893	9.59345	9.96175	9.49426	10.7962	11.2318	9.84924	10.4888	11.8705	12.2541	12.7617	13.2198	11.4236	11.4303	11.4109	11.3099
F40F9.3	Sig	11.5969	10.6219	11.5043	11.1822	11.0624	11.5183	10.4505	10.8721	9.93284	10.7433	11.4057	12.1015	11.09	9.97159	11.0492	10.38	10.3059	9.53611	9.78828	9.36484	9.0324	9.898	8.3708	8.97654	8.77026	9.07319	8.89037	9.3599	10.2237	9.90747	10.4983	10.3778	10.9452	11.0304	12.2768	12.3206	10.2554	10.4295	10.6839	10.6938
F40G12.10	Sig	10.8521	9.76742	10.5763	10.1754	10.0886	10.5091	9.91005	10.3427	9.82494	10.3226	10.2065	11.0746	10.7958	9.90985	9.99976	9.5711	9.74545	9.36847	9.36442	9.29995	8.95351	9.29633	8.1388	8.42943	9.1044	8.8449	9.43709	9.20677	9.54876	9.48957	9.18616	9.31176	9.85931	9.87053	10.804	10.6841	9.24764	9.32996	9.358	9.45009
F41E6.11	Sig	12.4938	11.4326	12.1294	11.1484	10.3899	10.7273	10.8677	11.7555	12.1711	12.0897	10.5592	11.9146	11.8663	11.5283	10.7967	10.4559	9.84893	10.7407	9.61951	9.42499	10.0551	9.27482	9.48059	8.64644	8.94767	8.63571	8.8364	9.19904	9.38638	10.3578	9.29119	10.4335	9.54108	10.6235	10.783	11.8315	9.75159	9.04787	9.7968	9.14226
F42A10.7	Sig	11.5859	11.7489	10.2746	11.0239	11.1848	9.96169	10.6628	9.85478	11.2348	10.4417	11.5609	10.6114	10.2314	11.5223	9.89605	10.6027	9.67543	10.5488	9.61495	10.2613	10.5644	9.53692	9.70209	8.85723	8.5812	9.02062	8.88105	9.28846	9.86799	10.146	9.62887	10.5315	11.4518	12.0388	12.4322	13.0299	10.4728	10.3917	11.2933	11.0541
F42E8.2	Sig	11.7998	11.1964	10.9927	10.827	10.0173	10.2352	9.87422	10.1744	9.9753	10.6564	11.1582	11.5152	11.5022	9.88734	10.51	9.37759	9.89866	9.01199	9.7857	9.85872	8.33415	9.4345	8.08553	8.7435	9.09376	9.47142	9.20479	9.49974	10.5587	10.5942	9.96904	10.4663	11.0869	11.4395	12.081	12.4857	10.5504	10.4292	10.9126	10.7589
F42G8.3	Sig	10.5373	10.5997	10.2039	10.3363	10.1254	10.7183	9.53946	9.4599	11.562	10.5724	9.92415	10.2336	9.9434	10.8664	9.52267	10.341	8.81376	9.66111	9.32538	9.72355	9.73101	8.89193	8.71351	7.98698	8.59174	8.35918	8.91109	8.73457	8.8138	8.72862	8.28529	8.67162	9.48051	9.5536	10.4477	10.4799	8.65843	9.09081	8.74969	9.28829
F42G9.1	Sig	12.4703	12.3089	11.9384	11.7402	11.6634	11.7232	12.1984	11.9435	11.5581	12.0996	11.9644	11.6506	11.2475	10.9168	10.5054	10.4832	10.2168	10.1659	10.273	10.1328	9.97417	10.1729	9.57986	9.8299	8.90486	9.21189	9.58294	9.8391	10.8651	10.7028	10.9542	10.6502	11.135	11.783	12.6132	13.247	11.1463	10.3078	11.7796	10.8507
F42H11.1	Sig	12.7693	12.0164	12.2641	11.841	11.6838	11.9574	11.3535	12.027	10.8962	12.1585	12.0586	13.0123	12.4051	11.7241	11.0177	10.7274	10.4523	10.0906	10.3194	10.2827	9.81514	10.6857	8.94347	9.63703	8.94074	9.4058	9.52968	10.3253	10.8604	10.9816	10.1051	10.4117	11.8719	12.0428	13.0681	13.1519	9.55439	9.62621	10.7649	10.74
F42H11.2	Sig	10.7216	10.9075	10.3007	10.4048	11.1639	11.2412	11.2093	10.9259	12.2728	11.4483	11.4984	11.2915	11.0939	12.0147	10.9455	11.4588	10.1006	10.7795	9.81499	10.1195	10.3995	9.74054	9.20546	8.67225	10.38	9.87866	11.2989	10.59	10.264	10.6163	10.0025	9.48784	10.8414	10.5036	11.959	11.7665	10.1811	10.4212	10.4858	10.7152
F43G9.10	Sig	13.1902	12.091	12.7154	12.0419	11.7625	12.2658	11.5976	12.0271	11.8157	12.3061	12.9053	12.8362	12.2397	12.5209	11.3383	11.4592	11.3935	11.016	10.7864	10.6217	11.3642	11.5282	9.67639	9.95192	9.91096	9.93334	8.06531	8.57823	11.8823	11.756	11.7924	11.7478	12.3983	12.7992	13.2916	13.7468	12.7391	11.6039	12.5296	11.4363
F43H9.2	Sig	10.7531	10.2734	10.2921	10.1225	10.5161	9.98163	10.2387	9.83392	11.1997	10.5453	11.3397	10.9131	9.85192	10.2865	10.3127	10.3392	9.86911	10.1355	9.33274	9.21069	9.9433	9.60823	9.52714	8.91887	9.04772	8.69979	10.5253	10.1958	9.56193	9.18505	9.43344	9.14745	11.0907	10.0636	11.1292	10.2275	9.96105	10.6904	9.77529	10.6677
F44C4.3	Sig	13.0411	12.6062	12.8529	11.9523	12.7295	12.8355	12.5339	12.8044	14.8164	12.5162	14.0097	14.6277	12.452	14.093	13.0541	14.0876	12.212	13.7544	10.5703	11.5649	13.3423	11.2641	13.1658	11.0429	10.2551	9.41837	10.7751	10.0926	11.5495	11.6665	11.8049	12.0978	13.6522	12.7485	14.5538	13.4752	12.1472	12.7407	12.3676	13.0727
F44D12.7	Sig	14.1788	13.1881	12.7747	12.5759	12.6409	13.0606	12.221	12.8569	11.771	13.1111	13.2768	13.8075	13.3789	12.0174	12.6351	11.5397	12.5406	11.5719	11.6687	10.857	10.9203	11.9037	10.2957	11.2683	10.2707	10.8305	10.6741	10.8351	12.5367	12.3707	13.031	13.0968	13.2249	13.2159	14.2187	14.1871	12.5719	12.6031	12.848	12.8813
F45C12.7	Sig	10.2919	10.606	9.64403	9.94073	10.1826	9.75004	9.98548	9.51062	9.82102	10.0215	10.6014	9.28527	9.7091	9.83999	9.47628	9.51756	9.70127	9.03538	9.31037	9.14878	8.79069	8.9234	8.44713	8.68131	8.93077	8.6783	9.00179	9.09766	9.56567	9.87184	9.52597	9.5988	9.41505	9.76706	10.5837	10.9461	9.89327	9.7536	9.98779	9.93066
F45D3.4	Sig	10.7202	10.8056	10.3687	10.4078	10.7212	11.7622	10.7599	11.1551	12.5136	10.945	9.85414	10.4965	10.8565	11.7503	10.6892	11.6362	9.785	11.3054	9.4935	10.5143	11.0029	9.4333	10.3338	8.88651	10.8068	9.62088	10.5014	9.97485	8.84299	9.02247	8.7922	9.30747	9.03299	8.87388	11.2114	11.4792	9.02302	8.95285	8.86714	8.75754
F45E4.1	Sig	11.2553	10.7505	10.8223	10.5217	10.3698	10.8513	10.2147	10.8221	11.2106	11.0638	10.2175	9.67701	10.383	10.328	10.2245	9.98971	9.19658	9.54932	9.41625	9.98586	9.15491	8.56915	8.69654	8.27099	9.23371	9.0035	9.66085	9.15791	9.37949	9.34223	9.36233	9.81828	9.74424	9.53534	10.8291	10.515	9.25986	9.49221	9.27662	9.52716
F45E6.5	Sig	12.3574	11.9042	11.681	11.6909	11.335	11.9596	10.9096	11.619	12.8255	12.1435	11.2576	11.777	10.776	10.8839	11.5303	11.8172	10.8588	11.1718	10.2447	10.8617	10.7296	10.1941	10.3522	9.88907	9.29969	8.82111	9.90587	9.21819	10.1706	10.5702	9.41804	9.67837	11.2023	11.5391	12.2568	12.5243	10.2382	10.223	10.8459	10.6688
F46B6.7	Sig	12.135	12.743	11.6931	11.7001	12.6197	11.992	13.0346	12.3634	12.5343	12.3009	13.3334	12.9699	10.8584	11.297	10.9436	11.1224	10.8713	11.4445	10.3075	10.3109	10.9744	10.6893	10.4053	10.2072	8.67539	8.93483	9.42443	10.4404	11.4527	10.9021	11.8661	10.9406	13.1583	12.6503	14.13	13.6195	11.0132	11.6294	11.9236	12.3558
F46C8.1	Sig	12.2535	11.0063	11.9533	11.0686	10.9026	12.1839	10.4304	11.4922	12.0401	11.7229	10.6119	12.3767	11.0596	10.3799	11.3085	10.9753	9.81856	10.5791	9.60223	11.275	9.93957	9.1322	9.67969	8.95363	9.39482	8.70807	10.2855	9.11887	9.06222	9.5327	8.52306	9.46538	10.8638	10.7708	11.9328	11.9626	9.66164	9.86168	9.94462	10.0607
F46C8.6	Sig	12.1671	11.7096	11.9899	10.752	11.4437	11.604	11.6097	12.2759	13.03	12.2699	10.8386	13.0059	10.6857	10.7646	11.5315	12.1112	9.80998	11.2269	9.55863	9.98919	10.6937	9.31282	10.9444	9.65744	9.50917	8.32271	9.98443	8.69536	9.44336	9.49066	9.35332	9.25738	10.4924	9.98062	11.378	10.846	9.85042	9.77789	10.0008	10.0407
F46G10.5	Sig	10.0087	10.0497	9.90594	10.0996	10.3163	10.5398	10.0913	10.0359	10.6442	10.1324	9.68622	9.74827	9.94994	10.2049	9.49215	9.85354	8.86856	9.18073	9.19641	9.88018	9.12497	8.63419	8.82943	8.59183	8.40132	8.32182	9.31496	8.97984	8.9928	9.23491	8.40198	8.41499	9.94414	9.44124	10.8591	10.2561	8.71655	9.23817	8.69104	9.31201
F46G10.6	Sig	11.2886	11.2824	10.7375	10.9178	11.2893	11.676	10.9047	10.7114	11.4743	10.34	11.1187	10.65	10.4826	11.5315	10.1942	11.0619	9.76196	10.9094	9.4924	9.34727	10.2617	9.72084	9.26171	8.33741	9.3864	9.03978	10.088	10.0409	9.35823	9.44157	9.39898	9.78155	10.7423	10.6075	11.7252	11.5486	10.1985	10.302	10.3073	10.431
F47B3.1	Sig	11.7209	10.8369	11.7057	11.4508	10.8695	11.1593	10.5266	10.9251	10.1745	10.7466	10.9004	11.7213	11.619	10.723	10.6782	9.83713	10.3258	9.71855	9.92822	9.97122	9.43661	10.0668	9.01481	9.38244	9.00549	8.93115	9.1498	9.43762	9.88987	10.2051	9.74802	9.94512	10.3452	10.5224	11.3258	11.3456	9.71945	9.81685	9.63465	9.85379
F47B3.4	Sig	12.3151	11.3253	11.9723	11.1098	11.5891	12.1399	11.9499	12.7839	11.273	12.271	11.4066	12.153	10.9204	10.2524	10.6092	10.3681	10.395	10.0326	10.1241	10.6091	9.6879	10.8463	9.21593	9.94825	9.34531	9.03924	9.90886	9.52173	10.243	10.2386	10.3478	10.3986	10.9501	11.1379	12.2725	12.3409	10.2306	10.0122	10.5057	10.3519
F47B3.5	Sig	12.8861	11.556	12.1839	11.3394	11.2892	11.9458	11.0302	11.5682	10.5218	11.0083	10.902	11.7434	11.2711	10.1058	10.8586	10.2412	10.6643	10.1053	10.3759	10.1227	9.9042	10.5815	9.40435	9.86031	9.00524	9.0805	9.46509	9.54057	9.8425	9.54569	9.58627	9.77363	10.7359	10.9846	11.7982	11.9699	9.87305	9.81417	9.9987	9.83289
F47B3.6	Sig	11.4265	10.9044	11.61	11.3781	10.8774	11.8013	10.24	10.9112	10.3861	10.7647	10.9163	11.5543	11.6705	10.7899	10.9957	10.2553	10.0702	9.48354	9.81684	9.60466	9.2977	9.99367	8.49327	8.63925	9.39679	9.3256	10.3823	9.91448	9.69147	9.89397	9.72516	9.86497	10.4128	10.5693	11.4939	11.6719	10.3282	10.1202	10.1048	10.0231
F47B3.7	Sig	11.3884	11.093	11.1619	11.2641	11.0905	11.2449	10.5368	10.5888	10.1488	10.6475	10.4006	10.9505	10.7554	10.3584	10.4964	10.0213	9.83838	9.37925	9.50409	9.29468	9.1803	9.55733	8.3631	8.6188	8.66665	8.93708	8.90969	9.45323	9.5682	9.20674	9.25932	9.15147	10.1801	9.96277	10.9779	10.6903	9.03611	9.54108	9.58291	9.70936
F47B8.11	Sig	13.6242	13.1366	13.0796	12.8792	12.6369	13.6448	12.7036	13.5178	12.2267	12.9894	12.8683	13.7877	13.3057	12.3036	13.3593	12.2583	12.5633	11.8885	10.8563	10.6156	11.0497	11.6937	9.88701	10.4033	10.6776	10.6616	11.1104	11.0098	11.0361	10.8425	10.9318	11.4492	13.2061	12.8503	14.332	13.9225	11.323	12.0706	11.6214	12.4074
F47C12.4	Sig	11.2194	10.7903	11.0097	10.5071	10.4834	11.2226	9.93471	10.6853	10.4518	11.1562	10.1136	10.8205	10.9329	10.0242	10.5971	9.68577	10.079	9.67965	9.74884	9.88512	9.03635	10.0441	8.24682	8.64035	9.38941	9.80928	10.0018	9.80525	9.29478	9.31537	9.98967	10.3139	10.3213	10.4831	11.0732	11.2075	9.77593	9.88568	9.81931	9.85576
F47G4.7	Sig	12.2509	12.3344	12.0987	11.9987	11.5666	11.5946	10.9286	10.9452	13.1957	12.3255	12.8648	11.4795	11.01	11.5594	11.8019	11.8747	11.022	11.4722	10.275	10.0932	11.2201	10.3934	10.843	10.0774	9.32157	8.93703	10.266	9.93839	9.49863	9.78153	9.37106	9.52496	11.6008	11.5508	12.732	12.7195	9.82314	10.3478	9.88907	10.5244
F48C1.7	Sig	12.8408	11.9663	11.7286	11.1099	11.0293	11.7209	10.9851	11.8302	10.8935	11.9162	11.2351	12.1867	11.3614	10.4529	11.1437	10.4636	10.3303	9.69615	10.3878	9.79106	9.4846	10.3908	9.11928	9.77387	10.1419	9.66823	9.33178	9.33101	9.98542	9.8129	10.1166	10.0892	11.2074	11.4254	12.02	12.2044	10.1399	10.2377	10.4499	10.3021
F49C12.15	Sig	12.806	11.8088	12.0669	11.7412	11.742	12.2007	11.4978	12.243	11.247	12.4556	12.3053	13.1787	12.5957	11.6447	11.7007	11.0424	11.4014	10.6269	10.6154	10.2407	10.2263	11.214	9.45402	10.2011	9.42649	9.53547	9.96843	10.2476	11.1402	10.9733	10.9124	10.9077	11.8454	11.7767	12.6879	12.6693	11.147	11.1256	11.2126	11.2714
F52B10.1	Sig	12.7685	11.8823	12.1246	11.4132	11.6164	12.0843	11.2801	11.82	11.9651	12.0528	10.276	10.8513	11.6336	11.148	12.0465	11.7232	10.3859	10.9589	10.2178	9.89149	10.7315	9.98891	9.91489	9.35605	9.22115	9.08689	9.93137	10.1597	9.81645	10.0788	9.79713	9.72397	9.98433	10.7196	10.9809	11.6924	9.5089	9.34673	9.73871	9.35347
F52E1.5	Sig	11.5229	11.8058	11.6713	11.8392	12.0465	11.3435	11.8309	11.9257	12.5079	10.7983	13.0663	12.6404	11.0772	12.9354	11.1382	12.418	10.657	12.1	9.77804	10.1376	11.7352	10.4101	10.8241	9.43497	9.19013	9.46705	10.0762	10.0644	10.8143	10.7631	10.9104	10.7715	12.1665	11.1922	13.4342	12.4522	10.4835	11.5247	11.1846	12.3518
F52F12.5	Sig	13.1088	11.7684	11.7897	11.0176	11.3695	12.2164	10.7263	11.52	10.3585	11.1832	12.3398	12.9057	11.8577	10.2618	11.2663	10.4667	11.005	10.1324	10.224	10.0955	9.63726	10.556	9.72892	10.2404	10.3075	9.15102	10.2946	9.81446	11.0586	11.5271	10.8207	10.9187	11.701	11.9453	12.4845	12.7114	11.4183	11.0703	11.4967	11.1816
F53A9.6	Sig	11.2141	10.4868	11.0064	10.3253	10.171	10.57	10.0652	10.5911	11.2854	10.6419	11.7933	12.2936	10.5465	10.6554	9.83752	10.1971	8.94211	9.82302	8.96795	9.37605	9.83708	8.78311	9.11337	8.14081	10.0161	9.36732	10.5744	9.42524	10.0403	10.9757	10.0637	11.3882	11.7052	11.3743	12.8359	12.4695	10.9187	10.8179	11.2947	11.1103
F53B3.4	Sig	10.566	10.579	10.3472	10.0787	10.0792	9.99042	9.93782	9.77618	10.8508	10.4174	9.99313	10.5681	10.5458	10.8514	9.9608	10.3959	9.46507	9.68718	9.43396	9.86233	8.88755	8.30855	9.04677	8.92678	9.39365	8.1676	9.98723	9.11211	8.86203	8.8951	8.70936	9.14963	9.9883	10.0969	11.071	11.0685	9.58509	9.57175	9.50574	9.5473
F53F10.3	Sig	11.1522	11.0769	10.629	10.9757	10.4231	10.2537	10.8116	11.1237	10.6823	11.0731	12.9268	12.202	11.0841	10.8484	10.3629	10.3219	10.0797	9.49861	10.182	9.43202	9.21703	9.85845	8.45347	8.95073	9.35459	9.73568	9.77139	10.0441	11.7032	11.594	11.5753	11.5369	12.0325	12.6526	13.01	13.5842	11.6789	11.3111	12.5186	12.05
F53G12.8	Sig	11.2679	10.8863	10.4833	10.0419	10.498	11.1775	10.0642	11.0575	10.1647	10.3249	10.0139	10.0704	10.4672	9.65791	9.89586	9.40397	9.60711	9.16698	9.59953	9.12671	8.91345	9.79236	8.04781	8.40951	9.05165	9.26465	9.56497	9.42857	9.30785	9.27553	9.78817	10.2273	9.77852	10.1808	10.493	10.7711	9.7694	9.5558	9.59843	9.41845
F54C1.8	Sig	11.6769	10.9605	11.0564	10.742	10.4964	10.7408	10.3458	10.5851	10.3659	10.9893	10.4771	11.1296	10.146	9.63964	10.51	9.86064	9.69608	9.02826	9.98551	10.0903	8.78318	9.01651	8.65484	9.11781	9.71482	9.22987	10.1652	9.41658	9.5402	9.74846	8.87341	9.16421	10.1582	10.2798	11.0856	11.2627	9.03708	9.40809	9.11149	9.49328
F54C9.9	Sig	12.9114	11.6187	11.9035	11.1112	11.7825	12.0895	11.4498	11.9758	11.0956	11.4775	12.5713	12.4816	11.9513	11.2207	10.9312	10.8108	10.9603	10.4292	10.5634	9.74079	10.2592	10.3289	9.18321	9.32901	9.44741	9.53396	10.0071	9.56143	11.5225	11.3257	12.1057	11.9515	12.5319	12.8819	13.1537	13.6647	12.6247	11.8097	12.6571	11.7143
F54D1.1	Sig	10.982	10.3127	10.7895	10.1582	10.401	10.5607	9.90127	10.2255	9.7871	9.66996	10.4465	11.2064	11.6664	10.6306	10.8821	9.82869	9.21291	8.83775	9.38404	8.72628	8.91936	9.47017	7.99363	8.02661	9.66317	9.57388	9.75473	9.56122	9.93455	10.5053	9.5879	9.65632	10.0018	10.0085	10.9373	10.8219	9.40177	9.41902	9.82235	9.70971
F54D5.3	Sig	11.4774	11.5921	11.5855	11.3507	11.7415	11.2558	11.9417	11.9348	12.748	11.441	13.0366	13.6583	10.8446	11.778	10.9126	11.9159	10.3429	11.5659	9.56839	10.5856	11.1565	10.2445	10.9709	9.80793	9.55531	8.87284	9.96142	9.52554	11.0896	11.2195	10.8368	11.0118	12.5009	11.8137	13.2743	12.6942	11.5905	12.1956	11.3948	12.044
F54D5.9	Sig	11.0279	11.5681	10.8025	11.0731	11.0628	10.3734	11.2262	10.9242	10.696	10.7726	12.2	12.006	10.3873	10.7613	10.1306	10.3625	9.46968	9.73353	9.64367	9.37768	9.62628	9.4025	8.82019	8.95448	8.11071	8.85529	9.25297	10.1195	10.2716	9.89742	10.4963	10.1952	11.7451	11.518	12.7102	12.4238	11.1686	11.6829	10.9611	11.4313
F54D8.6	Sig	11.2102	10.8906	11.1782	10.4511	11.0177	11.4054	10.7668	11.0916	10.7721	10.5517	10.8057	10.565	10.6796	10.1843	10.7704	10.3981	10.1555	9.82041	9.787	9.17266	10.0091	10.2316	8.72803	8.69123	9.37268	9.61149	10.4031	10.0182	9.81657	9.62926	10.5047	10.4829	10.5165	10.9803	11.5381	11.9197	10.4146	9.82894	10.5733	9.87424
F54F7.3	Sig	13.0716	11.4938	12.1067	11.3746	11.5487	11.9746	11.8023	12.4116	11.3605	12.0188	11.304	11.3862	12.473	11.7057	11.7776	11.3907	11.193	10.9232	10.5237	10.685	10.7342	10.6074	10.3177	10.2889	8.9892	9.0943	10.4474	10.502	10.1789	10.6152	10.3836	10.9671	10.4922	10.945	10.3876	10.8105	10.3691	9.9213	10.752	10.2382
F55C10.2	Sig	14.2377	13.5571	13.5738	13.1281	12.9273	14.0088	12.4794	13.8533	13.5139	13.4577	13.325	14.2274	13.3094	13.2792	13.4702	13.3552	11.9551	13.3368	11.0558	11.5166	12.8561	12.0128	12.1873	10.9962	10.7035	10.7009	11.6031	11.5506	12.3497	12.7105	12.2209	12.6046	13.747	13.4591	14.6117	14.1919	11.765	12.1511	12.1032	12.3359
F55C10.3	Sig	13.797	13.3973	13.4723	12.7857	13.2302	14.3156	12.4683	13.5281	13.7981	13.322	12.6616	13.6051	13.124	13.1969	13.446	13.2299	11.8008	13.089	11.0595	11.394	12.9054	11.7563	11.7133	10.5813	9.93644	9.92444	10.6098	10.9431	11.5071	12.0043	11.8197	12.5322	12.6411	12.715	13.1637	13.2381	10.7903	11.0294	12.133	12.1958
F55C12.1	Sig	12.5524	12.0007	12.2733	11.6688	11.2919	11.899	11.1557	11.9993	11.5008	11.5155	10.7475	10.8934	12.2654	12.0427	10.9591	11.0634	9.90782	10.5371	10.0037	9.60283	10.5019	9.97341	9.35991	8.85689	9.78025	9.36948	10.195	9.60402	9.56371	10.0813	9.88869	10.437	10.7198	11.2281	11.3367	11.7913	9.80155	9.55963	10.3038	9.77023
F55C12.3	Sig	10.4548	10.0332	10.2677	10.0361	9.76235	10.0659	9.54116	9.98245	10.3682	9.86138	10.4909	10.6639	10.2936	10.1526	9.49816	9.87475	8.91037	9.39308	8.86228	9.22691	8.83568	8.59996	8.4266	7.82625	9.16419	8.91899	9.43306	8.90977	8.95674	8.9446	8.39528	8.83306	10.1734	9.42621	11.2459	10.4168	8.8821	9.59215	9.08152	9.7666
F55D10.2	Sig	12.4546	12.1311	12.1068	11.8882	11.8225	12.1044	11.7719	12.2509	12.6743	12.1392	12.7408	13.5837	12.2427	12.4025	12.1586	12.6307	10.765	12.0038	10.36	12.1597	11.7012	10.5945	11.4258	10.1811	9.40546	9.444	10.0978	9.7661	11.5156	11.7711	11.8558	12.2242	12.1937	11.981	13.3893	13.1303	11.1859	11.6707	12.0467	12.5373
F55D12.6	Sig	12.4435	11.4419	11.2042	10.8484	10.5657	11.1216	10.1636	10.4093	10.5339	11.3799	10.5099	11.0088	10.6796	9.75286	10.8468	10.0385	10.0965	9.28337	9.98444	9.77596	9.08766	9.69541	8.92612	9.29739	9.37004	8.66996	9.5186	9.10112	9.56816	9.87057	9.38711	9.78596	10.3293	10.5804	11.2371	11.4345	10.0378	9.91625	9.59496	9.74092
F55F8.7	Sig	12.2805	11.3993	11.9409	11.1416	10.7735	11.1791	10.9188	11.1828	10.1677	10.6411	9.7257	10.4559	11.3572	10.7305	10.7829	10.2856	10.1622	9.63514	9.92002	9.748	9.1376	9.43895	9.39413	9.63002	9.16535	9.07749	10.0378	9.09158	9.154	9.37249	9.17746	9.40015	9.7954	9.90066	10.792	11.1075	9.32713	9.13991	9.18355	9.11275
F56B3.1	Sig	13.4705	14.0971	12.1844	13.1825	13.1117	12.2492	13.5009	12.7371	12.934	12.2518	13.242	12.9123	11.8716	12.9236	12.2144	12.7737	12.5782	12.1102	11.3409	10.35	12.0168	12.1063	10.3994	10.5839	9.77324	10.4199	10.2822	11.1257	12.2762	12.2094	12.7277	12.4797	11.8756	12.2604	13.3007	13.6376	12.1843	12.1707	12.3671	12.2003
F56D6.2	Sig	10.9219	10.9592	10.1914	10.5374	11.0212	10.5999	10.3138	9.5718	11.4766	9.46577	10.9065	11.4498	9.62592	10.6475	9.80813	10.8844	8.76393	10.0693	9.32073	9.30556	9.2645	8.50385	8.8476	7.94334	9.255	9.13852	10.7233	10.0417	9.03414	9.09007	8.52231	8.6477	10.7438	9.39266	11.7415	10.3727	9.02071	9.92087	8.99213	10.01
F56F10.1	Sig	10.1465	10.58	10.0452	10.3483	10.4673	10.3151	10.6004	10.6912	10.9247	9.98871	10.833	11.0498	10.2705	10.6747	10.3363	10.6826	9.56011	10.1429	9.50393	10.0428	10.0502	9.33778	9.84441	9.16263	8.66005	8.58697	9.00454	9.14133	9.22855	9.60809	9.47064	9.39124	10.3803	9.76789	11.708	11.0697	9.61079	10.2213	9.45092	10.2848
F56F3.4	Sig	11.1651	10.3357	10.5339	10.1302	9.80949	10.2824	9.56365	9.71277	9.79966	10.2014	9.75292	10.0956	10.5011	9.88597	9.81269	8.96888	9.39819	8.89153	8.34469	8.38497	8.31845	8.63893	7.77407	8.09345	9.15553	8.91126	8.99543	9.3813	8.94748	9.17507	8.92567	8.97055	9.35905	9.40235	10.4281	10.4013	8.95428	9.06885	8.89631	9.16278
F57B7.3	Sig	12.5193	11.6769	12.3184	11.5775	11.3996	12.4716	11.3605	12.6109	12.2042	12.2493	12.0231	12.7633	12.1741	11.871	12.3809	12.2604	10.746	11.6695	9.90258	10.4185	11.0085	10.5178	9.99176	9.33694	9.68186	9.61448	9.90015	10.1237	10.8257	11.2203	9.88045	10.3037	11.5175	11.6511	12.3831	12.6047	11.0761	10.9615	11.5937	11.5316
F57B9.6	Sig	12.2962	12.9197	11.6307	11.8056	12.7589	11.9754	13.1198	12.4775	12.3158	12.7658	13.9577	13.4678	11.2211	11.1898	11.43	11.2755	11.37	11.2415	10.6777	10.4612	10.5658	11.0128	9.83964	10.3888	8.33671	9.08323	9.60409	10.832	12.5081	11.9298	12.8279	12.1831	12.9891	12.868	14.0404	13.7837	12.448	12.8687	12.8455	13.1257
F57F4.3	Sig	10.3615	10.342	9.81231	9.7815	10.4982	10.5765	10.0932	9.62341	12.0757	10.8188	11.6021	11.8976	9.76717	10.3742	10.1953	10.79	9.07836	10.1818	9.30527	9.85599	9.80931	8.65513	9.12875	8.43215	8.8104	8.43618	8.75482	8.75081	10.9719	11.1555	9.42045	9.49159	11.8131	11.78	12.9302	12.6778	10.8537	11.8072	10.0613	10.6992
F58A6.11	Sig	14.1074	13.4051	13.1941	13.0236	13.2665	13.3463	13.2865	13.7548	11.7832	13.026	15.4093	15.8803	13.6866	12.3229	12.72	12.1282	12.7651	12.0132	12.1134	11.7662	11.3781	12.3564	11.0479	12.1433	10.9546	11.0515	10.7764	10.6807	15.2878	15.6605	14.6361	14.9795	14.0631	14.695	14.5776	15.3049	14.5091	14.4506	14.6327	14.4663
F58A6.8	Sig	13.2213	12.2066	11.844	11.7899	11.7407	11.8764	11.6264	12.1157	11.3292	12.3309	12.4708	13.083	12.6784	10.8723	12.1851	11.0635	11.3871	10.6673	10.8335	10.637	10.2385	11.1992	9.66836	10.7126	9.48395	9.98669	10.1196	10.4413	11.5545	11.7555	11.9276	12.3279	11.5595	12.0523	12.216	12.7398	11.9032	11.4985	12.0643	11.6131
F58A6.9	Sig	12.9249	12.3665	11.6142	11.6353	11.8587	12.7938	11.1104	11.8168	11.2804	12.2168	11.8029	12.4433	12.7044	11.2707	12.0215	11.0535	11.2475	10.3188	10.7413	10.7934	10.0467	11.4407	9.1306	9.80207	10.0336	9.91261	10.5232	10.1971	11.6942	11.1025	11.4011	11.9076	10.8736	11.3354	11.8904	12.4598	11.3486	10.8442	11.4178	10.9649
F58B3.1	Sig	12.1859	11.9941	12.0177	11.4718	11.3272	12.2459	11.1475	12.137	13.0623	11.8632	13.3952	13.4794	12.2691	13.1616	12.1766	12.3562	10.5178	11.9584	9.80016	10.5856	11.7324	10.2411	10.8301	9.16575	9.85001	9.77086	11.0366	10.6609	10.7558	11.5421	10.7598	11.8136	13.2143	12.5079	14.0785	13.3094	11.2241	11.8457	11.7346	12.3101
F58D2.2	Sig	10.8872	10.4664	10.6005	10.627	10.3331	10.9692	10.4571	11.0442	9.97731	10.3822	10.5539	10.9892	10.8761	10.1724	10.6213	10.2421	9.69804	9.45381	9.49408	9.42011	8.85671	9.31286	8.23194	8.61103	8.13899	8.63452	8.66855	9.47388	9.55389	9.54916	9.38356	9.14126	10.129	10.1299	11.3287	11.3492	9.84383	9.58055	9.96451	9.8406
F58E6.5	Sig	12.0986	11.3955	11.3655	10.9848	11.0565	11.3871	10.8711	11.2771	10.9263	11.9881	11.1301	12.2585	11.5486	10.829	11.3243	10.9724	10.8619	10.3607	9.96293	9.93002	9.82189	10.5343	9.10585	9.82428	9.5487	9.34539	9.95539	9.93888	9.81746	9.96556	10.0939	10.4108	11.1336	11.2305	11.9838	12.0248	10.4657	10.5155	10.3975	10.4628
F58E6.7	Sig	10.0504	9.54904	9.51692	9.30747	9.55287	9.37393	9.44716	9.5059	10.9627	10.2978	9.85138	9.51134	9.74248	10.2994	9.65585	10.1951	9.51124	9.92008	9.22398	9.71115	9.3381	8.79658	8.85352	8.31028	8.90539	8.72177	9.08112	8.93338	8.95094	8.76588	8.96054	8.83564	9.51338	9.17146	10.5334	10.2271	8.82755	9.29412	9.08679	9.44739
F58F6.1	Sig	12.0957	10.5884	12.3125	11.0243	10.5024	11.506	10.3872	11.3868	11.1839	11.14	11.5404	13.126	11.8888	10.5454	12.0411	11.145	9.34328	10.0678	9.58334	9.23254	10.5901	9.75947	9.84	8.83343	10.1512	9.17992	10.3633	9.96479	9.81999	10.6545	9.38013	11.0108	11.7461	11.62	13.0961	12.9403	10.709	10.8236	10.7481	11.0336
F58G1.3	Sig	12.2573	11.7185	11.8729	11.1378	11.8602	12.0079	12.1207	12.355	10.9894	12.1141	11.6268	12.3233	10.3804	9.84708	10.9822	10.5259	10.1478	10.0773	10.0616	10.4727	9.46378	9.67611	9.20271	9.95614	8.56208	8.80847	9.16259	9.27447	10.0027	9.75719	9.72677	9.67129	10.8731	10.8479	12.0478	11.951	10.2422	10.2151	10.3993	10.544
F58H7.8	Sig	10.8433	10.5685	11.0999	10.6899	11.2267	11.3273	11.1934	11.8247	11.8946	10.8563	11.9016	12.4522	10.4966	11.1007	9.70868	10.765	8.99234	10.3857	9.49237	10.0129	10.2472	9.40354	9.93494	8.90224	8.8772	8.79785	9.01773	9.19317	9.76352	10.2971	9.86676	9.99768	11.5264	10.917	12.4628	11.9404	10.2148	10.6229	10.1158	10.5897
F59A1.10	Sig	10.9291	10.5265	10.0666	10.0688	10.049	9.97163	10.1731	10.143	10.6187	10.0947	10.632	11.2271	10.2712	10.3635	9.97905	10.0271	9.22899	9.51119	9.54723	9.28193	9.56511	9.00627	9.29156	8.66109	8.94678	8.50742	10.4108	9.73639	9.5772	10.1119	8.88342	9.13908	10.2813	9.59009	11.6897	10.8292	8.97269	9.72528	9.10967	10.0427
F59A2.3	Sig	12.6677	13.1318	12.205	12.6094	12.5091	12.3349	12.4825	12.2276	11.5872	12.2338	14.4356	13.8769	12.3363	11.7093	11.3397	10.8046	11.4808	10.7762	10.9318	9.8798	10.3821	11.3772	9.62972	10.4741	9.5065	10.2701	10.3456	11.1826	12.6113	12.1135	13.0714	12.6309	13.6528	13.5579	14.9827	14.4655	12.9564	13.0294	13.556	13.5732
F59D8.B	Sig	11.2649	11.916	10.809	10.3249	11.0498	8.97098	11.2398	9.92093	11.9473	10.7532	14.3995	12.9981	9.09495	10.5653	9.80028	10.6602	8.8605	8.81026	9.39308	9.61596	9.3264	8.36512	8.81443	8.67432	8.06263	8.46595	8.37801	8.50036	13.1315	12.8262	12.7777	12.5811	13.5384	13.5019	14.5185	14.5298	11.8287	12.7034	11.6694	11.9271
F59D8.C	Sig	12.1758	13.8863	11.2349	12.9161	13.4804	11.1872	13.6655	11.8003	14.2288	12.5826	14.9136	13.2891	11.0992	13.7709	12.5317	13.7246	12.45	12.7934	11.1009	9.66871	12.7681	11.9175	11.7587	10.9185	7.22057	8.37151	9.39162	11.1681	13.9082	13.2006	13.7566	13.0384	13.9603	13.5308	14.3698	14.3239	12.644	13.3472	13.0265	13.621
F59D8.E	Sig	11.8028	13.8177	10.4166	12.0184	12.9442	11.1436	13.015	11.6437	14.0319	11.8601	14.8288	13.3357	10.7533	13.545	12.535	13.6359	12.2937	12.6276	10.8988	9.66439	12.0718	11.6637	10.7121	9.91127	8.23126	9.11418	9.4738	10.9958	13.7403	13.2434	13.8868	13.1603	13.7345	13.3026	14.7785	14.605	12.6172	13.3182	12.9872	13.5972
F59D8.F	Sig	10.8796	12.2002	10.1714	10.3913	11.1304	9.31532	12.3246	10.173	12.7998	11.4958	12.3505	9.63091	9.48666	10.2019	10.3064	11.16	10.2272	10.4748	9.91548	9.82069	10.4016	9.53663	9.60031	9.08072	8.99852	8.47645	9.05047	8.5524	9.21492	8.73251	9.51615	9.24581	10.9957	11.0853	11.9093	11.958	9.6334	10.2674	9.87144	10.5439
F59E12.1	Sig	11.8506	12.052	11.5822	11.726	11.5394	10.8021	11.8342	10.907	11.5898	11.6862	11.9071	11.2482	11.1141	11.1308	11.041	11.0462	10.8009	10.352	10.3072	9.79546	10.424	10.095	10.0775	10.2641	8.58404	9.14163	9.2778	9.94404	10.3036	9.64581	10.5722	9.73062	7.70718	7.60896	12.2834	12.0501	10.8541	11.0487	11.05	11.2595
F59E12.12	Sig	13.1583	11.3739	13.184	11.3538	11.6033	13.1014	11.5077	13.036	12.5323	11.9488	11.0644	13.5252	12.9165	12.0618	12.3079	11.9667	10.3414	11.8248	10.0431	9.93066	11.5511	10.3376	10.718	9.07631	11.1	8.95054	11.6795	9.86362	9.97161	10.358	9.12084	10.0136	11.1665	10.6404	12.6012	12.0821	9.65833	9.80192	10.2419	10.2872
H03E18.1	Sig	11.0782	10.3341	10.4085	9.4679	9.87447	10.6974	10.0286	10.5963	9.99617	9.89001	9.69909	10.5984	10.264	9.7854	10.2549	10.0922	8.91549	9.53007	9.03623	9.27319	9.1087	8.68078	8.81185	8.56736	9.02889	8.39839	9.26543	8.8301	8.8552	8.85919	8.31957	8.42212	9.08797	8.71214	10.1042	9.61194	8.18604	8.43988	8.39137	8.49981
H06I04.H	Sig	12.532	11.9595	12.1742	11.7539	11.546	12.3303	11.2317	11.9687	11.3563	11.7723	12.0135	11.9197	11.8844	11.4005	11.3178	10.8286	9.97486	9.62852	9.92184	9.48701	10.0591	10.2544	8.78705	8.80066	10.1597	9.9651	11.0237	10.197	10.8875	10.6488	10.874	11.0722	12.2277	12.6748	13.2458	14.0207	11.8037	10.6132	12.2036	11.0196
H15N14.1	Sig	11.1145	11.1594	10.6841	10.9831	11.4957	10.9561	11.1739	10.5737	10.6174	10.5058	11.7569	11.4415	10.62	10.3957	10.6897	10.6981	9.97987	10.0509	9.68933	10.0687	9.7801	9.27864	8.98424	8.733	8.25216	8.48125	8.903	9.41033	10.2102	9.43612	10.0247	9.48993	11.5808	11.2648	12.6891	12.3482	10.4114	10.7603	10.6606	10.8868
H17B01.2	Sig	12.435	11.8952	11.7873	10.4883	11.2368	11.3416	11.8827	12.3436	11.9025	12.5499	12.4283	13.7596	11.4505	10.9428	11.9406	12.4087	10.2878	11.7083	9.91711	10.4732	10.0174	9.32409	10.2477	9.78219	8.96247	8.78253	9.05644	9.64974	9.78596	10.6062	9.02614	10.268	11.0566	10.2302	12.3639	11.582	10.0336	10.544	10.2119	10.7954
K01C8.1	Sig	11.5958	11.559	10.8569	10.8883	11.4645	10.8651	11.153	10.3433	10.5725	10.7218	11.9862	11.8983	10.7397	10.5188	10.4681	10.1313	10.5692	9.8408	10.1122	9.41865	9.62267	9.86366	9.19315	9.56137	9.53096	9.12832	9.67146	9.37179	10.6101	10.96	9.9704	10.2155	11.8469	11.0575	13.073	12.2581	10.7744	11.1668	10.6465	11.1425
K01D12.11	Sig	11.7657	11.4941	11.2326	10.9005	11.667	11.7116	10.8831	10.7158	12.5854	11.503	12.0052	11.5599	10.8526	11.3756	10.7202	11.2013	10.4156	11.1189	9.75614	9.46314	10.6993	9.82782	9.94304	9.12284	8.65888	8.39112	9.4243	9.1695	10.0337	10.0568	10.046	10.1378	11.4098	10.777	12.4661	11.8074	10.4754	10.4388	10.4987	10.6263
K01D12.15	Sig	12.9072	12.0823	11.9358	11.598	12.0281	12.0824	11.5966	11.7907	11.2544	12.2656	11.8153	12.6752	12.8032	11.615	11.844	11.2037	11.4103	10.6275	10.577	10.8862	10.2741	11.2705	9.96584	10.7546	9.8469	9.19027	10.2772	9.41186	11.0116	11.1964	10.9768	11.3438	8.15395	8.21196	12.6774	12.8622	11.0594	10.8813	11.3613	11.1222
K01D12.7	Sig	12.0195	11.0136	11.3676	10.8106	11.0284	11.6905	11.0296	12.1309	10.6472	11.3931	11.209	12.2206	11.7614	10.1959	10.7303	9.97422	9.91231	9.422	10.0145	9.64218	9.1278	9.89456	8.59139	9.00424	9.49365	9.70638	9.82909	9.64477	10.2897	10.3381	10.9784	11.244	11.1252	11.2856	12.1805	12.3693	10.9013	10.7979	11.0248	10.8458
K01D12.8	Sig	11.058	10.4701	10.7067	9.93445	9.71728	10.0866	10.0845	10.736	10.2268	11.0173	9.57719	9.89676	10.9575	10.2216	10.3215	10.1719	9.21834	9.46889	9.36816	9.74159	8.66714	8.45528	8.79229	8.84018	9.00463	8.38249	8.99103	8.33774	8.70128	9.30628	8.49583	8.95371	9.3629	9.28254	10.2867	10.2556	8.50201	8.7784	8.62569	8.86197
K01G5.3	Sig	12.4374	12.386	12.0573	12.0437	11.9461	11.6248	11.7267	11.1784	11.4657	11.9966	13.0141	13.0011	11.6435	11.2158	11.7504	11.3864	11.1265	10.3488	10.5778	9.66849	10.4076	10.7348	9.72864	10.296	9.05347	9.2367	9.53374	9.89788	11.2183	11.37	11.1689	11.1289	11.6602	12.0934	12.9447	13.2595	11.8106	11.6703	11.7881	11.6673
K01G5.4	Sig	12.446	12.8997	11.7483	12.0933	12.3644	11.4789	12.5047	11.8403	12.0893	12.4461	13.2545	12.9416	11.9543	12.0833	11.9807	11.9971	11.7352	11.3612	10.7791	10.2067	10.9041	10.8946	10.3487	10.8081	9.17088	9.36003	9.72834	9.93902	11.7622	11.5219	11.8049	11.6061	12.2899	12.381	13.0741	13.1461	11.5989	11.9057	12.1093	12.3112
K02D7.3	Sig	12.6021	13.9968	11.7484	13.0636	13.2917	11.4947	14.2423	12.6332	12.7144	12.9957	13.9943	12.6929	11.9856	12.7377	12.5987	12.8271	12.8903	11.3095	12.0073	10.9933	11.4002	12.61	10.4525	11.9989	9.21779	10.4166	10.1993	11.2662	12.8819	13.2537	12.9966	13.0108	12.9345	13.3769	13.5143	13.899	12.764	12.8624	13.3107	13.3665
K02E2.6	Sig	11.6812	11.3368	11.4898	11.7307	11.1485	11.2963	10.71	11.2261	10.2031	10.6086	11.7688	12.1835	10.85	10.6572	10.0499	10.0953	9.95499	9.86121	9.8717	9.5727	9.25802	9.48326	8.62492	8.75134	9.34548	8.67517	9.6699	8.93172	10.0622	10.2398	9.15113	9.63444	10.181	10.0795	12.2374	12.1242	9.70726	10.2433	10.2164	10.6901
K02F3.4	Sig	12.1118	11.6865	11.0611	10.5695	11.2192	11.4479	11.318	11.7532	12.2891	10.9518	12.3142	12.7258	10.8402	11.6703	12.8598	14.1226	10.3383	11.4903	10.1586	9.83572	11.3414	9.85469	10.9018	9.44971	9.29886	8.56412	9.77547	9.81375	10.3078	10.5637	9.8138	10.2344	11.6369	10.8343	12.6442	11.8129	8.71678	9.1948	10.638	11.2685
K03B8.8	Sig	12.0128	11.0698	11.4007	11.073	10.8586	11.2182	11.0275	11.6869	11.2236	11.5762	11.2535	11.8223	11.3286	11.0492	11.0874	10.8995	10.2756	10.3532	9.58114	9.90922	9.92816	9.89526	9.3194	9.10256	8.94384	8.76292	9.46195	9.01112	9.72056	9.85077	9.55372	9.38057	10.3213	10.2028	11.7012	11.5631	10.2781	10.1216	10.3157	10.2141
K03H1.10	Sig	11.4218	11.0946	10.8689	10.8294	11.1217	11.4916	10.7698	11.2609	11.742	10.8515	11.4361	11.9395	11.4416	12.4718	10.6991	11.6055	9.82995	11.0903	9.60076	10.1703	10.5829	10.049	9.82535	8.98209	8.89107	8.95547	9.70012	9.7936	10.4278	10.4633	9.26366	9.43905	11.6854	10.9583	12.6231	11.7485	10.0542	10.4867	10.2181	10.7526
K04F1.1	Sig	11.8205	11.5093	11.2442	11.3112	11.6306	11.7097	11.3556	11.7233	10.5417	10.973	11.1277	11.7239	10.8842	10.391	10.9835	10.2397	10.0502	9.82024	9.47847	9.0543	9.16929	9.40506	8.59424	8.64744	9.98446	9.57564	10.2692	9.93111	10.0495	10.1939	9.87133	10.0043	11.6819	11.6202	12.5587	12.5163	9.76361	10.0974	10.4589	10.6685
K04H4.1	Sig	12.7283	12.4868	11.9801	11.9158	12.4945	12.8522	12.3595	12.7531	12.4022	12.3191	11.3444	11.936	12.4002	12.101	12.4845	12.3963	11.0308	11.5545	10.3786	10.5189	11.0205	10.3937	9.98492	9.42957	8.81386	9.09239	9.2772	9.83695	10.1178	9.66695	9.82044	9.36019	10.6686	10.9288	11.9963	12.2579	10.2386	9.88988	10.3318	10.1542
K05C4.1	Sig	12.8923	12.873	12.5127	12.325	12.8031	12.3438	13.2954	13.0855	12.2193	12.5696	14.3026	13.6288	11.6922	11.6265	11.476	11.4082	11.598	11.2578	11.1322	10.2671	10.7596	11.6937	10.1744	10.8243	9.03051	9.81212	9.77667	10.5951	12.3717	12.3977	12.5268	12.4868	12.4048	13.0779	13.8854	14.3247	12.6867	11.9523	13.5027	12.771
K05F1.2	Sig	12.6997	12.0868	11.6951	11.4257	11.6237	11.3348	11.2564	11.1132	11.1385	12.1433	12.0913	12.5707	12.7126	11.8666	12.2311	11.7566	11.5714	10.9386	10.9077	10.7136	10.0221	10.6017	9.97343	10.7339	9.26969	9.24859	10.3765	9.90126	12.1617	12.2028	12.7203	12.9426	10.5467	10.7956	12.847	13.2359	11.3078	11.1184	11.8787	11.659
K05F1.3	Sig	12.9025	11.9862	12.1379	11.7975	11.7096	12.0343	11.0732	11.5613	10.8028	11.6805	11.3826	12.3073	11.5539	10.1318	11.4759	10.4203	10.7654	10.1445	10.2571	10.2268	9.70491	10.4499	9.23841	9.74646	9.10566	9.36025	9.45177	10.0476	10.2481	10.5855	10.5971	10.8364	11.7343	11.8192	12.5953	12.7145	10.6045	10.5332	10.6428	10.638
K05F1.7	Sig	13.4389	12.7264	12.5534	12.1367	12.3955	12.6264	12.3391	12.7932	11.5649	13.1552	11.9123	12.5519	12.8744	11.5997	12.3024	11.616	11.4701	11.0365	11.1183	10.5997	10.5048	11.4229	9.90029	10.9052	9.06361	9.84367	9.72266	9.92901	12.4674	12.7078	12.1608	12.2999	12.0641	12.3752	13.1339	13.3846	11.7062	11.5156	11.4447	10.7141
K05F1.9	Sig	11.8517	10.8461	12.5585	11.3	10.9937	12.0209	10.6392	11.5101	9.87674	10.2543	11.7783	12.4581	10.7785	10.0402	10.3198	9.33465	8.96641	8.36608	9.52877	9.06867	8.99109	10.2822	8.40064	9.10543	9.50066	9.33227	10.6797	9.70964	10.6003	10.6441	11.1141	11.3096	11.3767	11.3602	12.3713	12.3218	10.8329	10.5812	11.1547	10.9505
K05G3.3	Sig	11.6147	11.9635	11.127	11.5944	11.2428	11.305	10.9244	10.8557	12.2986	11.821	13.0747	12.955	10.9984	11.5366	11.359	11.7725	10.2612	10.8155	9.92105	10.0997	10.5514	10.4543	9.4588	9.12122	9.34443	9.53623	10.0385	10.3926	10.4327	10.6169	10.8355	10.9917	12.4038	11.5021	13.5089	12.6621	10.6176	11.6311	11.1274	12.0597
K06H7.8	Sig	11.2296	10.3637	10.6523	10.2815	9.9222	10.5409	9.6948	10.1339	9.91718	10.3051	10.0774	10.9549	10.1668	9.50021	10.2857	10.044	9.14817	8.87606	9.33323	9.28216	8.57899	8.82401	8.33744	8.49219	8.94144	8.52654	9.05012	8.88959	9.12857	9.99649	8.81783	9.1068	9.79502	9.76662	10.9368	10.7901	9.13515	9.36037	9.21089	9.41114
K07A1.10	Sig	12.7297	12.2761	12.1176	11.9205	11.9851	11.951	12.062	11.9161	11.067	11.6953	11.9103	11.9579	11.5155	11.3297	10.7135	10.574	10.8132	10.1961	10.4657	10.2469	9.93425	10.4256	9.20389	9.67066	9.94531	9.67943	10.7706	10.358	10.9436	11.0662	10.8401	10.8995	11.532	11.8982	12.4812	12.9091	10.8626	10.587	11.4363	11.0146
K07A1.4	Sig	11.7841	10.6111	10.9381	10.498	10.3725	10.8513	10.1056	10.5394	10.4557	11.0136	10.0523	10.8412	10.905	9.94619	10.5118	10.0337	9.82692	9.52418	9.73381	10.0768	9.11809	9.39842	8.6822	9.11625	9.1888	9.00888	9.77758	9.41167	9.57042	9.71912	9.26237	9.50506	10.0979	10.3301	11.0195	11.0819	9.42984	9.5014	9.37788	9.45333
K07A1.5	Sig	11.729	11.0646	11.0168	10.513	10.8829	11.03	10.9512	11.3866	11.0129	12.1094	11.1756	11.9761	10.7261	10.1261	10.7044	10.5646	9.79815	9.57511	9.68039	9.47377	9.38928	10.079	8.72545	9.51245	9.22651	8.76166	9.78079	9.8692	9.81563	10.0766	10.43	10.2503	10.1682	10.2979	11.3958	11.5622	9.99207	9.99805	10.0624	9.94421
K07E3.1	Sig	13.0843	11.8194	12.3115	11.4821	10.8861	11.254	11.2411	12.1936	12.1824	11.7192	9.5494	9.22441	11.9179	11.3254	11.4713	11.2852	9.32361	10.4861	9.77974	10.0057	10.833	9.49497	10.2727	9.06136	9.16662	9.0279	9.82959	9.78591	8.88427	8.99639	8.7669	8.28969	9.05626	8.70274	10.1298	9.63162	9.06515	8.68762	9.03601	8.88974
K07F5.1	Sig	13.0033	11.9339	12.1244	12.0529	11.9256	12.3364	11.7186	12.2348	11.2512	12.577	12.6438	13.2311	13.1237	11.2474	12.3959	11.3573	11.8467	11.0059	10.9816	10.5415	10.5074	11.6435	9.83503	10.7671	9.50756	9.99141	9.89214	10.2018	12.5258	12.684	12.3771	12.5376	12.249	12.5837	12.9934	13.4291	12.0523	11.7088	12.3075	11.9564
K07F5.11	Sig	13.211	12.3427	12.3744	11.7793	12.6941	12.3381	12.6386	12.6201	12.2534	13.6553	13.3165	13.5062	12.1426	10.6599	12.4684	11.7153	12.2971	11.3683	11.3113	10.2914	10.3201	11.1615	9.93628	10.9842	8.92035	9.31755	9.19819	10.0912	12.2264	11.8802	12.0943	11.9175	12.3028	12.7909	13.3173	13.7455	12.1047	11.3925	12.0673	11.4742
K07F5.11	Sig	14.3599	13.8102	13.4436	13.3329	12.8678	13.2899	12.4844	12.814	12.4874	13.5587	12.3666	12.8	13.1936	12.0135	13.2443	12.3244	12.8409	11.9314	12.1985	11.0993	11.1928	12.6029	10.3506	10.9875	10.0903	10.4143	10.5798	11.2812	11.6797	11.8613	11.9119	12.4705	11.3565	12.2978	13.142	13.9671	11.3428	11.2079	11.9115	11.7768
K07F5.2	Sig	13.2831	12.5099	12.349	12.2998	11.6864	12.3517	11.6496	12.2209	11.1672	11.9092	12.692	13.3236	12.5719	10.792	11.9085	10.5714	10.8183	10.1207	10.6277	10.3193	10.0747	11.3628	9.06769	9.75204	9.9077	10.3578	10.5345	10.6624	12.9783	13.0051	12.9605	13.0955	12.6707	12.8119	13.448	13.6991	12.0209	11.9198	12.4007	12.2622
K07F5.5	Sig	12.2351	11.5321	11.3787	11.2356	11.5668	12.2361	11.2865	12.0368	10.6488	11.0725	11.8062	12.0123	11.8851	10.4558	11.2498	10.1819	10.7568	9.75382	10.1065	9.83275	9.46467	10.8975	8.44536	8.99239	9.72245	9.91011	10.429	10.0592	11.5449	11.4268	11.126	11.5218	11.0701	11.3263	11.9901	12.2563	11.3525	11.0001	11.3779	11.083
K07F5.7	Sig	12.3628	11.7436	12.0687	11.2858	11.2477	11.8713	11.314	12.148	9.93137	11.1274	11.5069	12.1545	10.06	9.2209	9.49805	8.98582	9.01745	8.64575	9.59051	9.61273	8.32036	8.93319	8.04663	8.60289	8.46943	8.77751	8.85566	9.22787	9.91705	10.3611	9.2965	9.72857	11.106	11.2802	12.4331	12.5608	10.1456	10.169	10.5341	10.5464
K07F5.9	Sig	14.429	13.6135	13.4615	13.4765	13.2178	13.6184	13.0661	13.6963	12.0519	13.6595	14.283	14.6369	13.8314	12.0929	12.9087	11.8437	12.8467	11.8558	11.6917	11.2766	10.9093	12.2642	10.3755	11.386	10.5622	10.9881	10.6782	10.8594	13.4896	13.5762	13.4684	13.5392	14.3655	14.347	15.1178	15.1488	13.5683	13.6089	13.9032	13.8174
K08C9.4	Sig	13.234	11.9308	12.3536	11.0886	11.2269	12.3849	10.976	12.4677	11.5305	11.5489	11.6665	12.8597	12.1758	11.1495	11.984	11.1649	10.3213	11.147	9.83603	9.75909	10.752	9.83391	9.69374	8.76447	9.70133	9.4279	10.3908	9.97632	11.1006	11.7129	10.1143	11.1423	11.9449	11.8673	12.7531	12.6558	9.54209	9.91194	10.7343	10.8843
K08D10.7	Sig	11.2689	10.6644	10.9364	10.5639	10.5525	10.837	10.2552	10.5419	9.93916	10.3069	10.4673	11.1768	10.6468	9.90469	10.0865	9.67719	9.33497	8.9524	9.31256	9.03537	9.01349	9.45105	8.40271	8.5221	9.26739	9.29244	9.22297	9.48787	9.13437	9.17451	9.19896	9.22412	10.4209	10.5442	11.5456	11.6581	9.82163	9.70452	9.7415	9.65107
K08D10.8	Sig	11.5174	10.9763	11.2354	10.5675	10.7749	10.923	10.9694	11.5707	9.98187	10.7122	11.2119	12.3145	10.6967	9.65711	10.2125	10.05	9.12982	8.82032	9.64758	9.31366	8.76207	9.16663	8.35561	8.68656	8.22784	8.48463	9.19051	9.32377	9.41472	9.52012	8.77503	9.17881	11.1208	11.2554	12.2775	12.3759	10.2475	10.2676	9.44783	9.85425
K08D8.5	Sig	9.99177	10.3374	9.36122	9.79641	10.2468	10.4179	10.2087	10.5387	10.1455	9.83902	10.3867	10.5305	9.50061	10.2966	9.36409	9.59658	8.70702	9.08862	8.92363	8.69176	8.94082	8.38218	8.39856	8.00777	8.6006	8.35217	8.59262	8.85007	9.18322	9.24366	8.98276	8.90477	9.9414	9.3808	11.0143	10.3341	9.49456	9.78921	9.4753	9.85506
K08E3.1	Sig	11.3584	10.8744	11.8384	11.1425	10.6416	11.2942	10.2657	10.9666	12.0264	11.775	12.1755	12.5552	11.551	11.5229	10.7325	10.2778	10.0575	10.9563	9.89467	10.1471	10.7957	10.458	9.93903	9.13168	9.43272	9.56192	9.24809	9.60986	9.80877	10.2316	9.64589	10.5092	10.974	10.6643	12.4678	12.2173	10.2403	10.4608	10.6442	10.6905
K08F11.6	Sig	12.1902	11.7615	11.4879	11.2946	11.2728	11.3478	11.5487	11.7486	11.2142	11.6786	14.3865	14.1318	11.267	11.4248	10.7739	10.7179	10.316	9.66132	10.822	10.0924	9.75577	10.1893	9.18803	9.54924	9.76978	9.57881	9.74803	10.1637	12.7917	12.968	12.5329	12.899	14.0718	14.5006	15.1086	15.41	13.062	12.5768	13.9046	13.2488
K09C6.8	Sig	10.6506	10.2498	11.2885	10.7984	10.3087	10.6218	10.6032	11.1137	10.2193	10.968	10.1218	10.8327	10.1257	9.4931	9.5048	8.77865	9.38305	9.26203	9.27571	9.16838	8.42889	8.88727	8.08103	8.52335	8.67173	8.6868	8.88254	9.2032	9.14752	9.15857	9.05763	9.03612	9.8964	9.82034	10.8607	10.8547	9.13303	9.47916	9.2898	9.54972
K09E4.1	Sig	11.4282	10.7024	11.3987	11.2929	11.052	11.6947	10.705	11.2072	10.8271	11.0056	11.181	11.8774	11.6372	10.3796	11.3964	10.5227	10.4265	9.55519	10.0791	9.39466	9.42287	10.1333	8.40255	8.40621	9.26228	9.35986	9.37395	9.53855	9.95478	10.1601	10.1388	10.3968	10.3567	10.4428	11.5133	11.7745	10.2693	10.0714	10.4705	10.2902
K09F5.2	Sig	12.1517	12.9476	11.3254	12.1427	12.813	11.1587	12.9876	11.5686	14.1742	12.0225	14.7073	13.3649	10.8044	13.528	11.9678	13.224	11.9658	13.1498	10.543	9.80349	12.6894	11.0917	11.8208	10.0635	8.25857	8.63843	8.51998	9.84524	12.1371	11.6601	12.1443	11.6136	13.3191	13.0119	14.7166	14.3302	11.0876	12.3174	11.4766	12.605
K09F6.3	Sig	10.8155	9.97288	10.5096	9.68327	9.75371	9.97465	10.1537	10.8693	10.1749	10.7293	10.137	10.9213	10.9019	10.1059	9.88759	9.68857	8.88061	8.82535	9.32018	9.29227	8.63763	8.99811	8.20776	8.34263	8.50634	8.49297	9.39353	9.10838	9.39495	9.76858	8.86472	9.23073	9.90698	10.3386	10.7703	11.2078	9.47109	9.40381	9.19435	9.27593
K09H9.3	Sig	12.6148	11.6335	12.4404	10.7395	11.6722	13.6072	11.6322	13.4326	12.8574	12.385	12.1012	13.7946	12.5956	11.5277	12.4517	11.7186	10.8039	12.0521	10.2529	10.4885	11.6871	10.7779	10.8348	9.28073	11.5763	10.5126	11.3357	10.3225	10.4258	11.2947	10.6562	12.135	11.9192	11.8887	12.087	12.0664	11.3172	11.2596	11.6131	11.4382
K09H9.6	Sig	13.1572	13.0762	12.5178	12.6538	12.486	12.9068	12.4484	12.69	12.3593	12.4555	13.4315	13.0751	12.2334	12.3381	12.01	12.1076	12.1493	11.6326	11.1035	10.654	11.59	12.0209	10.5424	10.6837	9.71639	9.79095	10.3482	10.5791	12.0756	12.4291	12.4398	12.4762	12.9558	13.6563	14.0361	14.6051	12.8894	12.0701	12.9712	12.1785
K11C4.4	Sig	12.5914	11.783	12.3317	11.7279	11.3463	11.7985	10.9426	11.8196	11.813	11.5312	12.3916	12.9191	11.7956	11.5147	11.3939	11.0654	10.6542	11.2273	9.95177	10.0881	10.8243	10.3326	10.1185	9.36586	9.25716	9.0158	10.1424	10.0621	10.6542	10.7743	10.8347	10.8748	12.5529	12.0086	13.0794	12.5246	10.7291	11.6254	11.0774	11.8329
K11D12.3	Sig	10.8702	10.5854	10.6732	10.6443	10.3214	10.6406	10.3487	10.9064	11.1316	10.442	10.0394	10.6325	10.4398	10.8437	10.1238	10.5658	9.45909	10.5481	9.26622	9.53756	10.1263	9.32433	9.52712	8.63147	8.64378	8.513	9.00629	9.31494	9.01376	9.08073	8.8682	9.25754	9.31848	9.25922	10.391	10.3071	9.17576	8.96794	9.13047	9.06175
K11D12.4	Sig	10.629	10.5821	10.6051	10.4677	10.3259	11.1882	9.90592	10.6169	10.4968	10.0882	10.1283	10.8164	10.1057	9.969	10.2181	10.1202	8.85171	9.54708	8.94082	9.57525	9.00913	8.22351	8.52864	7.76688	9.60206	8.94944	10.2564	9.2949	9.65285	10.3215	8.51208	8.78417	10.176	8.67104	11.5318	9.99129	9.13572	9.27855	9.26705	9.47583
K11D2.2	Sig	10.7242	11.3272	10.1432	10.5502	10.8331	11.1749	10.7487	11.0812	12.1287	10.5669	11.9693	12.2783	10.4719	12.4836	10.6031	11.9845	9.32185	11.5164	9.54551	9.78329	11.1255	9.66092	9.82583	8.16772	9.24346	9.34863	9.45146	9.87603	9.94106	9.57929	9.67386	9.4367	11.4632	10.512	12.3437	11.5769	9.96103	10.9131	9.94653	10.868
K11G12.1	Sig	10.8831	10.7769	10.754	10.9954	10.7639	10.8147	10.3958	10.6076	10.7339	10.3593	10.5937	11.0298	10.0012	10.3776	9.94913	10.3417	9.14305	9.60764	9.42478	9.92781	9.6483	9.14876	8.94665	8.43454	8.45775	8.44049	8.8053	8.79636	9.58234	9.86648	8.83486	8.45152	10.353	9.31628	11.2172	10.0987	9.21172	9.88647	9.25126	10.005
K11H3.2	Sig	10.9802	10.2031	10.2346	9.88758	10.3876	10.7097	10.0509	10.3437	9.92331	10.3521	10.5117	10.9336	10.1577	9.30476	10.0937	9.56227	9.63714	9.27133	9.51954	9.72273	8.52278	9.02418	8.40205	8.68475	9.66767	9.13363	10.0242	9.38708	9.72505	9.52106	8.88724	9.07036	9.65431	9.78257	10.8012	10.8835	9.16516	9.31616	9.17736	9.43984
K12D12.1	Sig	11.7622	12.2924	11.473	11.7279	12.0381	11.1812	11.9583	11.2207	11.0975	11.3419	11.7417	10.7767	10.7582	10.9849	11.2626	10.7762	10.4939	9.91269	10.1089	9.50478	10.3343	10.24	9.41373	9.51249	8.30783	8.87785	8.67212	9.91689	10.3008	10.148	10.5641	9.91967	10.8002	11.2949	11.9611	12.3895	10.4972	10.0062	10.7255	10.1877
M01E5.5	Sig	12.5346	11.9091	11.8892	11.3872	11.6628	11.7644	11.3247	11.1523	12.1657	12.1361	12.1505	11.6904	11.3464	11.0263	11.5503	11.0783	11.2204	10.8597	10.5353	9.82939	10.7984	10.3008	9.94586	9.86001	8.62071	8.76773	9.43264	9.60988	10.6075	10.2781	10.8001	10.5047	11.4562	11.9659	12.6104	13.0765	11.2994	10.7455	11.525	10.9904
M02H5.B	Sig	10.2152	10.2917	9.99935	9.88004	10.1207	10.6468	9.93152	10.5442	11.2007	9.94183	10.2893	10.3883	9.8418	9.95512	9.74431	10.6462	8.76267	9.89439	8.90415	10.0929	9.72756	9.10858	9.26813	8.06943	10.1034	9.64647	10.5339	9.5314	9.37509	8.90209	9.64976	9.72515	9.59967	9.0792	10.1991	9.49056	8.57058	9.75073	8.77344	9.65517
M05B5.2	Sig	9.90109	9.51429	9.86838	9.5894	9.64	10.2536	9.47947	10.0044	10.06	9.85332	9.85982	10.2434	9.91281	10.1897	9.81069	9.60139	8.4481	8.96593	8.77922	9.10628	9.04278	8.54545	8.24221	7.93302	8.59677	8.50829	8.64614	8.69068	9.30698	9.2966	8.40851	8.49139	9.48987	9.18088	10.5693	10.291	8.45335	8.88113	8.53359	9.06315
M05D6.1	Sig	11.5299	10.2279	10.6072	10.0718	10.635	11.1581	10.3637	10.775	10.4909	11.1355	10.4154	11.3693	10.964	10.1274	10.7816	10.1568	9.79898	9.31434	9.88574	9.30646	9.22545	9.81773	8.57042	8.82421	9.03063	9.07348	9.0599	9.21811	9.42139	9.22907	9.44401	9.58433	9.96835	10.1237	10.9231	11.011	9.37964	9.39167	9.45155	9.44472
M110.1	Sig	12.316	11.3087	11.943	10.8837	11.0036	11.9616	10.4829	11.4685	11.2803	11.7574	10.6347	11.4223	11.0929	10.6577	11.4274	10.7441	9.79402	10.0438	9.66855	9.73197	9.77991	9.28166	9.6005	9.38712	9.36559	9.21254	9.19284	8.88941	8.94905	9.07212	11.9683	11.3039	10.3775	10.117	11.323	11.0397	9.50156	9.8997	9.52301	9.83517
M110.5	Sig	11.7868	12.4009	11.8143	11.6216	12.9774	12.1351	13.3027	12.3707	12.3913	12.3698	12.8222	12.0572	10.5856	11.1201	11.404	11.7451	11.2919	11.4502	10.5276	10.8121	11.361	10.8519	10.851	10.8824	8.4798	8.779	8.8322	10.1498	10.8886	10.2954	11.3685	10.7854	12.0558	11.7491	12.9346	12.6136	11.2878	11.4596	11.4269	11.6671
M176.4	Sig	11.7907	11.2157	11.1647	10.9136	10.7813	11.221	10.7598	11.1357	11.5577	11.1336	10.8353	10.9246	10.6852	10.665	10.3033	10.6397	9.81608	10.1576	9.83924	10.9878	9.81987	9.7458	9.0874	8.75032	8.92744	8.80712	9.42108	9.31862	9.62396	9.62033	8.96442	9.49844	10.8104	10.876	11.4773	11.6173	9.67605	9.92076	9.91839	10.164
M195.1	Sig	14.2176	12.642	13.8071	12.1234	12.1525	13.6226	12.4062	14.1349	13.4973	13.7256	12.8856	14.28	13.8197	13.1481	13.8359	13.1036	12.0236	13.2632	10.5464	11.4881	12.4135	11.2521	11.7062	10.4206	11.2974	10.6555	11.3038	11.1276	11.4334	12.3882	11.2804	12.2763	12.2659	12.3346	13.8502	13.8674	11.6009	11.9808	12.1728	12.4882
M60.1	Sig	10.9184	11.0876	11.2013	10.865	11.3753	10.8327	11.576	11.2595	12.9415	11.2343	12.5183	12.8724	9.57997	10.5627	9.87516	11.4603	9.83527	11.4202	9.43027	11.0296	11.0867	9.58298	10.7293	9.59323	8.76491	8.49406	9.62875	8.88216	9.9631	10.0175	9.66093	9.80488	11.0084	10.1505	12.5329	11.514	10.3154	11.1888	10.7087	11.6839
M60.3	Sig	11.5694	11.6584	11.1915	11.2249	11.2963	11.4172	10.9082	10.8609	12.6148	11.2308	11.2817	10.9787	10.903	11.4391	10.934	11.5355	10.974	11.7287	10.047	10.782	11.0411	10.808	10.2509	9.24263	9.85541	9.8354	10.7757	10.339	9.64368	9.1556	9.73959	10.0672	10.679	10.5139	11.4629	11.294	9.84211	10.2183	9.98572	10.4155
M88.1	Sig	10.2934	10.4966	10.1374	10.0248	10.4033	9.80983	10.017	9.38881	11.5338	10.3082	11.6371	10.6002	9.64861	10.2983	10.3833	10.8944	9.21616	10.0489	9.26196	9.45156	9.95675	8.80319	9.51663	8.8182	8.96131	9.02079	9.51924	9.01303	9.16571	9.09301	8.8861	8.90018	11.3886	10.5186	12.5095	11.6426	9.39467	10.2628	9.47524	10.4623
PDB1.1	Sig	9.90451	9.5515	9.18503	9.22544	9.57837	9.63965	9.6698	9.85925	9.05071	9.24139	11.7776	11.9064	8.78914	9.22453	8.59099	8.7018	7.63839	7.82737	8.28753	8.74993	7.58071	7.76223	7.77701	7.63661	9.57531	8.96681	9.61794	8.91844	9.61075	9.55186	9.40318	9.50484	11.1856	10.2993	12.5051	11.5096	9.75559	10.4663	10.0542	10.8408
R02D5.7	Sig	11.9254	11.2255	11.0874	10.9288	10.7205	11.8849	10.603	11.3335	10.9473	11.4337	10.8797	11.924	11.4768	10.5475	10.7674	10.5213	10.3522	10.0467	9.87422	9.84348	9.46929	10.038	8.85089	9.12101	9.36532	9.17496	9.89054	9.49297	9.81149	9.49805	10.104	10.4624	10.6495	10.6882	11.8071	12.0355	10.1741	9.89728	10.4052	10.1127
R02F11.1	Sig	12.4466	11.4257	12.1778	11.4619	10.8196	12.0522	10.568	11.8607	11.8909	11.7095	10.5028	12.1339	11.8924	11.3818	11.5434	11.4815	10.4574	11.6361	9.82212	10.019	10.8302	9.99389	10.4492	9.39515	8.83056	8.98232	9.20135	9.06181	9.48701	10.1617	9.03474	10.3518	9.87675	10.712	10.3543	11.127	9.64664	9.22213	10.1936	9.47103
R04B5.9	Sig	11.2432	11.1713	10.3984	10.3843	11.0723	11.612	10.615	11.0928	11.5618	11.3218	10.7053	10.912	10.4213	10.5292	10.9585	10.837	10.0757	10.3712	9.45748	9.58888	9.92855	9.97712	8.79316	8.59419	9.6226	9.50185	10.4427	10.0513	9.45624	9.54882	9.40861	9.53116	10.7189	9.8528	11.3434	10.4941	9.455	10.2954	9.55253	10.2598
R07B1.10	Sig	12.862	12.7993	12.0304	11.7253	11.8857	12.0057	11.8046	12.3176	12.9349	11.7259	13.6888	13.5521	12.0315	12.6005	11.5879	12.1475	11.2257	12.2553	10.0603	11.3978	11.8642	11.4721	11.473	10.3144	9.97454	10.2691	10.6104	10.6259	11.5918	11.6247	11.6126	11.7106	13.1236	12.194	14.0891	13.115	11.2353	12.0597	11.7702	12.6662
R07E5.1	Sig	12.8059	11.8847	12.1209	11.7054	12.0863	13.0908	11.8003	12.4631	11.3845	11.7807	13.0271	13.0029	11.9312	11.729	11.1525	11.2619	11.3664	10.8112	10.497	10.1055	10.6404	11.1727	9.81811	10.1931	9.69951	9.94984	10.2983	9.94823	11.8539	12.0695	12.023	12.1312	12.3246	12.9288	13.6309	14.0684	11.562	10.7103	12.6841	11.6239
R07E5.6	Sig	11.4097	11.174	10.9016	11.2852	11.1392	12.1855	10.5582	11.5575	10.1126	10.7143	10.07	10.7241	10.671	10.6558	10.5756	11.1852	9.96125	10.2444	9.59247	9.62065	9.44974	9.99824	8.50301	8.9652	8.5271	8.66155	8.80489	8.95282	9.57562	9.39749	9.67322	9.52097	9.96634	10.1078	10.9506	11.0293	9.70016	9.31273	9.91156	9.4225
R08C7.8	Sig	10.8315	10.6851	10.5099	9.9722	10.1453	10.8999	9.90693	10.6495	9.72219	9.89756	9.94198	10.6936	10.449	9.4989	10.1902	9.452	8.97167	8.80995	9.16974	8.9219	8.53409	8.96882	8.18679	8.4734	8.43798	9.10982	9.25828	9.46326	8.9861	9.35865	8.93865	8.92575	9.47536	9.27297	10.7402	10.6237	9.30611	9.31051	9.36202	9.31888
R08F11.3	Sig	10.0392	9.75716	9.64746	9.55357	9.80929	9.69297	9.499	9.59881	10.726	10.0615	10.9366	10.5717	9.72875	10.1835	9.61776	10.2815	9.0851	9.57298	9.26642	8.85307	8.81586	8.03491	8.79644	8.61032	8.98203	8.41029	8.73942	8.91776	9.01746	9.46395	8.77205	9.13866	10.695	9.65236	11.6885	10.5808	9.28702	9.88679	9.03208	9.81623
R09E10.6	Sig	12.9048	12.1672	13.0376	12.3777	12.4791	13.39	12.1376	13.2015	11.9917	12.8146	12.7997	13.696	12.7633	11.7659	12.5317	11.6611	12.3109	11.7675	11.1072	10.2187	11.0066	12.1912	9.68061	10.5331	10.3272	11.005	10.7525	11.313	11.5327	11.6353	11.7586	11.9547	12.738	12.801	13.5508	13.5364	11.5797	11.8362	11.561	11.7777
R10D12.9	Sig	10.4286	10.1172	10.2157	10.048	10.3068	10.9084	9.99222	10.4934	11.0345	10.2834	10.5483	10.7124	10.1993	10.6372	10.0052	10.4234	9.50502	10.396	9.22671	10.1543	9.85541	9.27722	8.90385	8.06673	8.84092	8.63491	8.85555	8.7301	9.92447	10.1641	8.22373	8.73101	10.0243	9.36944	10.8679	10.2484	8.69561	9.56799	8.89694	9.61246
R10E9.2	Sig	13.218	12.2976	12.6054	12.1918	12.0454	12.495	11.7478	12.4318	11.4116	12.6656	12.7071	13.5488	12.6614	11.3118	11.7031	10.917	11.4214	10.8762	10.9775	10.7238	10.2352	11.1555	9.46886	10.1971	9.63695	10.0608	10.207	10.7514	11.5215	11.8396	11.4621	11.8181	12.5531	12.7167	13.7679	13.8285	11.6762	11.8345	11.6897	11.7148
R11A8.1	Sig	11.2721	11.4013	11.1069	11.2537	10.8717	11.135	10.7825	10.3093	10.8347	11.5684	10.5685	10.979	10.77	9.54134	10.5337	10.1033	10.5531	9.27315	9.95181	9.39034	8.953	9.79962	8.00929	8.54326	9.07091	9.1817	9.38377	9.77118	9.32427	9.30473	9.39434	9.29025	9.86749	10.0445	10.8239	11.1635	9.948	9.70099	9.95958	9.75144
R11H6.4	Sig	11.1731	10.6895	10.3885	9.96981	10.2041	10.7302	10.6695	11.2476	10.9204	11.2776	10.9393	11.184	11.277	10.9026	9.86854	9.83216	9.78407	10.147	9.8778	10.4817	9.20629	9.53581	8.83489	9.00103	8.99704	9.15452	9.33768	9.48688	10.0229	10.1653	9.22409	9.85639	10.3944	11.424	11.4667	12.4294	9.84444	9.51873	9.81949	9.57188
R12E2.15	Sig	12.5051	11.0877	12.0636	10.4936	10.474	12.1142	10.2717	12.0098	11.4737	11.9709	11.9844	14.054	12.2802	10.8489	11.5221	10.6445	9.79662	11.0865	9.81022	11.1382	10.5573	9.85888	10.1911	9.27741	11.0205	9.61419	10.7646	9.80009	10.0964	11.2261	10.1703	11.7584	12.1947	11.8772	13.2021	12.8719	11.2216	11.2669	11.6296	11.6737
R13H9.1	Sig	12.8155	11.9693	11.7109	11.4688	11.6869	12.2781	11.2173	11.8395	10.7258	11.8457	11.8581	12.5876	11.6397	10.1342	11.2795	10.0962	11.1811	10.2208	10.2925	10.3117	9.42754	10.5908	8.91616	9.59508	9.26631	9.2552	9.57413	9.80076	10.9236	10.7522	10.3697	10.6047	11.9244	11.9021	12.6735	12.7214	10.5276	10.8651	10.9761	11.3472
R13H9.4	Sig	14.0848	13.0623	12.9315	12.7447	12.7942	13.1649	12.5559	13.1506	12.282	13.4525	12.8438	13.4152	13.5835	11.8438	13.1918	12.3026	12.6726	12.0534	11.5584	11.2086	11.3951	12.3468	10.5596	11.4329	10.3988	10.8828	10.4688	10.8223	12.6312	12.6091	12.745	13.193	12.0308	12.4486	13.6367	14.1185	12.2046	12.1018	12.4448	12.2473
R13H9.5	Sig	12.025	11.6734	12.0553	11.555	11.1213	11.6373	10.541	11.2189	10.6435	11.1277	11.0993	12.257	11.3722	10.1001	11.6735	10.5379	9.85689	9.46943	10.1202	9.26829	9.76601	10.6104	8.59811	9.19489	9.57708	10.1283	10.3585	10.4483	9.75001	9.79224	10.2134	10.5026	10.9714	11.198	12.0493	12.2968	10.9655	10.7998	10.8674	10.7026
R13H9.6	Sig	12.4157	11.6613	12.0092	11.6498	10.6926	11.2294	10.2127	10.6388	10.2227	11.2272	11.236	12.2981	11.6347	10.5636	10.6261	10.0489	9.25138	8.57661	9.83613	8.99991	8.89269	9.47153	8.1817	8.60944	8.82145	9.0002	9.32577	9.72645	9.77051	9.89235	9.90461	9.99027	11.2213	11.363	12.1428	12.2845	10.6695	10.5059	10.0426	10.1097
R52.2	Sig	12.1845	11.0934	11.695	10.2858	11.0688	11.515	11.6725	12.2893	11.3213	12.3661	11.1357	11.2947	11.2666	10.2596	10.6187	9.94901	10.0521	10.0826	9.78039	9.53474	9.63194	9.92705	9.27299	9.41976	8.43896	8.45185	9.21793	9.53554	9.86612	10.3973	9.49841	9.51141	10.2973	10.804	11.4051	11.8412	9.94592	9.4319	9.84303	9.34083
R57.1	Sig	11.0695	11.0552	10.2635	10.5588	10.7948	10.6371	10.4013	10.4974	11.4327	10.6372	11.2869	11.6553	10.1254	10.2901	10.3923	10.6302	9.59465	10.2022	9.37981	9.8935	9.80792	8.96856	9.28728	8.48752	9.18361	8.99447	9.77415	9.62251	9.69982	9.54677	9.48066	9.92302	11.1234	10.6174	12.3886	11.9299	9.84337	10.5623	10.0855	10.8179
R74.2	Sig	12.162	10.7725	12.0884	10.5358	10.5178	12.4201	10.1224	11.6649	11.6658	11.8534	9.90452	12.1482	11.9701	11.1286	11.58	10.8819	9.6098	10.8763	9.569	10.5713	10.1482	9.43678	9.35074	8.59156	9.13951	8.65796	9.9663	9.34915	9.0268	9.47817	8.977	9.34355	11.1245	9.83411	11.8816	10.58	9.64091	10.1676	9.46462	10.0013
R74.3	Sig	14.2716	13.2756	13.2989	12.3075	12.4519	13.1093	12.6693	13.2772	12.6615	12.8467	13.3926	13.4051	12.9936	12.3804	13.2097	12.7495	11.8152	12.0537	10.8439	10.5887	12.1748	11.3913	11.8295	11.0967	10.2832	9.14937	10.7184	10.8824	11.2504	11.359	11.6143	11.8517	12.5511	11.5915	14.4598	13.2953	11.6548	12.7248	12.0924	13.048
T01B10.2	Sig	12.1098	10.964	11.6175	10.6674	10.3835	11.331	10.1871	11.207	11.1853	11.3667	11.0476	12.2579	11.5617	10.7157	11.889	11.2168	9.58528	10.2724	9.64032	9.504	9.65217	8.80691	9.36215	8.76284	9.10835	8.8451	8.99754	9.20351	9.42502	9.82484	9.66887	10.7795	10.9671	10.7742	12.3208	12.0777	10.2024	10.2442	10.5324	10.4985
T01B11.4	Sig	13.406	12.6197	12.7945	12.1775	11.9808	12.7431	11.8896	12.2677	12.9996	13.1805	12.0756	13.1628	11.9347	11.2434	12.4248	12.3879	11.7426	11.9517	10.6115	10.4782	10.6916	10.7014	9.46177	9.57221	9.5278	9.20132	9.54302	9.74789	11.2716	11.4719	10.5003	11.0704	12.639	12.6023	13.4853	13.4084	11.0692	11.2417	11.4331	11.5328
T01B7.7	Sig	12.6123	11.1806	13.2238	11.5386	11.1136	12.5536	11.265	12.8133	12.8711	12.2403	11.8118	13.9388	12.5486	12.7914	12.5096	12.7201	10.2962	12.1837	9.90467	10.0513	11.6604	10.4098	10.3326	8.77679	10.6101	8.84625	11.1953	9.82944	10.3439	10.6865	9.36507	10.3066	11.4096	11.1423	12.8456	12.6562	10.5679	10.8449	11.0404	11.2613
T01D1.6	Sig	12.9513	11.3117	12.7911	11.505	11.5808	13.0095	10.8022	11.8842	12.9534	12.2171	11.1818	12.9359	11.4811	11.2433	12.0455	11.6106	10.3624	11.4917	10.2171	10.4965	11.1048	9.86548	10.3381	9.30494	9.31156	8.79316	9.78002	9.63701	10.0542	10.8857	10.3316	11.6764	10.2613	11.5675	11.4866	12.8489	9.89977	9.23059	11.0127	9.75297
T01G6.7	Sig	10.3959	10.4961	9.82273	9.95294	10.4077	10.3283	10.0486	9.87092	10.7598	10.0973	9.99366	10.0903	9.88589	10.3794	9.54791	10.4527	9.225	9.88177	9.12963	9.32662	9.64971	8.93415	9.33683	8.60944	8.88725	8.35784	9.05014	8.96903	8.83821	9.01899	8.4704	8.73354	9.44485	9.10052	10.4531	10.0781	8.79863	9.2399	8.74426	9.21608
T02E1.6	Sig	11.6224	10.3013	11.2873	10.9909	10.5457	10.9704	10.4358	10.7909	10.3249	10.802	10.5805	11.2242	10.8203	9.87222	10.5225	9.93345	10.5089	9.825	9.79547	9.80632	9.26184	9.75472	8.87883	9.03554	9.28489	8.99617	9.23282	9.23129	9.20735	8.90428	9.42308	9.32192	9.99164	9.84683	10.6621	10.4942	9.63016	9.42402	9.6194	9.53668
T02E9.2	Sig	11.9348	11.1561	12.1185	10.8091	10.4668	11.9096	10.4117	11.5657	11.2318	10.6347	10.8956	13.5444	11.844	11.3132	11.584	11.2688	9.15381	10.4456	9.52212	9.18189	10.2603	9.20511	9.5056	8.30689	9.42336	8.56484	9.54193	9.26828	9.28808	9.79248	8.90149	9.43197	11.0028	10.172	12.2707	11.4446	10.0147	10.0384	10.0186	10.3125
T02G5.8	Sig	11.7002	11.9679	11.6045	12.075	11.8923	11.7131	11.6794	11.7386	12.0139	12.0326	12.3982	12.0332	11.72	11.6626	12.3062	11.8945	11.5131	10.9153	10.998	10.1244	10.4864	11.5703	9.64246	10.0957	9.35925	10.0625	10.2767	10.6861	10.9846	11.2424	11.9085	12.2233	12.0279	12.397	12.7376	13.1245	12.0016	11.8727	11.9153	11.6778
T03D3.4	Sig	9.82166	9.94787	9.98619	10.3189	10.0256	10.141	10.0795	10.4422	9.15267	9.36377	9.45139	9.69688	8.94618	8.94893	9.1104	9.07411	8.49738	8.28887	9.05725	8.67622	8.41936	8.52077	8.234	8.22136	8.91678	8.44234	9.07338	8.32696	9.22305	9.28391	8.42714	8.34857	8.59455	8.62719	9.62401	9.58917	8.17135	8.45048	8.34461	8.54622
T03F6.3	Sig	11.2416	11.5221	10.9252	11.1049	10.9563	10.1547	11.183	10.8774	10.6941	10.4023	11.2199	10.7433	10.4365	11.0581	10.1335	10.6105	10.068	10.3373	9.69183	9.43541	10.0712	10.0223	9.09295	9.15293	9.23742	8.73818	10.1056	9.55445	9.60895	9.62849	9.6894	9.84925	10.7304	10.6938	11.7267	11.5193	9.88082	10.3205	10.3347	10.5952
T04C9.5	Sig	13.0487	12.1451	12.3217	11.8573	11.8572	12.2737	11.5725	12.5313	11.587	12.4157	13.336	14.0606	12.087	11.1972	11.1577	10.8187	10.6805	10.7242	10.0919	9.64543	10.2744	10.5668	9.3351	9.3673	8.99966	8.94641	9.4506	9.72589	11.3223	12.3524	11.0059	12.021	12.6551	13.0696	13.5374	13.8661	12.1842	12.185	12.3997	12.3012
T04D3.5	Sig	11.361	11.7797	10.6437	11.3396	11.5509	11.6011	11.6064	11.6469	12.1237	11.5834	10.9589	11.1852	10.4684	11.1619	10.213	11.1062	10.0942	10.772	9.9047	10.4243	10.5332	10.0048	9.21298	8.92963	8.51974	8.85735	9.20341	9.78159	9.40952	9.11335	9.60767	9.49569	10.0525	9.88602	11.4582	11.3946	10.0411	10.2228	10.0895	10.1842
T05A10.5	Sig	13.8691	12.1503	12.6089	11.453	11.7678	12.8763	11.0207	12.2463	11.9202	12.5099	11.0699	12.0793	12.7917	11.8381	11.7607	11.3855	10.9748	10.9731	10.1522	11.1595	10.7095	10.8888	10.1032	9.92178	9.80082	9.39547	10.0748	9.86596	10.655	11.5733	9.63231	10.4704	11.37	12.1447	12.8012	13.4469	11.4189	10.4821	11.774	10.8073
T05C12.1	Sig	11.7725	10.9386	11.2886	10.989	11.0406	11.5412	10.5208	11.0143	10.2085	10.8833	10.8202	11.54	10.6365	9.89343	10.5518	10.1883	9.98736	9.69728	9.58609	9.18266	9.26207	9.76625	8.63481	9.1334	9.4529	8.94148	9.63854	9.5246	9.93975	10.2851	9.62237	9.56741	9.88938	9.84487	11.3853	11.407	9.77211	9.81642	9.77238	9.86645
T05C12.10	Sig	11.0001	10.4103	11.2815	10.6759	10.4682	11.9089	10.3211	11.5079	11.2262	10.9928	9.94927	11.9425	11.2945	11.3923	10.7684	10.6926	9.16756	10.3532	9.32586	9.11631	10.0625	9.42757	9.14909	8.33358	8.82429	8.37089	9.3003	9.09191	10.0723	10.1655	8.48289	8.56866	10.3545	9.38451	11.5361	10.6772	9.24747	9.20876	9.29024	9.37793
T05F1.8	Sig	12.974	12.4404	12.4248	12.0259	11.7239	11.964	11.3485	11.4948	11.7268	12.323	11.9961	13.0646	11.4913	10.9208	12.0394	11.3657	10.9672	10.4578	10.3938	10.236	10.1243	10.2295	10.4283	10.8026	9.86069	9.7163	10.0973	9.78069	10.4737	10.7472	9.92372	10.4632	12.4188	12.4966	13.7138	13.7922	10.7162	11.0226	11.0515	11.3734
T05G5.6	Sig	13.5818	13.8652	13.1858	13.2972	13.0731	12.4868	12.7022	12.5982	12.6906	13.4628	14.4313	14.177	13.0953	12.6369	13.4523	12.8255	12.7564	12.0145	11.4253	10.2868	11.6979	12.1493	11.0368	11.7227	9.84319	10.1274	10.4823	10.4666	12.7174	12.7803	13.0475	13.0937	13.3786	13.3544	14.1793	14.196	13.1634	13.2899	13.4521	13.3864
T05H4.5	Sig	12.0671	12.7861	11.5376	11.9394	11.9607	11.6655	11.9787	11.7645	12.2057	11.8104	13.1979	12.821	11.949	12.4725	11.2114	11.5264	10.9305	11.2997	10.2928	10.3866	10.9354	10.9819	10.3137	10.3513	9.28077	10.2851	9.77883	10.5292	11.564	11.4533	11.9554	11.7391	12.5747	12.4076	13.8776	13.5157	11.8179	12.219	11.7306	12.1138
T06C10.3	Sig	10.4469	9.74388	10.2954	9.48786	9.9968	10.55	9.64459	10.1142	9.94685	10.2498	9.86698	10.4057	10.9279	10.118	9.5153	8.96729	8.99907	8.87706	9.31149	9.24926	8.54045	8.76881	8.16063	8.29098	9.15971	9.24323	9.23158	9.46924	9.08542	9.32661	9.06597	9.14012	9.78829	9.7007	10.7939	10.6782	9.5072	9.319	9.32552	9.44385
T06C10.6	Sig	10.3028	9.78501	10.5127	10.0372	9.8243	10.3717	9.77528	10.268	9.9323	10.3525	9.81936	10.4989	10.2003	9.38448	9.24747	8.89951	8.96825	8.742	9.17794	9.43796	8.25212	8.63776	7.88955	8.16899	9.27914	9.24916	9.14398	9.28598	9.3283	9.27284	8.85594	9.12611	9.62521	9.57038	10.7123	10.6521	8.79033	9.07365	9.07024	9.29621
T06E4.8	Sig	12.8064	11.0008	12.3534	11.1341	10.914	12.0678	10.7009	12.11	11.83	11.8265	10.9247	11.9824	12.5849	11.5193	11.5287	10.8258	10.3687	11.2182	9.84431	10.197	10.974	10.1068	10.1509	9.11205	9.92929	8.76352	9.86561	9.34824	9.59111	10.3512	9.26407	10.6598	9.70738	11.1396	10.6115	12.0826	9.70374	9.07322	10.3154	9.50403
T08A9.7	Sig	11.7891	11.9344	12.0689	11.9431	11.8435	12.3845	11.4058	11.8895	12.6946	11.1208	11.8577	12.1394	11.2666	12.3073	11.1722	12.1331	10.2676	11.466	9.53115	11.594	11.0029	10.3835	10.5719	9.37692	10.6789	10.1708	11.111	10.1288	9.98376	10.103	9.69122	10.3403	11.7673	11.1795	12.7162	12.341	10.3945	10.8765	10.5404	11.0778
T09B4.7	Sig	11.5894	10.8647	10.9735	10.2043	10.2665	10.4754	10.5594	11.2699	9.83522	10.1862	10.3551	11.4411	10.6574	9.96138	10.0314	9.80495	9.06107	9.2779	9.39983	9.25583	8.81779	9.05026	8.29673	8.50543	8.47965	8.56447	8.62862	9.07217	9.02426	9.44699	8.76809	9.18575	10.5687	10.4536	11.4683	11.3942	9.30981	9.84037	9.21413	9.78262
T10C6.11	Sig	12.053	12.0991	12.1789	11.782	10.8479	11.0496	11.1012	11.5369	11.2297	11.1954	11.5599	12.0111	11.4169	11.1322	11.0916	10.9284	9.71065	10.0121	9.54115	9.16519	9.34179	9.53252	9.16283	9.31492	9.80989	9.05314	9.81973	9.17732	10.5173	10.5946	9.25246	9.8782	11.6842	11.4936	13.0207	12.7797	9.84332	10.1709	10.289	10.6559
T10C6.12	Sig	13.1126	12.5707	12.1379	11.6892	12.0458	12.3268	11.6157	12.135	11.0833	11.2066	13.0703	13.8192	11.6041	10.7897	10.8391	10.6902	10.1151	10.1654	9.67829	9.74051	10.1437	10.1937	9.00387	8.88925	9.15184	9.0209	9.60645	9.37567	11.5891	12.1118	11.296	11.7354	13.1606	13.0074	14.1145	13.868	12.0376	12.2816	12.4907	12.6025
T10E10.1	Sig	12.9423	12.0023	12.9321	12.1298	12.4323	13.4101	12.2973	13.3905	12.8111	12.2426	12.196	13.5712	11.9397	11.3773	12.2753	12.148	10.7775	12.2146	10.0318	10.4637	11.4452	10.0762	10.9982	9.66703	9.36912	8.93987	9.44567	9.45378	10.3455	11.1093	10.25	11.0003	12.7796	12.6229	14.0457	13.7989	10.9996	11.7043	11.6656	12.2596
T10H4.12	Sig	11.1767	11.4828	10.8028	10.7804	11.1066	11.4555	10.9205	11.354	12.6837	10.5307	11.3067	12.1468	10.7082	12.1583	10.7788	11.8605	10.3194	11.9774	9.68592	10.7134	11.4626	10.1319	10.2982	8.78163	10.201	9.52676	10.4147	9.72079	9.62566	9.7916	9.5208	9.78122	11.53	10.4837	12.5339	11.4403	9.83745	10.6711	10.2992	10.9531
T11B7.3	Sig	13.5858	13.115	12.5828	12.4899	12.3993	13.1805	11.9908	12.5566	13.2865	13.2088	11.4136	11.9842	12.2122	12.4194	12.6007	12.704	12.3137	12.3007	11.241	10.7903	11.6771	12.0006	10.5982	10.451	9.58739	9.52542	10.4657	10.3431	10.7362	11.2102	10.6447	11.4273	11.8135	12.1442	13.1749	13.3697	10.6599	10.5421	11.2448	11.2641
T12B5.10	Sig	10.2941	10.0271	10.1422	9.52954	10.4624	10.7373	10.4762	10.9725	10.2447	10.4898	10.6086	10.6205	9.70571	9.60489	9.36513	9.27431	8.76284	9.1987	9.13508	9.65351	8.89142	9.03681	8.86997	8.92058	8.73635	8.83991	8.76739	8.78246	9.3889	9.42671	8.48611	8.98668	10.5985	9.88167	11.4294	10.6221	8.67144	9.35867	9.04042	9.77358
T12G3.1	Sig	11.721	11.4248	10.9684	10.8504	11.4364	11.7518	11.0478	11.6238	12.1633	10.9438	11.4131	12.8701	10.6413	12.1646	10.664	12.0739	9.72505	11.6427	9.63797	9.48341	11.1416	9.69431	10.2707	8.8348	8.73173	8.46942	9.63922	9.57873	9.98673	10.2762	9.0846	9.19515	10.4658	10.0645	11.9866	11.5386	9.67915	9.6755	10.0515	9.84341
T13F2.11	Sig	14.0863	13.461	13.3212	13.2409	13.0598	13.7933	12.8148	13.4979	12.0975	13.2755	13.0649	13.6143	13.9981	12.391	13.0662	11.9298	12.6845	11.9856	11.6387	11.2331	11.6357	12.5164	10.4265	11.2333	10.7576	11.1213	11.1424	11.1801	13.2401	13.2291	13.4968	13.6911	12.7722	13.0767	13.7909	14.1066	12.1887	12.2329	12.8031	12.7933
T14B4.4	Sig	10.5046	10.8506	9.83411	9.31773	10.0662	10.188	10.1134	10.2902	10.0279	9.74324	10.7789	10.7808	9.64754	9.53129	9.47251	9.29805	8.63414	8.52562	9.18809	9.44338	8.78878	8.88198	7.96495	7.8055	9.51967	9.63766	9.66051	9.47121	9.27282	9.4465	9.10067	9.12592	10.5207	9.49713	11.506	10.439	9.2617	10.0203	9.46561	10.0958
T14B4.6	Sig	11.8084	11.1964	11.3776	10.4183	10.8123	12.1093	10.7853	11.4348	12.133	11.4022	9.7989	12.0999	10.8722	10.7986	11.1815	11.1402	9.65723	11.0323	9.60682	10.1182	10.2987	9.48134	9.25423	8.36294	8.86447	8.43555	9.71229	9.07022	9.20547	9.31601	8.32024	8.76099	10.3861	9.85041	11.6384	11.0632	8.71355	9.25355	9.03837	9.53902
T15B7.2	Sig	12.5318	12.5143	11.9952	11.9749	12.0593	11.8035	11.9145	11.8898	12.24	11.8723	13.2353	13.1647	12.0642	12.0503	12.0094	12.3233	11.621	11.804	10.4804	10.8418	11.4749	11.0226	11.0762	10.6069	10.2931	9.6195	10.8161	9.98612	11.5968	12.0087	12.1905	12.3092	12.4168	12.1346	13.772	13.3771	12.0601	12.7552	11.841	12.303
T15H9.5	Sig	11.1627	10.4017	10.8618	10.4194	10.0677	10.7084	10.1101	10.9618	10.163	11.0772	10.5259	10.9884	10.488	9.88392	9.88665	9.67938	9.48569	9.15691	9.49907	9.62724	8.80973	9.15721	8.29456	8.68979	8.75977	8.80555	9.24325	9.22871	9.71512	9.7354	9.44811	9.15103	9.46709	9.59341	10.7454	10.8683	9.93515	9.18762	9.87433	9.16871
T16A9.5	Sig	14.0173	13.4597	13.5845	13.1518	12.5007	13.4173	12.0833	12.7548	12.505	13.4978	12.5006	13.5483	12.9576	12.1317	13.3348	12.4972	12.1618	11.6772	11.3938	10.9396	11.2974	12.2249	10.0149	10.5024	9.94384	10.0861	10.3632	10.8992	11.3911	11.6736	9.81941	10.5031	12.7905	12.9647	13.8377	13.8195	11.219	11.277	11.695	11.8084
T16H12.6	Sig	10.8904	10.2306	10.59	9.88914	10.1818	10.7628	10.054	10.584	10.6161	10.9125	10.4793	11.5882	10.7807	10.0891	10.3883	9.54537	9.7074	9.39373	9.61414	9.34399	9.0215	9.3888	8.23213	8.26262	8.49771	8.77025	9.27094	9.47538	9.41561	9.45387	8.80854	8.97038	10.8833	10.8247	11.87	11.6889	9.47663	9.81253	9.34786	9.86865
T18H9.1	Sig	12.3133	12.3951	12.3618	12.0786	11.9133	13.1821	11.1732	12.4979	11.8209	12.1391	11.7966	12.6698	12.4337	12.0091	12.4117	11.7833	10.575	11.6705	9.71399	10.5253	10.8357	10.4847	9.61178	9.23604	9.26882	9.54212	10.0174	10.2382	9.70673	10.301	9.4252	10.5532	12.065	11.7063	13.4286	13.109	10.5172	10.7118	10.9041	10.9665
T19B10.2	Sig	12.948	12.1214	12.9002	11.709	12.3098	13.7108	11.9455	13.1879	13.3911	12.5363	11.1312	13.6047	12.0692	12.1037	12.3267	12.3799	10.3668	11.7287	10.2375	11.3589	11.1662	9.85573	10.6262	9.42925	9.81533	9.03884	10.1922	10.0212	9.86633	10.6021	9.39391	10.4048	12.1535	11.4323	13.3348	12.5276	10.257	10.687	10.5743	11.08
T19D12.4	Sig	10.8163	10.81	10.3473	10.502	10.5121	10.5768	10.3766	10.1512	11.9509	10.6533	10.5156	10.7504	10.3039	11.1742	10.0863	10.9052	9.09833	10.2171	9.3906	9.77367	9.98668	9.09889	9.21817	8.43271	8.75857	8.46865	8.95403	8.796	8.85829	8.8667	8.61586	8.79083	10.8533	9.9689	11.6991	10.8808	9.15778	9.97217	9.64217	10.19
T20B6.3	Sig	12.0644	11.7614	11.682	11.345	11.128	12.1902	10.3443	10.937	11.9426	11.7539	10.048	10.0243	11.7334	11.5163	11.4759	11.5787	9.90087	10.4649	9.7868	10.1854	10.3793	9.9625	9.33516	8.68462	10.3788	9.88092	10.563	9.96748	9.369	9.46284	8.57909	9.18211	9.28654	9.88464	10.4815	11.1294	8.55301	8.58591	8.93061	8.72486
T21D12.2	Sig	12.0026	10.9724	11.1358	10.0778	10.6656	11.6059	10.9047	11.528	12.1748	11.3834	9.90691	12.3332	10.9659	11.0978	11.0073	11.0261	9.45672	10.5939	9.46927	9.46521	10.1906	9.25	9.28607	8.52374	8.99545	8.30978	9.28202	8.83176	9.02344	9.09233	8.77216	8.80416	9.95549	9.28037	10.911	10.4283	9.38146	9.25145	9.36182	9.28454
T21G5.4	Sig	12.9053	11.8637	12.2534	11.8984	12.0168	12.4638	11.5165	12.2466	11.048	11.986	12.2379	13.068	12.2687	10.8339	11.7935	10.7688	11.414	10.8665	10.4621	10.2304	10.1471	10.9605	9.32705	9.85215	9.40813	9.68262	9.53798	10.0065	11.1055	11.0143	11.2977	11.3905	12.1902	12.1768	13.3712	13.4237	11.2932	11.382	11.5869	11.6487
T21H3.1	Sig	12.2166	12.9999	12.5358	12.5006	11.6007	11.4759	11.9396	12.149	12.8046	11.3464	13.4234	13.784	11.8505	12.9308	11.5397	12.113	10.7703	12.2104	9.98758	10.6172	11.5263	10.8997	10.5839	9.19767	10.1035	9.33129	10.2235	9.75378	11.8742	12.067	11.8686	12.0643	12.4933	11.4302	13.9593	12.9366	11.1384	12.2109	11.7575	12.8014
T22B3.3	Sig	13.3881	12.1126	12.3793	11.2916	11.5014	12.1041	11.3172	11.8553	11.4121	12.1926	12.5459	13.2307	12.4049	11.139	12.0222	11.4825	11.6833	11.0248	10.4189	10.4733	10.3166	11.017	10.2444	10.7433	9.95665	9.59287	10.7865	9.59428	11.3646	11.3129	11.5106	11.7569	12.2905	12.3709	13.2714	13.3553	11.8309	11.3037	12.0206	11.4852
T22C1.8	Sig	11.2351	10.4843	10.8491	10.4445	10.217	10.3786	10.3614	11.0282	9.90251	10.6424	10.5551	11.3773	10.9568	10.2425	10.447	10.0813	9.46021	9.1537	9.64999	9.60839	8.79418	9.0826	8.18296	8.42611	8.72254	8.74685	9.07859	9.42796	9.6932	9.86659	9.27527	9.30241	10.9442	11.0051	12.0103	12.1094	9.7923	9.68918	9.61915	9.92519
T22D1.3	Sig	12.0824	11.9172	11.286	11.4232	11.6817	11.4348	11.589	11.484	11.502	11.9333	12.3586	12.3989	11.5998	11.6273	10.8938	10.5831	11.3084	10.7845	10.407	9.65713	9.86647	10.4732	9.13425	9.69572	9.09423	9.25717	9.73432	10.3335	10.7098	10.1592	11.0231	10.7964	11.9588	12.0299	12.6534	12.701	11.2688	11.3008	11.2902	11.3293
T23B3.5	Sig	12.8226	11.5385	12.4572	11.3431	11.1446	12.4291	11.0983	12.4666	11.5878	12.3046	11.8835	12.6659	12.5346	11.8943	11.5897	10.9003	11.1684	10.9141	10.807	10.3358	10.1782	11.5955	9.60107	10.4573	10.2739	9.43716	10.5021	9.57232	10.9846	10.8792	12.1954	12.0393	11.596	11.8242	12.5441	12.7842	11.2997	10.6901	11.5928	10.9952
T23F11.2	Sig	13.0618	12.2499	12.3917	12.1201	11.9477	12.8694	11.3577	12.3371	11.5423	12.5923	11.7663	12.8606	12.4073	11.0453	11.9959	11.2718	11.1881	10.8708	10.5798	10.2338	10.2624	11.1583	9.33749	10.0455	9.60982	9.64944	9.98389	10.2941	10.587	10.6222	10.6548	11.2138	11.5171	11.6086	12.5807	12.755	10.2375	10.554	11.2938	11.4081
T23F6.4	Sig	12.1333	11.3014	11.4279	10.8917	10.9936	11.074	11.0623	10.936	10.426	11.098	11.2792	11.529	11.2051	10.3164	10.9867	10.474	10.0523	9.46936	10.0414	9.74186	9.86767	9.61813	9.11343	9.17488	9.19036	9.14334	10.0964	10.003	10.1847	10.2279	10.0713	10.1567	11.1451	11.2821	12.1996	12.2287	10.4624	10.4335	10.4912	10.5548
T25B9.6	Sig	11.3114	10.9885	10.8689	10.465	10.2015	10.6577	10.1099	10.5786	9.93508	10.6149	10.7891	11.7835	10.2759	9.6556	9.38622	9.07119	9.07725	9.26052	9.30126	9.66495	8.4503	8.81766	8.08745	8.55546	8.81753	9.11465	9.20594	9.55543	9.85818	10.0982	8.80323	8.96483	10.3259	10.1747	11.2191	11.1247	9.18368	9.29119	9.40447	9.46659
T25B9.9	Sig	12.3976	12.8818	11.1206	11.3929	11.918	11.1029	11.7854	11.2304	12.336	12.2256	13.1714	13.061	11.063	11.6087	11.5533	11.8578	11.2084	11.0509	10.2223	10.1759	10.5339	10.3704	10.1925	10.1893	8.76819	8.75722	9.47929	9.7868	11.0392	10.9292	10.9046	10.9305	13.0517	12.8433	13.9364	13.5049	10.667	11.2015	11.5837	12.245
T25C8.3	Sig	12.2145	11.797	11.2258	10.9986	11.2701	12.0697	10.8487	11.2437	10.7051	11.3551	11.4989	12.5458	11.2925	10.4612	11.391	10.4217	10.5958	9.97074	9.79004	9.41726	9.47387	10.0515	8.54277	8.91281	8.77026	8.67608	9.43641	9.64055	9.8836	9.76425	9.76252	9.94071	11.302	11.4529	12.5224	12.6313	10.1841	10.519	10.5283	10.7952
T25E4.1	Sig	12.5024	11.0897	11.7341	10.5446	10.4992	11.7802	10.4719	11.6833	11.3829	11.5435	10.2729	11.2734	11.0612	10.457	11.3749	10.5864	9.67659	10.2786	9.59714	9.87442	10.0141	9.15001	9.37985	9.13728	9.03141	8.65827	9.21602	9.06866	9.0003	9.91851	8.91379	10.06	9.72509	10.675	10.9912	11.8203	10.0055	9.3493	9.58536	9.15687
T26A5.9	Sig	12.3045	12.2458	11.3814	11.3123	11.8812	11.3084	12.3778	11.8784	11.8059	12.203	12.5896	12.5201	12.178	11.9861	12.0688	11.9982	11.9084	11.2319	10.6701	10.1408	10.4919	11.1778	10.4685	11.0999	9.48864	9.06323	10.1129	9.64986	11.3493	11.668	11.3764	11.6963	11.8668	12.3496	13.0609	13.5592	11.8165	11.508	11.8683	11.6873
T27A10.4	Sig	11.3033	12.6945	9.94908	11.1167	12.5337	10.725	12.1889	10.3754	13.1859	11.4436	14.4395	12.2942	10.1785	12.2434	11.203	12.1992	11.104	11.5716	10.5302	9.67783	11.3287	10.3383	9.68035	8.85054	8.91417	8.85106	9.12789	10.0884	11.4881	10.9174	11.6321	11.1922	13.3476	13.2206	14.3972	14.0536	11.2142	12.4498	11.564	12.8141
T27A10.6	Sig	11.6135	10.6313	11.8008	11.0027	10.4471	11.3527	10.4653	11.5444	11.0962	11.2449	10.3093	12.1906	11.2756	10.5719	10.7221	10.2419	9.58437	10.3717	9.52899	10.1791	9.7308	9.42212	9.19414	8.62391	9.42521	8.72735	10.2479	9.31074	9.23093	9.25636	8.55473	8.93839	10.6263	9.97471	11.6272	10.7316	8.81427	9.27151	9.39545	9.65006
T27A3.3	Sig	13.6535	13.0455	12.936	12.6384	11.9435	12.0172	12.1957	12.6148	11.4298	12.7492	12.7561	13.4091	11.849	10.6237	11.8152	11.2529	11.3885	10.6155	10.5857	10.9344	9.82612	10.9873	9.79042	10.5358	7.65984	8.15271	7.87835	8.72638	12.1202	12.4071	11.3069	11.6592	12.8283	12.9066	13.7742	13.7978	11.7527	11.7199	11.9134	11.8847
T27A3.4	Sig	13.5504	12.8383	13.0388	12.4402	12.3075	13.353	12.2544	13.1051	12.4074	13.4974	12.7115	13.7324	12.8733	11.7889	12.5295	11.7792	12.0565	11.8697	11.5937	10.478	11.0851	12.4056	10.5387	11.2922	10.7207	10.0565	10.5551	10.2428	11.8351	11.8077	12.1313	12.3617	12.7037	12.5012	13.7395	13.6167	11.2332	11.353	11.9959	12.1876
T27A3.5	Sig	11.7388	10.4899	11.4079	10.5793	10.4607	10.9151	10.5417	11.135	10.6892	11.5041	10.9719	12.2325	10.9769	10.3422	10.1031	9.82494	9.96678	9.74938	9.74284	9.72323	9.44229	10.0398	9.10139	9.45562	9.02663	8.67389	9.86218	8.9976	9.45776	9.56209	9.4605	9.88644	10.989	11.1403	11.9516	12.0755	9.85689	9.9477	10.2966	10.2707
T27E4.7	Sig	10.656	10.5951	10.0646	10.2142	10.3471	11.138	9.90974	10.2482	11.0864	10.7058	9.73695	9.82247	10.0852	10.4788	10.0684	10.4399	9.38763	10.1528	9.46239	9.81516	9.42712	9.00474	9.10841	8.95803	10.0844	9.58743	10.1414	9.55351	8.73728	8.82263	8.36269	8.72402	9.64246	9.49449	10.5096	10.2575	8.54359	8.9092	8.62465	8.91067
T27E7.1	Sig	12.807	12.6518	12.4394	12.5087	12.45	13.3713	11.6808	12.4106	11.9862	12.6572	12.6617	13.3684	12.4586	11.0111	12.4944	11.5503	12.4488	11.577	11.0661	10.9389	10.7953	11.847	9.58707	10.5512	10.589	10.5424	10.2682	10.5002	10.8961	10.6976	10.9534	11.2178	12.4769	12.4197	13.1779	13.2111	11.3118	11.6491	11.2777	11.6488
T28B4.3	Sig	11.5931	11.6618	10.8451	11.2411	10.9114	10.7518	10.6094	10.3272	12.2064	11.2715	10.7401	10.6144	10.5894	11.0149	10.495	11.0949	10.5662	11.1307	9.8786	10.7487	10.7064	9.75573	10.1798	9.58935	9.1859	8.88149	9.72583	9.16427	9.54625	9.44988	9.94363	10.3735	10.0664	10.1774	11.4111	11.5263	10.0339	9.90634	10.1653	9.99458
T28C6.4	Sig	13.9693	13.211	13.5118	12.6082	12.3767	13.6853	12.0515	13.8192	13.7205	13.0331	13.9077	14.8465	13.3908	12.7427	13.3886	13.0219	11.5358	13.3154	10.8316	10.6179	12.6176	11.203	12.0376	10.4007	10.3546	10.189	11.2866	10.6994	12.4475	12.7584	12.7663	13.2627	13.4626	13.1443	14.5971	14.1328	12.5336	12.918	12.8482	13.1672
T28H11.1	Sig	13.8006	12.5872	12.9288	12.6977	12.9504	12.8666	12.665	13.0043	12.4389	13.4099	12.729	12.7355	13.3057	11.6984	13.2145	12.375	12.9163	11.8959	11.8202	10.2712	11.3041	12.0867	10.2852	11.1162	9.77914	10.0874	10.0933	10.7323	12.0231	11.8983	12.2657	12.1183	11.1821	12.385	12.5262	13.4857	11.7691	10.6519	12.2289	11.1858
T28H11.5	Sig	14.0717	13.3997	13.3017	12.9699	12.9623	12.9196	12.8031	13.3345	12.4721	13.7517	14.0375	14.4486	13.0573	11.7581	12.7079	11.967	12.377	11.4181	11.761	10.4444	11.0684	12.5977	10.2702	11.4041	9.89156	10.2954	10.7869	11.0304	13.4293	13.4715	13.6646	13.4971	13.362	13.7406	14.7208	14.8003	12.5799	12.2026	13.494	13.0352
T28H11.7	Sig	12.4114	11.5336	12.299	12.0995	11.8231	13.0137	9.99634	10.3544	11.3421	12.3244	12.2564	13.3196	12.3778	11.486	11.8917	10.992	11.37	10.946	10.3347	9.83963	10.152	10.9542	9.16425	9.63547	9.56278	9.91043	10.292	10.2834	10.6453	10.431	10.9684	10.9897	11.9984	11.7407	13.0882	12.9525	11.1813	11.3564	11.2476	11.2448
W01B6.2	Sig	10.9385	10.4442	10.6138	10.1756	10.0816	10.1153	10.2266	10.5264	9.94643	10.7959	10.4227	11.2631	10.749	9.77249	10.045	9.83542	9.52148	9.24731	9.30989	8.98171	8.77054	9.35769	8.26389	8.74082	8.4404	8.7324	8.90985	9.56042	9.42643	9.21337	9.64076	9.83672	10.2628	10.2455	11.3731	11.266	9.628	9.71044	9.87495	9.93062
W01C9.4	Sig	12.385	11.5006	11.7319	11.3403	10.7734	10.7954	10.7522	11.2061	10.3061	11.2479	10.7898	11.636	11.3408	10.4501	10.562	10.0995	9.7521	9.20144	9.67421	9.70136	9.07665	9.80236	8.41611	8.89361	9.031	9.17624	8.80458	9.47844	9.58637	9.51329	9.21887	9.51892	10.6513	10.6616	11.7028	11.8272	9.79589	9.91515	9.83214	10.0553
W01F3.2	Sig	11.1312	11.378	10.5156	10.9323	11.6435	11.586	10.4833	10.1285	11.7531	10.8021	11.3094	11.3949	10.2919	11.0275	10.2832	11.0352	9.79047	10.2825	9.93595	10.3328	10.1988	9.3873	9.50341	9.26598	9.1295	9.0275	9.89104	9.65185	9.37327	9.62532	9.25884	9.71642	11.188	10.7138	11.8336	11.4203	10.3029	10.5549	9.87102	10.2337
W03B1.1	Sig	11.4657	10.9164	10.902	10.4097	10.7182	11.0357	10.7087	11.403	9.83866	10.535	10.6736	11.1725	9.66373	9.33203	9.28942	9.12203	9.05178	8.82934	9.47611	9.72838	8.4133	9.13674	8.18714	8.7183	8.45436	8.57645	8.6752	8.64621	9.38047	9.37816	9.00862	8.99483	10.7407	10.5919	11.7787	11.5989	9.32256	9.52424	9.572	9.67616
W03D8.10	Sig	11.8223	11.3616	11.6242	11.2384	11.3165	12.0705	10.8487	11.638	11.4056	11.4079	11.5107	12.1493	12.7092	12.206	12.7152	11.9081	11.3748	11.0386	10.6837	10.2757	10.7444	11.4529	9.4115	9.78265	10.1063	10.2458	10.4708	10.457	10.3901	10.4195	10.7338	10.8611	10.9193	10.9151	12.1577	12.1473	10.3563	10.3793	10.5382	10.6054
W03D8.5	Sig	11.7274	10.9441	11.1084	10.4836	10.7598	11.0759	10.6799	10.914	10.1152	10.522	10.2237	10.6177	10.588	9.72908	10.496	10.2492	9.58932	9.2136	9.53647	9.59761	8.86908	8.92049	8.91413	9.13433	8.62376	8.81077	8.36997	8.32474	9.6659	9.85889	9.48653	9.1507	9.45031	9.45048	10.6591	10.7578	9.72646	9.22354	9.49611	8.91706
W03D8.9	Sig	12.8427	11.8089	12.1423	11.7844	11.8828	12.2026	11.6007	12.1145	11.2871	11.9909	12.8916	13.772	12.3621	11.2415	11.7683	11.1334	11.3452	11.0009	10.8708	10.2214	10.2689	10.7099	9.45706	9.83797	9.07526	9.40338	9.54062	10.2065	11.0787	11.1016	11.2445	11.2439	11.8969	11.823	13.4158	13.2819	11.3547	11.7039	11.5242	11.9245
W03F8.2	Sig	10.8557	10.4054	10.675	10.0132	10.2985	10.8324	10.0373	10.6531	9.97086	10.432	9.93037	10.7751	10.6292	10.0829	9.897	9.94466	9.32314	9.57339	9.31495	9.38892	8.71319	9.20003	8.2444	8.48533	8.41037	8.4769	9.27243	9.48662	9.16889	9.71564	8.95537	8.9893	10.2005	10.1716	11.0994	11.0446	9.44646	9.39423	9.28746	9.4471
W03G1.2	Sig	10.4277	10.6766	10.6346	10.2075	10.1114	10.864	9.94035	10.6418	10.1059	10.0779	9.9662	10.8609	10.703	10.0019	10.2292	9.63532	9.51188	9.34592	9.37472	9.22944	9.06271	9.85147	8.13043	8.23794	10.3807	10.1348	10.0055	9.75078	9.10324	9.28643	9.27481	9.28636	9.66896	9.5654	11.0347	11.0317	9.32231	9.27129	9.63057	9.36984
W04E12.4	Sig	10.8312	10.8643	11.2708	11.0189	10.2914	10.4599	10.0962	10.3274	10.0858	10.7472	9.76027	10.129	10.4449	9.69421	9.90577	9.21647	8.97205	8.46347	9.07093	8.35248	8.53299	9.24801	7.55534	7.94985	8.14496	8.46454	8.91787	9.12633	9.06028	9.24659	8.65548	8.45366	9.70174	9.48387	10.5822	10.5122	8.86286	8.87153	9.02631	8.98579
W05G11.3	Sig	14.1986	13.122	13.7344	12.5244	12.1171	13.5792	12.0257	13.5963	13.0644	13.4523	12.8561	13.3274	13.2476	12.4039	13.4797	12.3342	11.8363	12.5027	10.9874	10.8684	11.802	11.0938	10.7894	9.93357	10.2365	9.99503	10.7506	11.0643	11.1751	11.9722	11.0876	12.0373	12.5467	12.4909	13.1914	13.0007	11.1243	11.2632	11.8292	11.9516
W06A7.5	Sig	13.2289	12.6863	12.2803	12.3543	12.1212	12.6949	11.7139	12.3409	10.4381	11.9514	13.8453	13.0727	13.0555	10.9051	11.9548	10.512	11.8399	9.97384	10.9662	10.534	9.4494	12.3108	8.74447	10.9945	10.5005	10.9371	10.8692	10.4646	12.6613	12.9616	12.0589	12.5142	12.6653	13.2612	13.5519	14.0778	12.1943	12.0861	12.4774	12.4055
W06B3.2	Sig	10.7378	10.5049	10.6044	9.5674	10.1823	10.1725	10.5714	10.8806	11.3791	11.5076	11.3853	11.8983	9.15613	9.17202	9.39446	9.61993	8.78066	9.33004	9.43453	9.65443	9.07304	8.09424	9.03662	8.91516	8.8395	8.48784	9.6568	8.98509	9.31039	9.77318	8.90292	8.99649	11.0301	10.2363	12.3523	11.441	9.54157	10.3226	9.62166	10.3474
W06D4.2	Sig	11.1015	10.2161	10.4148	10.0176	10.1636	10.6019	10.1375	10.4611	10.2315	10.7497	10.2847	10.8334	10.5951	9.71927	10.4109	9.32131	9.62683	9.21225	9.24115	8.98244	8.83358	8.88639	8.26684	8.45858	9.08782	8.92869	9.75339	9.62583	9.24014	9.62276	8.92915	9.28674	9.94712	9.6858	10.7842	10.4836	9.20132	9.37071	8.91908	9.34373
W07B8.1	Sig	11.0596	10.8673	10.6155	10.8624	10.3286	10.7473	10.0407	10.0828	10.3075	9.99238	10.4928	10.3422	9.98557	10.1627	9.57729	9.72479	8.40511	8.84983	8.76192	9.44332	8.76671	8.19666	8.56225	8.22913	9.09607	8.73821	9.14618	9.03437	9.25286	8.85702	8.85669	8.8319	10.8784	10.346	11.5268	10.9658	9.101	10.1176	9.37448	10.5071
W07G4.5	Sig	12.3136	11.9426	11.9445	11.396	11.3999	11.8615	11.1157	11.4698	12.7657	12.0179	12.2038	12.9639	10.7639	10.8891	11.4845	11.5804	10.2684	11.014	9.88505	10.644	10.621	10.0288	10.164	9.61239	9.02718	9.01063	9.53117	9.76309	10.2138	10.1554	9.87742	10.1082	11.7756	11.0391	12.7558	12.0702	10.0331	10.9211	10.0372	10.868
W08A12.2	Sig	10.8527	10.5698	10.5226	10.7123	10.7348	10.1629	10.5705	10.0605	11.4589	10.5879	10.4215	10.7535	10.3806	10.851	10.2961	11.3819	9.85799	10.0709	9.56152	10.5782	10.2694	9.70669	10.6153	9.90666	8.87993	8.78217	9.03032	8.8045	9.04567	9.0438	9.49713	9.0072	10.2822	10.1378	11.5155	11.5382	9.5945	9.85268	9.67743	9.9925
W08D2.4	Sig	11.89	12.2139	11.2515	11.8964	11.7289	11.8211	11.3895	11.3693	12.6405	11.2786	12.1253	12.6208	11.8496	13.158	11.1794	12.2398	11.1269	12.3953	9.97648	10.7314	11.3543	10.3509	10.7807	9.52678	9.70815	9.63552	10.1952	10.1514	10.2535	10.6815	10.5615	10.7453	11.7801	11.3323	12.9973	12.6589	11.3106	11.6821	11.382	11.8417
W08D2.4	Sig	12.301	12.6389	11.6614	12.0923	12.0144	12.0703	12.007	11.975	13.3633	11.973	12.1825	12.7882	11.1614	12.1042	11.1852	12.3748	11.0865	12.2363	10.4216	11.998	11.4763	10.5384	11.4197	10.4543	9.78394	9.76903	9.95924	10.2444	10.4684	10.989	10.8746	11.2415	12.2869	12.0997	13.262	13.0282	11.0284	11.6193	11.2042	11.7812
W08E12.G	Sig	13.0935	11.8564	12.7683	11.2783	11.1882	12.3132	11.2066	12.8812	12.6558	12.047	11.5712	13.8908	12.2752	11.9516	11.5991	11.7977	10.706	11.6696	10.1062	10.8219	11.0623	10.487	11.0176	10.1117	10.6016	8.88099	10.9513	9.38323	9.4361	11.052	9.60415	11.4972	10.8575	11.555	11.7719	12.4658	11.5243	10.2472	11.3645	10.1401
W08E12.K	Sig	10.447	10.8619	10.3816	10.3317	10.1135	9.72158	10.0276	9.80116	10.6183	10.0361	10.663	10.2361	9.94999	10.3569	9.495	9.37668	8.98237	9.09043	9.24464	8.8341	9.05086	9.19979	8.57465	8.40568	8.95886	8.08106	10.2532	9.10487	9.48669	9.8261	8.93812	8.74972	9.98754	9.02501	10.9594	10.1336	8.87336	9.51393	9.22602	9.70862
W08E3.1	Sig	11.8109	11.7192	10.8508	10.998	10.9787	10.4513	11.3924	10.9959	10.5846	11.0968	11.4267	10.9568	10.9069	10.9542	10.9977	10.8823	10.379	9.39259	10.0405	9.40846	9.5205	10.1922	8.9738	9.59457	9.10145	9.51925	9.47524	9.95443	10.187	9.76628	10.9951	11.0454	10.3329	10.706	11.0521	11.4001	10.2437	10.0328	10.2483	10.0323
W09C3.6	Sig	12.9517	12.5444	12.6262	12.3097	11.8872	12.4039	12.2735	12.9616	11.6179	12.682	13.1068	13.8438	12.3399	11.3539	11.3962	10.6701	11.2074	11.0144	10.5078	10.0433	10.0388	10.9081	9.59307	10.3655	10.1225	10.4033	10.0602	10.4937	11.3664	11.5995	11.6673	11.8581	12.1633	12.1195	13.6025	13.4876	11.7036	11.7933	11.9244	12.0906
W09C3.8	Sig	10.7255	10.4271	10.7433	10.682	9.55233	10.2683	10.029	10.6935	9.50855	9.91842	9.773	10.4071	10.2629	9.5258	9.23722	9.00447	8.86413	8.54943	9.19005	9.05938	8.15357	8.78033	7.85374	8.2892	8.533	8.95801	8.8958	9.24079	9.29042	9.60962	8.73741	8.94394	9.42084	9.60867	10.3807	10.4645	8.96092	9.02463	8.95779	8.95344
W09G12.7	Sig	10.7072	10.8574	10.7901	10.627	10.3263	10.7217	10.2794	10.7715	11.7752	10.1091	10.1379	10.9609	9.6866	11.5529	9.14905	10.3972	9.01668	11.1346	9.13839	9.74423	10.5922	8.9858	10.2879	8.70999	8.96974	9.1113	9.49586	9.24082	9.25407	9.51944	8.75363	8.86458	9.60509	9.42149	10.676	10.3924	9.17192	8.91505	9.12745	8.86529
W10C8.5	Sig	12.573	11.9255	11.9159	11.5282	12.5302	12.1681	12.8037	12.654	12.2164	12.7628	13.3694	13.9659	11.8478	11.2338	11.8809	11.4903	10.9985	10.8056	10.8081	10.0856	10.7452	11.1607	10.2597	10.7974	10.1907	9.79941	10.0091	10.3174	11.8295	11.8354	12.2968	12.4534	13.0547	12.8929	13.6586	13.3383	12.4454	12.5405	12.5727	12.7663
Y106G6A.3	Sig	12.5875	12.2351	12.0749	12.0135	11.6259	11.8106	11.597	12.0519	11.8363	11.8597	10.4318	10.184	11.9012	12.0813	11.3799	11.7746	11.2749	11.7562	10.1261	10.8438	10.9684	10.6423	10.2685	9.94537	9.2178	9.08623	9.83301	9.4768	9.48942	9.74387	10.0537	10.1588	9.65454	10.0066	10.6966	11.0298	10.6752	10.2048	10.3634	9.53699
Y106G6A.3	Sig	11.1997	11.2615	10.0876	10.1211	10.499	10.1628	10.8269	10.4392	11.5874	11.4493	10.4294	10.1864	11.1579	11.294	10.7054	10.9294	10.5083	10.1695	9.8488	10.3	9.82398	9.56991	9.60902	9.4104	9.05168	9.34028	9.0561	8.99498	9.48899	9.7443	10.0547	10.1578	9.65466	10.0065	10.6961	11.0303	10.6764	10.2036	10.3639	9.53643
Y106G6A.4	Sig	13.1351	12.2304	12.4015	12.0924	12.0002	12.596	11.8654	12.6374	10.5822	11.5151	12.7649	13.1746	12.5943	10.9646	11.2958	10.3041	10.9143	9.96641	10.5329	9.69228	9.5605	11.0617	8.82795	9.47287	9.7334	10.0534	10.3445	10.5681	11.2904	11.289	11.2099	11.3466	12.3974	12.5445	13.582	13.6049	11.1982	11.254	11.7353	11.6817
Y106G6A.4	Sig	12.2643	11.7489	12.0879	11.7573	11.4389	12.0016	11.0158	11.8407	10.9539	11.3602	12.7643	13.1752	12.204	11.0109	11.9744	10.8849	10.6972	9.74606	10.2095	9.51995	9.91007	11.3065	8.77138	9.78087	9.16014	9.89758	9.69946	10.0952	11.2913	11.2881	11.2113	11.3452	12.398	12.544	13.5827	13.6042	11.1985	11.2537	11.7355	11.6815
Y110A7A.F	Sig	11.6109	11.8352	10.9482	10.811	11.1676	10.5725	11.6368	11.4247	11.6392	12.0599	12.3503	12.1688	11.3588	11.2407	10.8705	10.7461	10.979	10.8804	10.7139	9.83344	9.84918	10.6409	9.27334	9.80353	8.81468	8.64696	10.1482	9.72581	11.0502	10.9611	11.6146	11.4191	11.4481	11.6433	12.2692	12.5482	11.653	11.0518	11.7894	11.2093
Y113G7C.1	Sig	12.0065	11.1943	11.7686	10.7135	10.7629	11.9139	10.1627	10.7062	10.1601	11.0299	10.4434	11.434	10.7897	9.79613	9.89804	9.70802	9.48724	9.49627	9.70379	9.75427	8.85162	9.42425	8.46195	8.80667	8.93031	8.63656	9.58906	9.14879	9.55591	9.41051	10.5749	10.1034	10.7343	10.8651	11.7268	11.7973	10.4143	10.0008	9.86853	9.68076
Y116A8C.38	Sig	11.267	11.2188	10.8244	10.7966	10.7749	10.959	10.3577	10.6031	10.4302	11.0993	10.1037	10.8815	10.0238	9.66941	9.81953	9.51626	9.17691	9.09189	9.57185	9.6822	8.79773	9.3613	8.4748	8.82365	8.69165	8.58566	9.0203	9.08258	8.79921	9.07026	8.60107	8.92166	10.2808	10.1308	11.2119	11.0452	8.70236	9.28375	8.93156	9.52945
Y116F11A.ZZ1	Sig	11.5528	10.9428	11.1014	10.6288	10.3662	10.9069	10.7048	11.6171	10.584	11.4141	10.8724	11.5569	11.3413	10.0827	10.3073	9.70124	9.87362	9.4906	9.84268	9.59754	8.97449	9.61605	8.33932	8.76889	9.37537	9.34452	9.58175	9.48695	9.53094	9.17827	9.72887	9.77379	10.6189	10.3695	11.7282	11.5224	10.0466	10.235	10.0168	10.2204
Y11D7A.11	Sig	13.4112	11.8709	13.15	11.622	11.6677	12.9472	11.3529	12.7917	12.2477	12.7158	11.9794	13.1281	12.7928	11.375	12.8664	11.6911	10.9585	11.5036	10.6651	10.6419	11.1956	10.3968	10.5379	9.77334	9.99388	9.39403	10.3148	10.1654	10.0758	11.0991	10.0154	11.4275	12.1188	11.7882	13.0211	12.8164	10.2065	10.5089	11.1705	11.4512
Y11D7A.15	Sig	11.3963	11.042	10.8141	10.5699	10.6562	11.5673	10.2551	11.2347	10.4207	10.6871	10.8907	11.7541	11.17	10.2912	10.7944	10.2592	10.2516	9.48384	9.55144	9.40573	8.9547	9.96397	7.9985	8.59007	9.43271	9.53437	9.63906	9.6868	9.93858	10.3019	9.89748	10.2395	10.5981	10.9068	11.7489	12.1405	10.1605	9.88932	10.2457	10.1408
Y13C8A.B	Sig	10.8317	10.605	10.22	10.6052	10.4575	10.7794	10.2208	10.6391	10.2447	10.2955	10.4347	9.70055	10.0391	10.581	9.91493	10.2144	10.8511	10.4147	9.93738	9.63698	9.52879	9.86638	8.67285	8.7819	9.31894	9.2696	9.41096	9.27092	9.62276	9.92459	9.1402	9.60267	9.05086	10.308	10.2708	11.5582	9.2962	8.60277	9.47595	8.71629
Y15E3B.F	Sig	10.0766	9.71765	9.6336	9.81864	9.76893	10.0212	9.66245	10.0717	10.4318	10.0053	9.58119	9.49162	9.86669	10.4762	9.54803	9.89569	9.33296	10.3389	9.30775	9.58907	9.45728	8.63903	8.73891	8.0647	9.50198	9.30143	9.19462	9.16945	9.27985	9.46267	8.76879	8.83465	8.72696	8.76301	9.97396	9.96963	8.7409	8.67273	8.86913	8.84564
Y19D10A.J	Sig	11.743	11.7164	11.7871	11.6995	11.8187	11.2717	11.9848	11.9285	10.2592	10.5909	12.3251	12.6712	11.5077	10.0814	11.6781	10.3154	11.4552	9.82511	10.6693	9.50823	9.03321	10.8204	8.31861	9.10988	9.13135	9.86363	9.50238	10.336	11.6304	10.8176	11.9622	11.4887	12.5793	11.6016	13.4252	12.4445	10.9144	12.1349	11.0595	12.4553
Y22F5A.4	Sig	11.9815	12.2811	11.6207	11.7016	11.9499	11.416	11.6906	11.4799	12.9666	11.4766	13.2679	13.9859	11.5192	12.6509	12.045	12.7198	10.9271	11.9036	10.1762	10.355	11.8191	10.5291	11.8869	10.8019	9.97513	10.1466	10.149	10.2647	11.4842	11.6298	11.1819	11.3234	13.2267	11.8906	14.4386	13.0441	11.2417	12.9902	11.1979	12.9404
Y24D9A.E	Sig	12.4934	11.3508	11.8285	10.9588	11.3139	11.823	10.9243	11.1845	11.9081	11.636	10.7754	10.7248	11.3987	11.4413	11.5945	11.4368	11.0811	10.8227	10.8479	10.327	10.9439	10.3155	10.4996	10.227	10.0621	8.87254	9.86997	9.28674	10.5692	10.1738	10.744	10.6313	9.90757	11.2548	11.0869	12.4269	10.5697	9.17399	10.4314	9.12376
Y24D9A.F	Sig	12.3903	11.023	11.2158	10.0997	10.9317	11.6761	10.4458	11.0408	11.7874	11.6059	10.6472	10.2833	11.1336	11.0744	11.2717	11.3295	10.6136	10.3992	10.414	9.38274	10.1804	10.0634	9.32153	8.89952	9.25423	9.0399	10.2464	9.71789	10.4196	9.91593	10.5134	10.406	10.0565	11.2465	11.438	12.7307	10.5527	9.23641	10.9537	9.64599
Y24F12A.C	Sig	11.921	12.0289	11.4513	11.5276	11.1816	10.9328	10.6009	10.2466	11.249	10.8603	9.71567	9.4444	9.9926	10.5709	10.0944	10.686	9.95367	9.44718	10.1495	10.1282	9.45212	9.64013	9.04722	9.31199	8.75353	8.65976	9.28383	9.28439	9.49078	10.1065	9.08333	9.78145	9.11368	10.2736	11.1005	12.164	9.17679	8.7963	9.50274	9.24321
Y25C1A.1	Sig	12.1382	11.8048	11.8283	11.883	11.3958	11.8688	11.301	12.0731	10.6638	11.1794	11.0797	12.1442	11.0909	10.5583	10.785	10.2353	10.1207	9.95091	9.47055	9.93029	9.47245	9.90779	8.49106	8.6505	8.68143	8.92702	8.98767	9.68662	9.36464	9.20049	9.44858	9.78073	10.886	10.8744	12.6608	12.4677	9.89457	10.4406	10.2201	10.7921
Y27F2A.H	Sig	10.5981	11.1142	10.1204	10.7258	10.3372	9.97911	10.9186	10.526	9.94391	9.80475	11.0632	9.95636	9.8119	10.1069	9.34948	9.4719	9.51707	9.09623	9.57261	9.3298	8.77916	9.12171	8.28222	8.64634	9.30153	9.5746	9.35246	9.71574	10.2045	9.45981	11.5266	11.0267	9.63325	10.961	10.6407	12.0153	9.65458	8.95332	10.1635	9.14018
Y37D8A.12	Sig	11.6674	11.8398	11.3505	11.2372	11.7891	11.8914	11.5081	11.2933	10.8585	11.241	12.4038	12.4249	10.8301	10.7297	10.2612	9.79395	10.0844	9.76796	10.2305	9.23175	9.35853	10.1485	8.97224	9.50474	9.07325	9.38396	9.56713	10.1044	10.9467	10.8022	11.2394	10.9609	11.56	11.5329	12.5328	12.565	10.8582	10.8953	11.8357	11.8199
Y37D8A.13	Sig	10.5024	11.2079	10.0747	10.255	11.6625	10.6733	11.6765	10.5663	11.1747	10.9969	11.0356	10.5423	9.53463	9.93927	9.96664	10.4401	9.42916	9.71983	9.42154	9.73672	9.43452	9.00293	8.87367	8.77111	8.45451	8.61876	9.04431	9.8259	9.78047	10.0202	10.0383	9.74064	10.3096	10.3968	11.461	11.4678	10.1488	9.99039	10.2249	10.1136
Y37D8A.19	Sig	10.6782	10.0673	10.3987	10.6441	10.3584	9.97549	10.2761	10.0081	10.578	10.6661	11.2901	10.5503	10.2238	10.4026	10.279	10.6319	10.0843	9.44019	9.9978	9.56809	8.84598	9.04465	8.78016	9.11579	9.44107	9.30076	9.18047	9.04611	10.2057	10.3529	9.71601	10.1982	10.0215	10.7507	11.1801	11.8006	10.1879	9.61711	10.6262	10.0368
Y37E11B.10	Sig	11.1448	10.3781	10.8663	10.5459	10.7616	10.8114	10.3757	10.6509	10.289	11.0284	11.1433	11.9039	10.8155	9.94855	10.5663	10.0691	9.51236	9.2013	9.52045	9.31209	8.89326	9.31377	8.15484	8.37799	8.19594	8.54702	8.26712	9.22118	9.82494	9.85451	9.33562	9.07564	9.74785	9.70665	11.6131	11.5997	9.26861	9.43109	9.85536	9.86862
Y38B5A.B	Sig	11.7833	10.7875	11.9082	10.8047	10.8655	11.4331	11.1699	11.5999	10.9408	11.2745	9.41459	10.56	10.7996	10.3047	10.272	9.72779	8.77337	9.74525	9.23444	9.1904	9.55703	8.69986	8.93445	8.33219	8.56917	7.75135	9.29995	8.47067	9.29941	9.38283	9.50671	9.55728	9.89624	9.87657	10.8672	10.9302	9.24104	9.03441	9.33834	9.15295
Y38C1BA.A	Sig	10.9587	10.5134	11.4973	10.471	10.2852	11.1562	10.6975	11.5368	11.2777	11.1387	12.678	12.9389	10.7736	10.5564	10.8884	10.2804	9.05701	9.97473	9.44276	9.50798	9.58034	9.11978	8.90518	8.16222	8.47784	7.6262	8.60871	8.47921	11.3392	11.6133	9.91394	10.1005	11.4091	11.4225	12.8507	12.8285	10.8735	10.7528	11.9316	11.8597
Y38C1BA.G	Sig	12.3222	11.2	11.4729	10.4478	10.3946	11.299	10.6748	11.7233	12.4008	11.3836	9.81189	10.803	10.8524	10.945	11.551	11.5898	9.76615	11.4888	9.40656	9.67583	10.7104	9.07553	10.3216	8.96902	8.77203	8.6833	8.99832	9.43621	9.27588	10.0153	9.67416	9.90486	9.85124	11.0493	11.1734	12.3103	9.27337	8.89016	9.67553	8.99262
Y38H8A.3	Sig	12.8823	12.3422	12.2334	12.1054	12.3164	13.3789	11.8858	12.8732	11.3714	12.4189	12.4382	13.5364	13.0037	11.9233	12.5014	11.6433	11.7404	10.8736	10.6891	10.1498	10.2348	11.7505	9.45354	10.4314	9.71707	10.1269	10.66	10.7457	10.8977	11.5149	11.1005	11.1033	12.1201	11.6998	13.1089	12.7708	11.3313	11.5513	11.2127	11.5718
Y39E4A.1	Sig	11.6081	10.8059	11.343	11.319	11.2434	11.8373	10.2029	10.46	10.2152	10.7336	10.4038	11.3188	10.452	10.0223	10.3645	10.204	9.5559	9.16302	9.36487	9.22803	8.55898	8.96871	8.14132	8.42966	8.5246	8.78091	9.14272	9.36677	9.24679	9.30977	8.95045	9.35849	10.2689	10.399	11.3869	11.4534	9.49922	9.75814	9.79291	9.83548
Y39G10A_237.B	Sig	12.6997	11.5886	12.0756	11.3304	11.1826	11.9057	10.7872	11.2155	12.1748	11.8734	10.4302	10.1489	11.3961	11.4731	11.5731	11.4293	10.8803	10.9805	10.5531	9.74431	10.6902	10.3174	9.83516	9.71643	9.15963	8.82238	9.89297	9.40565	10.3088	10.0326	10.7085	10.6808	10.1801	11.4453	10.8743	12.0907	10.3922	9.12725	10.2233	8.98945
Y41E3.2	Sig	14.0284	13.173	13.2546	12.1117	12.7847	13.372	12.6316	13.0554	13.9137	13.2472	13.5115	14.5766	12.6787	12.4183	13.2586	13.0386	12.1955	13.2294	11.1294	10.7933	12.9611	11.4875	12.4982	10.8991	10.4037	9.3008	10.5913	10.1437	11.7681	12.2835	11.1598	11.8666	12.8185	12.7355	13.7942	13.6082	11.5114	11.8132	12.5018	12.6871
Y43F8A.2	Sig	11.9016	11.0905	10.8405	10.7548	11.3104	11.7094	10.6749	10.9883	10.5588	11.3254	10.5565	11.5061	10.6073	9.85639	10.6163	10.1109	10.2315	10.3072	9.58123	9.75119	9.17314	9.55867	8.68515	8.95498	9.13113	9.24724	8.13862	8.20741	9.57676	9.7434	9.37168	9.59523	11.0169	10.9185	11.7419	11.5222	9.75953	10.1586	9.7567	10.2989
Y43F8C.1	Sig	11.5838	11.2613	11.2089	11.2035	10.5366	11.4813	10.2928	11.5167	11.1966	10.3372	10.854	12.2762	10.7359	11.4485	10.2819	11.2737	9.2288	11.2009	9.10074	9.61919	10.0583	8.70942	9.70091	8.46094	9.50523	9.14826	9.47409	9.12829	9.32791	9.4484	8.91568	9.04649	10.5809	10.1725	11.5387	11.2288	9.57281	9.46807	9.61902	9.57083
Y46C8_100.D	Sig	11.5437	11.097	11.4274	10.8054	10.8565	11.5001	10.7394	11.4918	10.1854	11.141	10.4938	11.352	11.175	10.0141	10.5383	9.67318	9.3644	9.09163	9.76971	9.44618	8.71406	9.34853	8.25156	8.7707	9.23308	9.40482	9.68036	10.0091	12.2825	11.7104	9.78815	9.88639	10.1347	9.96698	11.0064	10.9532	9.15469	9.73284	9.37609	10.0303
Y46G5.O	Sig	12.2544	11.5568	11.4912	11.4244	11.2834	12.0107	10.7516	11.64	10.5035	10.7146	11.2143	11.9159	11.2979	10.471	10.5354	10.0556	10.1252	9.94456	9.64383	10.26	9.39201	9.74661	8.88024	8.98718	8.8119	8.82775	9.45906	9.39197	9.71369	9.77138	9.75208	10.2222	11.0995	11.4354	11.7889	12.0933	9.94159	9.90176	10.3187	10.2905
Y46H3C.C	Sig	11.7815	11.7398	10.9736	10.9578	10.8376	10.7323	10.9681	11.1112	11.6243	11.2941	10.655	10.2301	10.4215	11.0247	10.1341	10.612	10.9552	10.4373	10.2447	9.81085	9.88388	10.242	9.23254	9.73291	9.67757	9.20412	10.8698	10.2359	10.0297	10.4785	9.66219	10.5956	10.2342	11.4371	11.0118	12.29	9.21971	9.02799	9.91314	9.13074
Y46H3C_14.C	Sig	12.2825	12.1311	11.5901	11.4757	11.6943	11.6276	11.3368	11.5597	12.0879	11.6976	12.3337	11.7278	10.6902	11.3881	10.0905	10.5031	11.6976	10.9305	10.7042	10.1397	9.9728	10.5235	9.70624	10.267	9.20586	8.67689	11.0623	10.4473	11.1013	12.0445	10.3556	11.4105	11.7924	13.1093	12.8758	14.2562	11.0177	10.2757	12.5188	11.4617
Y46H3C_14.D	Sig	12.3922	12.8081	11.8609	12.2696	11.934	11.1635	11.8129	11.06	11.274	11.6011	12.0731	11.4006	10.6571	10.7676	11.4302	10.9383	10.4987	9.9262	10.2863	9.60015	10.1651	9.90183	9.18895	9.35028	7.9846	8.45809	8.92614	9.88068	10.7216	10.2546	10.1611	9.63411	11.7095	11.9282	12.9414	13.096	10.1583	10.0057	11.015	10.6364
Y47D3A.F	Sig	11.5984	11.0759	11.3802	10.9161	11.1163	11.8233	10.5426	11.1007	10.8012	11.1261	10.6468	11.3721	11.2964	10.2584	10.2529	9.80016	9.74397	9.71691	10.0163	9.88815	9.06862	9.61477	8.89671	9.17533	8.99255	9.19131	9.32087	9.6466	9.37812	9.07086	9.9518	10.2006	10.5021	10.4584	11.829	11.8537	10.0527	10.1406	10.0393	10.1424
Y48B6A.8	Sig	11.4233	11.1466	10.9509	10.862	11.1178	11.5368	10.9303	11.4637	10.9126	10.7575	9.71276	10.1818	10.5178	10.3465	10.2949	10.1337	9.6114	10.1889	9.42693	9.915	9.33717	8.94688	9.33444	9.13831	8.81905	8.52607	9.09742	8.96774	9.41547	9.5131	8.46801	8.99678	9.79962	9.74423	10.7126	10.6569	8.0738	8.77875	8.64293	9.19568
Y49E10.6	Sig	13.6956	13.9822	13.0875	13.4725	13.2904	13.1046	12.952	12.881	13.1115	12.6272	15.2309	15.0038	13.1267	13.6525	12.7582	13.2178	12.1584	12.7576	11.2247	11.6256	12.2551	11.6218	11.6556	10.9963	10.6185	11.0615	10.9051	11.1281	13.6256	13.7517	12.5644	12.7152	14.0184	14.1522	15.2508	15.1569	13.4872	13.3726	13.6063	13.4736
Y49E10.8	Sig	11.2299	11.1325	11.5559	11.4424	11.2513	11.8599	10.7651	11.2739	11.0588	10.6604	12.6432	12.3259	10.1937	10.5707	10.5206	10.8129	10.5059	9.93969	10.2531	9.74485	9.53382	10.5992	8.63339	8.99195	10.0072	9.86252	10.1983	9.81951	11.0372	11.8363	10.7249	11.6492	12.0734	13.2266	13.0174	14.0264	11.6277	11.0235	12.2277	11.565
Y49F6B.P	Sig	14.072	12.8335	14.0701	12.3182	12.1433	13.4288	12.2393	13.7705	13.128	12.6949	12.654	15.4382	13.021	12.328	12.5786	12.4551	11.324	12.8926	10.3874	11.5002	12.202	10.8422	11.7253	10.0029	11.7093	9.8049	11.9822	10.5143	11.2956	12.3965	10.8279	12.7273	13.2744	13.0001	14.1209	13.896	12.2191	12.3773	12.2961	12.4303
Y51A2B.1	Sig	10.3417	9.89973	10.6203	10.4942	10.5202	10.6246	10.3433	10.5003	11.5495	10.0448	9.85142	11.37	10.43	11.2204	10.102	10.8666	9.35949	10.663	9.03124	9.87542	9.64838	8.53077	9.66476	8.1107	9.39494	8.57389	9.32472	8.3717	8.54674	8.86321	8.51242	8.82845	9.85208	9.18534	11.0762	10.3658	8.93994	9.15758	9.06789	9.28128
Y51A2B.1	Sig	11.8879	11.5273	11.2808	11.1273	11.1124	11.1724	11.3932	11.8638	11.2865	11.1242	9.85346	11.3679	10.9582	11.1655	10.37	10.6813	10.5774	11.0212	9.64834	10.1817	10.3678	10.1192	9.25356	8.988	8.86654	9.14574	9.25961	9.65986	8.54748	8.86247	8.51033	8.83054	9.85121	9.1862	11.0752	10.3667	8.93749	9.16004	9.06547	9.28369
Y53C10A.2	Sig	11.2726	10.8048	10.633	10.7443	11.0496	11.1096	10.4394	10.3742	10.1673	10.5648	10.8539	10.5124	10.9225	10.1593	9.30953	8.72106	9.46604	9.06895	9.59657	9.65857	8.96319	9.3864	8.27117	8.40438	8.76327	9.07165	10.0262	9.69849	9.73341	9.75202	9.20326	9.29649	10.4787	11.1196	11.6157	12.123	10.6222	10.0217	10.7356	10.0309
Y53C10A.2	Sig	11.7665	11.614	11.1762	11.3119	11.6468	12.1143	10.6604	11.219	10.5094	10.6342	10.8558	10.5105	11.6929	10.8555	11.2697	10.7439	10.6852	9.67679	10.0018	9.65924	9.32959	10.3857	8.7062	9.41728	9.10468	9.40738	9.791	9.70646	9.73463	9.7508	9.20188	9.29786	10.4769	11.1214	11.6138	12.1249	10.623	10.021	10.7359	10.0306
Y54E2A.7	Sig	11.4578	11.1343	11.2714	10.5605	10.9517	11.3693	10.2828	10.8018	9.77461	9.84349	10.4062	10.7299	10.6416	9.92131	10.2569	9.54882	9.40927	8.88768	9.27834	9.03585	8.74232	9.51133	8.07003	8.53765	9.86457	9.86205	9.75173	9.82474	9.48295	9.08982	9.05832	9.22355	10.3191	10.3959	11.1325	11.0214	9.40473	9.67091	9.4283	9.78994
Y54E2A.9	Sig	12.6505	11.7405	12.3042	11.7818	11.1953	12.3247	10.7573	11.3567	11.6506	12.1093	10.4197	11.5763	11.1783	10.441	11.2814	10.6226	10.2537	9.87393	10.2514	10.5033	9.53921	10.0972	8.58386	8.71615	8.9306	8.79379	9.35855	9.23759	9.36627	9.3436	9.4116	9.77881	10.4546	10.6365	11.4574	11.6662	9.73689	9.78355	9.67229	9.72475
Y54E5A.1	Sig	10.4418	10.2862	10.1323	9.76703	10.0053	9.70142	9.51738	9.64049	9.93939	9.22231	10.8055	11.8125	9.28388	9.56398	9.32407	9.24265	8.46486	9.45347	8.51764	8.54253	9.12704	8.7016	8.3308	7.65471	10.1299	9.58168	10.4777	9.81381	9.11931	9.32118	8.69086	8.96002	10.8815	9.84512	12.2088	11.21	9.17657	9.98995	9.49336	10.3201
Y57G11A.2	Sig	12.5621	11.8305	12.2898	11.7602	11.6138	12.3018	12.048	12.9908	11.2336	12.1524	12.4268	13.3506	12.5052	11.2046	11.4756	10.5415	10.9193	10.6103	10.3988	9.66684	10.0851	10.8397	9.23334	9.79492	8.86018	9.66709	9.71028	10.7821	10.8292	11.1841	11.2991	11.5812	12.4827	12.5292	12.7132	12.6948	11.0261	11.2158	11.5355	11.6365
Y57G11C.5	Sig	11.1319	10.6728	10.4869	9.92486	9.87553	10.3278	9.98186	10.5894	9.89364	10.2532	10.6851	11.3882	10.6111	10.0816	9.91182	9.6182	9.1397	9.06205	9.39993	9.33388	8.43447	9.06913	8.0254	8.31544	8.93873	9.15941	9.84937	9.55779	9.95334	10.1999	9.24462	9.4451	10.672	10.7	11.7287	11.6607	9.55189	9.75338	9.64507	9.86719
Y57G7A.6	Sig	11.2866	10.6792	10.889	10.5303	10.7216	10.8931	10.1809	10.6354	9.95021	10.645	10.5289	11.0253	10.85	10.0424	10.2144	9.87757	8.94508	8.61743	9.51572	9.16052	8.51074	8.72288	9.47175	9.85895	8.32298	8.59129	8.75472	9.37134	9.31676	8.92887	9.28579	8.79315	10.73	10.1788	11.596	11.0242	9.23132	9.60838	9.61813	9.94572
Y59E9_118.A	Sig	13.8824	13.6248	13.1757	12.813	12.93	13.1493	12.9466	13.0663	12.377	13.619	13.9142	14.36	12.3884	11.2677	12.0175	11.1612	11.4249	11.0473	11.2789	10.1432	10.2804	11.4332	9.8549	10.7743	10.669	10.5464	9.84965	10.4124	12.5784	12.19	12.9281	12.7102	13.5955	13.3127	14.8358	14.3403	11.8305	12.2894	12.5605	12.9476
Y59E9_118.A	Sig	13.9045	13.4559	13.2275	12.8712	13.3549	13.1341	12.954	13.0407	12.2278	13.2508	13.7112	14.1937	12.0708	10.9835	12.2097	11.4211	11.3817	10.8394	11.0709	10.2256	10.2949	10.9626	9.90919	10.6799	8.02852	8.84494	8.37645	9.45045	12.5056	12.144	12.7597	12.4168	13.0328	12.7741	14.0827	13.8007	11.9991	12.5673	12.4588	12.936
Y59E9_118.B	Sig	12.214	10.9192	12.0107	10.6184	10.196	10.9951	10.7858	11.804	10.2636	10.86	11.1267	11.7728	10.9217	10.2546	10.0822	9.63674	9.63717	9.65046	9.75556	9.70735	8.81902	9.66176	8.28812	8.72048	8.84033	8.33884	9.53031	8.70851	10.3459	10.2137	10.6545	10.5894	11.3229	11.32	12.4395	12.495	10.3364	9.7536	10.672	10.1759
Y59E9_118.B	Sig	11.7694	11.1267	12.1918	11.268	10.5419	11.3282	10.158	10.9052	10.4223	10.5338	10.4067	11.0115	11.1335	10.3088	10.063	9.17605	9.26214	8.93855	9.40747	8.80153	9.00799	9.86152	8.05287	8.32814	9.72617	8.72595	9.25194	8.8423	10.1125	10.0567	10.6327	10.5426	11.2384	11.2702	11.8838	11.9313	9.97037	9.51288	10.3071	9.7789
Y59E9_118.D	Sig	12.7216	11.3432	12.7344	11.1732	11.1021	12.542	10.9971	12.2389	10.497	11.1943	11.7704	12.6318	11.2297	10.5165	10.3548	9.78905	9.84458	9.79267	10.1563	10.3168	9.3504	10.3726	8.42614	8.86812	9.2175	8.3931	9.12523	8.41812	11.3185	11.2782	11.0276	11.0174	12.3835	12.3265	13.2561	13.3516	11.0988	10.5693	11.4944	11.0021
Y59E9_118.D	Sig	13.0925	12.1761	13.0794	11.7447	11.3022	12.493	11.0129	12.1296	11.0282	11.5858	12.1429	13.1031	12.112	11.0052	11.2343	10.4227	10.2707	9.8162	9.89458	8.91873	9.71104	10.4767	8.64791	8.77824	10.5248	9.2977	10.3313	9.46085	11.1704	11.344	10.6389	10.3819	12.1021	12.0481	13.1894	13.2167	13.8556	10.6612	11.4052	10.8986
Y59E9_118.E	Sig	13.5934	12.0133	12.9254	11.846	11.4101	12.4148	10.8998	11.7165	11.2401	11.9539	12.2087	12.9148	12.2743	11.0089	11.7497	10.8721	11.0046	10.2564	10.5277	10.2319	10.1542	10.7768	9.64339	10.2984	10.025	9.77566	10.369	9.79748	12.192	11.9927	11.7991	11.692	12.2623	12.3401	13.1478	13.2337	11.4636	11.0787	11.7417	11.3098
Y59E9_118.E	Sig	12.7951	11.3023	12.2204	11.092	11.3329	11.6316	10.8292	11.0478	10.8449	11.2949	12.9864	13.8006	12.348	11.3627	11.63	10.8621	11.0895	10.2072	10.5187	10.6224	9.96624	10.4069	10.0831	10.6033	10.2164	9.82562	10.0618	9.33178	12.2967	12.0771	11.6905	11.6112	12.3686	12.5987	13.1346	13.2644	10.219	9.97273	10.8895	10.535
Y59E9_120.C	Sig	13.6186	12.8942	12.6483	12.5738	12.4587	13.0165	12.1316	12.7892	11.727	12.6659	12.6985	13.439	13.1512	11.7928	12.6957	11.7073	12.7526	12.237	11.4122	11.3276	11.4033	12.2069	10.6399	11.6096	8.44078	9.59346	8.85252	9.96816	12.7375	12.8942	13.6136	13.6052	12.8135	12.8934	13.648	13.6916	12.1001	11.9336	12.4774	12.3767
Y59E9_120.C	Sig	13.3912	12.9267	12.5101	12.5937	12.1775	13.0154	11.8109	12.4699	11.939	13.0349	12.7117	13.2883	13.3607	12.1386	12.6354	11.7389	11.9555	11.5229	11.215	10.8393	11.2014	12.2212	9.99101	10.9409	10.3997	11.1492	11.0737	11.3807	12.6233	12.5812	13.7066	13.7398	12.674	12.6397	13.3363	13.4845	12.1888	12.0948	12.4073	12.2329
Y5F2A.1	Sig	13.1084	13.3557	12.6419	12.9947	12.5975	12.6957	12.4125	12.509	13.281	12.6648	13.1821	13.5358	12.413	13.3037	12.0593	12.8758	11.5011	12.1679	10.7903	11.4208	11.9104	11.458	11.1074	10.5286	10.1037	10.3142	11.0064	10.9278	12.6615	12.6221	13.0122	13.1608	13.2783	13.1595	14.1257	13.8607	12.2815	12.3819	12.9182	12.9587
Y61A9LA_68.A	Sig	12.8179	12.8966	11.672	11.9028	11.6151	12.4111	11.8762	12.135	11.6673	11.9571	10.7391	10.7118	11.4103	11.4027	10.8156	11.0418	9.99557	9.97035	9.84238	9.74555	10.1046	10.1591	9.03603	9.03972	8.36979	8.96712	8.81127	9.23786	10.1345	10.2345	10.616	10.7424	10.7526	11.4876	11.6231	12.4969	10.6916	9.38806	10.8198	9.55151
Y61A9LA_68.A	Sig	12.6142	12.4294	12.0567	12.2786	11.7411	12.1916	11.7161	11.8957	11.0017	11.1115	10.2967	10.1626	10.9509	10.707	10.5688	10.4162	9.99515	9.97077	9.84991	10.5517	9.53697	9.31058	9.07409	9.15754	8.14452	8.90774	8.81111	9.23802	10.1347	10.2344	10.952	11.0002	10.7837	11.6311	11.7392	12.7226	10.7801	9.62337	10.8207	9.66802
Y65B4B_9.B	Sig	11.9799	12.1743	11.4225	11.5317	12.0399	11.8338	12.3757	12.1885	11.6548	11.7711	11.9052	11.6225	11.1113	11.5591	11.0844	11.4925	10.5947	10.3925	10.4496	10.5548	9.8906	9.93543	9.76005	9.89243	8.20738	8.72608	9.20952	9.09287	10.351	10.6725	10.6764	10.7465	10.3726	11.0602	11.5603	12.1444	10.9587	10.489	11.9264	10.7097
Y65B4B_9.B	Sig	11.6973	11.7786	10.933	10.9831	11.5488	11.5323	11.6605	11.4592	12.4422	12.4444	12.2138	11.7367	10.7314	10.9905	10.6812	11.1017	10.7029	10.5333	10.4349	10.0758	10.3237	10.2395	9.71748	9.93969	8.20775	8.72571	9.20963	9.09277	10.3481	10.7758	10.6675	10.795	10.1387	10.7474	11.6891	12.3637	10.9603	10.3382	11.4494	10.9031
Y66H1A.5	Sig	10.0436	9.77444	9.63406	9.58686	9.77299	10.0202	10.0693	10.5019	10.954	10.2624	10.7287	10.9556	10.2874	10.6778	9.87509	9.79187	9.18041	10.0425	9.27373	9.79866	9.52184	8.86137	9.1114	8.2241	8.33491	8.5652	8.944	9.24335	9.28718	9.36301	10.0959	10.135	10.3095	9.67808	11.1975	10.4912	9.22547	9.9397	9.48249	10.0813
Y67A6A.1	Sig	12.791	11.7876	11.398	10.5638	11.1926	11.489	11.1481	11.2542	10.8638	11.3223	11.1535	12.167	11.5771	10.4864	11.1073	10.4227	10.7012	10.0576	10.0923	10.351	9.77054	10.0252	9.51897	9.69771	9.45325	8.95048	10.1491	9.04252	10.0994	10.3841	10.6911	10.7154	10.8755	11.0601	11.9027	12.0278	10.6224	10.1029	10.6221	10.1153
Y69E1A.1	Sig	13.6243	12.8884	12.6703	12.2845	12.564	12.4987	12.2419	12.3463	12.2225	13.0919	12.955	13.9585	13.5883	12.6107	12.9127	12.0967	12.0428	11.2801	10.9311	10.5665	10.6861	11.1859	10.5846	11.2889	10.402	9.89436	10.2973	10.1041	11.4758	11.9522	11.5882	11.8392	13.1112	13.0965	14.2663	14.0094	11.6653	11.8448	12.029	12.2411
Y69E1A.2	Sig	12.8397	12.2652	12.3952	12.1457	12.0928	12.4533	12.4277	13.1161	11.2204	12.3535	12.6471	13.2563	12.4057	10.774	11.9298	10.6917	11.1418	10.5366	10.4826	9.50396	9.88536	10.8821	8.95464	9.73571	9.35504	9.88015	9.35965	10.3295	11.4059	11.3202	11.8432	11.861	12.7863	12.6195	14.029	13.7509	11.3961	11.6602	11.5976	11.9252
Y69H2.3	Sig	11.6694	11.7911	10.8868	11.2247	12.3026	11.1262	12.7358	12.0451	12.1286	11.5164	13.2529	12.6714	10.3052	11.4793	10.747	11.8448	11.246	11.291	10.598	10.8409	11.2394	10.9304	10.4919	10.5692	9.19957	9.16802	9.76594	10.2583	11.3164	11.333	11.4817	11.5151	12.1392	12.2454	13.3305	13.461	11.4434	11.0539	12.1746	11.8241
Y73F8A.G	Sig	11.7111	10.2003	11.2408	10.0527	10.3772	11.4393	10.5673	11.7247	11.6993	11.4093	9.1553	9.72625	11.0843	11.3604	11.3971	11.054	9.62373	11.2463	9.42412	9.5283	10.2537	8.8457	9.74965	8.5934	8.57669	8.57843	8.54923	9.26403	9.23518	9.53634	8.59675	9.44491	8.83624	9.73655	10.0141	10.9101	8.23504	8.33602	8.50414	8.56363
Y73F8A.K	Sig	12.6686	11.4148	11.9998	11.6163	11.521	12.2774	10.9607	11.7678	10.4472	11.0335	11.5531	12.3516	11.6924	10.4877	10.4491	9.8639	10.5032	10.0759	9.7765	9.85594	9.10707	9.75929	8.54992	8.69825	9.10738	8.99219	9.12973	9.19251	10.5642	10.4921	10.1276	10.539	11.4125	11.5601	12.4448	12.5565	10.6069	10.449	10.8558	10.8735
Y74C10A_154.A	Sig	10.7809	10.8797	10.7873	10.5735	10.2887	9.9359	9.77315	9.6418	10.1072	9.48068	9.25228	9.22552	9.0822	9.41747	8.63442	8.54743	7.5556	7.74761	8.49313	8.14296	8.54525	8.19356	7.61227	7.1557	8.63602	8.18303	9.01742	8.65083	9.913	10.166	8.19319	8.25847	9.07927	8.12251	9.88134	9.07059	8.06654	8.46484	8.01578	8.8096
Y75B12B.2	Sig	13.6461	13.6971	12.7553	13.1649	13.0379	12.1443	12.9648	12.0966	12.8762	13.3019	14.3074	13.8515	13.3756	13.0953	13.1675	12.9913	12.7236	11.6838	11.6002	11.0369	11.9009	12.3229	11.0307	11.8335	10.222	10.6508	10.6333	10.5127	13.3386	13.1762	13.9602	13.8186	13.2592	13.4534	13.8367	13.9655	13.1826	12.9037	13.2638	13.02
Y75B8A.23	Sig	12.1514	11.1338	11.0043	10.6794	10.8616	11.501	10.2633	10.6253	10.0765	10.4225	11.0636	11.7881	11.0744	10.1437	10.2728	9.45674	9.89557	9.61808	9.60362	9.52031	8.93272	9.42431	8.26987	8.36347	8.87522	9.05508	10.1115	9.69384	10.0974	10.16	9.96344	10.254	10.7667	11.1211	11.8489	12.0393	10.159	9.98521	10.524	10.2739
Y75B8A.23	Sig	11.7737	11.6387	11.3766	11.184	11.4418	12.1066	10.7956	11.4545	10.3355	9.56745	11.0659	11.7857	11.3967	11.0544	11.286	10.9521	9.90623	9.87478	9.86496	9.86975	9.83984	10.102	8.87405	8.6399	9.40155	9.52774	9.67226	9.76371	10.0984	10.159	9.96368	10.2538	10.7669	11.1209	11.8498	12.0384	10.157	9.98722	10.5226	10.2754
Y76A2A.1	Sig	10.8752	10.4581	10.5167	10.0047	9.94097	10.3462	10.1497	10.5438	9.90639	10.3497	9.80459	10.3414	10.7157	9.72889	10.104	9.73066	9.15888	8.985	9.5074	9.13038	8.54668	9.10361	8.09819	8.46437	8.60098	8.67207	8.6253	9.27619	8.97972	8.71914	9.00601	9.22356	9.117	8.95165	10.0343	9.7902	8.64323	9.10342	8.75923	9.00935
Y76A2C.A	Sig	11.6326	10.9672	11.6099	11.1509	10.8564	11.3743	11.0938	12.0513	10.8163	10.9926	11.4373	12.7049	11.1024	10.1333	10.5906	9.69371	9.72855	9.24702	9.83676	9.13921	9.02024	9.61478	8.32374	8.4414	9.01694	9.06	8.84092	9.34374	9.89516	9.93712	9.88743	10.0691	11.7441	11.6811	12.8247	12.7332	10.1458	10.547	10.3318	10.6805
Y9D1A.1	Sig	12.46	12.2102	11.6339	11.3518	11.8542	11.924	11.8212	12.0236	12.565	11.9055	12.1858	11.7968	10.5505	11.56	10.2659	10.9466	11.4641	11.0992	10.8334	10.6073	10.5332	11.257	10.0544	10.5058	9.73568	9.00248	10.1188	9.84126	10.6418	11.5418	10.7455	11.77	11.9428	12.9441	13.0715	14.0628	11.2534	10.7107	11.266	10.8771
ZC116.2	Sig	12.0494	11.2299	11.232	10.7248	11.1822	11.7355	10.4195	10.9212	10.701	10.8997	10.6725	11.2364	11.0575	9.94846	10.5712	10.0981	9.82549	9.39171	9.95641	9.53287	9.48087	10.6558	8.73318	9.25558	10.6532	10.5439	11.137	10.3209	9.84051	9.57311	10.6196	10.889	10.2434	10.3001	11.5005	11.4947	9.59893	9.85445	10.1203	10.2623
ZC168.6	Sig	12.1503	11.371	11.0969	10.6812	11.1318	10.8735	10.8597	10.5908	10.586	11.6233	11.0557	11.731	12.3062	11.037	11.3506	10.4999	10.3794	9.44425	10.3591	10.3047	9.48387	10.4507	9.25444	10.1879	9.78042	9.35148	10.0871	9.65299	10.5667	10.7909	11.0389	11.384	11.3172	11.3881	12.2274	12.2276	9.91179	10.2144	10.4147	10.4663
ZC204.12	Sig	12.2001	11.2439	11.3881	10.2012	10.6334	11.1858	10.3775	10.9451	11.13	10.7531	10.8746	12.0585	11.0054	10.6789	11.1588	10.8336	9.69062	10.3521	9.88417	9.66186	10.2225	9.4802	9.80296	8.99662	10.467	9.65372	9.65762	9.27966	9.48495	9.90194	9.44728	9.24398	11.1462	10.4594	11.8845	11.1224	9.24471	9.77833	9.66568	10.0073
ZC250.1	Sig	11.6699	10.7838	11.0633	10.4879	10.7732	11.633	10.1634	11.088	10.8126	10.6888	9.56672	10.8665	10.3816	9.95756	10.8205	10.5361	8.99881	9.59025	9.36339	9.07829	9.3886	8.89398	8.68541	8.44234	8.5929	8.29102	8.81116	8.95984	8.65087	9.10813	8.49252	9.08653	9.16219	9.68854	10.295	10.5223	8.81843	8.61806	8.92025	8.73137
ZC373.7	Sig	12.6068	12.2695	12.8421	12.2079	12.3397	12.9774	12.1851	12.9995	12.9674	12.1482	12.4678	13.1947	11.7341	12.0161	12.3531	12.7278	10.815	12.3807	10.1597	10.4802	11.8506	10.3682	11.0423	9.68137	10.5903	9.30516	11.3333	9.73691	11.2871	11.4519	10.6473	10.9467	12.2901	11.9683	13.2682	12.9521	11.5412	11.6848	11.6955	11.9292
ZC376.8	Sig	13.7174	12.8831	13.164	12.4959	12.2369	13.2606	11.8848	12.9064	10.9549	11.8591	11.7275	12.5522	12.0341	11.1124	11.494	11.0917	10.9292	10.4392	10.3652	9.73302	10.4287	11.0911	9.45863	10.1499	10.6526	9.97417	11.0878	10.4643	10.9225	11.1298	10.1336	10.3268	12.0421	12.1054	12.7473	12.8277	10.6226	10.4623	10.6923	10.5328
ZC477.1	Sig	14.3106	13.5088	13.6905	13.4596	13.3484	13.6493	12.9201	13.3636	12.7893	13.6232	13.6271	13.7811	13.2989	11.8357	13.7347	12.5025	12.9582	12.0715	11.9886	10.6827	11.337	12.2885	10.6426	11.4728	10.3996	10.6712	10.5323	10.9132	12.8002	12.832	12.7972	12.6749	13.055	13.6653	14.1111	14.6409	12.4034	11.4879	12.9127	12.0737
ZC477.7	Sig	13.7674	13.0734	12.7804	12.3862	11.9772	12.9389	11.8042	12.7513	12.2972	13.2536	12.1402	13.2524	11.8501	10.9451	12.3497	11.4581	11.0495	10.7524	10.6973	10.291	10.1966	10.8197	9.29852	9.58149	9.9066	9.79747	10.1272	10.5151	10.6977	10.5311	11.3505	11.4814	12.3658	12.0117	13.4469	13.1568	10.965	11.193	11.2769	11.6843
ZK1128.3	Sig	10.7252	10.0838	10.3586	10.2573	10.259	10.4966	10.2056	10.7214	9.88108	10.4905	10.0118	10.6094	10.3421	9.56217	10.0434	9.60489	9.35339	9.20814	9.27329	9.00204	8.56169	8.7591	7.94812	8.06594	8.66783	8.81838	8.86886	9.27186	9.31011	9.26629	9.41346	8.76472	9.64921	9.46337	10.2507	9.99089	9.4181	9.14112	9.52663	9.11567
ZK1225.4	Sig	11.1694	10.2179	10.2798	9.77379	10.1463	10.6384	9.76333	10.1686	9.83743	10.225	9.91852	10.4436	10.7979	10.1539	10.3193	9.70581	9.47505	9.16846	9.30112	9.24738	8.53191	8.85004	8.18695	8.27716	8.61891	8.64094	8.99513	9.006	9.85542	9.71353	8.82992	8.94064	9.59809	9.45682	10.7156	10.574	9.01431	9.06514	9.09162	9.18225
ZK1225.6	Sig	12.5765	11.6863	11.683	11.6475	11.5791	12.0396	11.0946	11.8696	10.5658	11.2889	12.2778	12.9528	12.1188	10.9146	11.5746	10.9034	10.605	10.1681	10.1788	9.6491	9.52346	10.1977	8.98827	9.57538	9.39384	9.81372	9.60242	9.93852	10.8842	11.0232	10.747	10.8185	11.1788	11.3789	12.7686	12.8425	10.7421	10.6745	10.9765	10.8976
ZK1236.7	Sig	11.9543	11.1569	12.0757	11.4706	10.9483	11.1713	11.1073	11.3972	11.3039	11.247	11.9619	12.1942	11.1134	11.0512	11.116	11.2487	10.7599	10.3952	10.1687	10.08	10.4282	10.4305	9.88153	9.89736	8.90819	8.82013	10.2911	9.4833	11.1891	11.3725	11.3762	11.4297	11.8923	12.363	12.6652	13.1453	11.5558	10.8407	11.9537	11.1115
ZK1248.17	Sig	11.0891	10.2805	10.1584	10.3278	10.4026	10.7368	10.3814	10.9691	10.4794	11.413	10.785	10.9996	11.2999	9.94771	11.2539	10.4885	10.3436	9.94168	9.85281	9.55816	9.01971	9.60424	8.74121	9.13146	9.57375	9.48445	9.58551	9.42712	10.6627	10.988	10.5172	10.7669	10.4453	10.9013	11.2535	11.7877	10.4323	9.76749	11.0503	10.3034
ZK1248.6	Sig	13.9082	13.0377	13.1221	12.7804	12.3295	12.8201	11.9868	12.7924	11.5632	12.8065	13.0397	13.7889	13.4404	11.9872	12.6887	11.698	11.7227	11.2412	11.4757	10.618	10.8858	11.7661	10.0441	10.7958	10.098	10.8601	10.5585	11.0368	13.5125	13.6852	13.4818	13.6578	12.7986	13.3122	14.1322	14.2593	12.1774	12.0934	12.9493	12.8118
ZK1251.6	Sig	12.8431	11.9403	12.2362	11.9059	11.5818	11.8845	11.398	12.0033	10.7982	11.9722	12.7503	13.3961	12.8098	11.1631	12.0272	10.7307	10.844	10.245	10.8217	10.0744	9.86624	10.8469	9.4371	10.3334	10.0067	10.7217	9.81541	10.6047	12.5764	12.5802	13.5168	13.6414	12.3316	12.605	13.1596	13.5071	11.9299	11.7224	12.3524	12.0934
ZK1290.3	Sig	13.6702	13.0384	13.2634	11.9548	11.9238	13.7366	11.8174	13.0045	13.9298	12.7587	11.8515	14.1662	12.6962	12.6062	12.8005	12.6282	11.126	13.1668	10.342	10.6167	12.0634	10.5914	11.037	9.40172	10.2496	9.09254	11.2772	10.3423	10.2067	10.7094	9.77386	10.6948	12.8951	12.5969	13.8167	13.3287	11.4789	11.9091	11.794	12.0872
ZK1307.1	Sig	11.3615	11.14	11.2288	11.0053	10.9933	11.1923	10.929	11.6036	11.023	11.2663	11.6318	13.103	11.3682	10.8609	10.4381	10.073	10.0066	10.4923	9.6894	9.81108	9.63886	10.1195	9.15515	9.09019	9.09118	9.13352	10.0374	10.0119	9.88617	10.309	10.22	10.782	12.2716	11.6688	13.2789	12.5892	10.8925	11.4291	11.053	11.6334
ZK1307.3	Sig	11.7913	11.3709	12.0686	11.4609	10.8417	11.0331	10.4881	10.7365	10.5506	11.0528	10.9347	11.3845	11.3796	9.92125	10.7992	9.4056	9.76847	8.65256	9.96857	8.93544	9.17259	10.5193	8.46121	9.29874	9.15381	9.21847	9.79444	9.82953	10.19	10.2532	10.0999	10.1303	10.5293	10.4489	11.3833	11.2998	10.127	9.94056	10.3378	10.1698
ZK1320.2	Sig	11.2537	11.6509	10.8133	10.9023	11.3785	11.0623	11.0233	11.1514	12.0476	10.4069	12.3904	13.1273	10.6927	11.9929	10.9537	11.8309	10.0536	11.4527	9.39493	10.0871	10.622	9.47701	9.93615	8.75999	9.87292	9.98542	10.0931	10.1694	10.567	10.8913	11.0173	11.3512	12.3406	11.8603	13.1068	12.5527	10.6451	11.2744	10.9199	11.552
ZK1320.3	Sig	11.3291	12.2535	10.6654	11.1255	11.446	10.8924	11.0344	10.6462	12.1092	10.3664	12.1933	12.4671	10.3595	10.74	10.6476	11.2989	9.67633	10.8794	9.45948	10.347	10.4028	9.37823	9.52976	8.74454	8.87955	9.04169	9.55718	9.4919	10.6869	10.4826	10.9745	10.9175	11.9781	11.286	12.9297	12.319	10.7979	11.8385	11.7634	12.1578
ZK265.2	Sig	12.8963	11.9474	12.5303	10.9829	11.7482	12.5069	11.6334	12.3725	13.4409	12.9137	11.6357	13.5592	12.6055	12.2297	12.9691	12.8719	11.3207	12.5898	10.0888	10.1063	11.8825	10.5328	11.2554	9.93718	10.6239	9.55836	9.86692	9.93081	10.3177	11.0861	10.2269	10.8297	11.7482	11.3669	12.2607	11.859	10.7649	10.8484	11.1138	10.9537
ZK265.3	Sig	12.2427	11.7383	11.7297	11.2441	11.586	11.5392	11.0089	11.379	10.9205	11.7526	11.8425	12.4553	11.6292	10.8021	10.6614	10.0574	10.5785	10.1283	10.2596	10.111	9.36514	10.1117	8.81583	9.40411	8.85451	9.37502	9.23322	9.95903	10.2341	9.64985	10.6448	10.5676	11.4906	11.3316	13.0059	12.7498	10.6478	10.9358	10.6595	11.0501
ZK354.11	Sig	14.8554	14.2636	14.2192	13.996	13.0079	13.537	12.6052	13.2881	12.2331	13.4937	12.8846	13.6657	13.7639	12.2975	13.3119	12.5093	12.7736	12.1452	11.7165	11.6514	11.7065	12.3755	10.6875	11.6349	10.6348	11.2482	10.9149	11.1764	12.9832	13.0558	13.1171	13.5291	12.6927	13.081	13.9879	14.3097	12.0296	12.1785	13.0283	13.099
ZK354.2	Sig	12.481	11.6438	12.1069	11.6861	11.4492	11.7629	10.9938	11.1836	11.4317	12.1864	11.5993	12.6623	11.4669	10.39	11.9269	11.3999	11.1907	10.6581	10.5161	10.3826	10.6099	11.0323	10.0012	10.3376	9.64401	9.26168	9.73573	9.41905	10.2004	10.4461	10.518	10.7816	10.7818	11.0738	12.1652	12.3878	10.2656	10.2638	10.572	10.4963
ZK354.4	Sig	13.0629	12.649	12.3979	12.3908	12.1275	12.9041	12.1401	12.7579	11.6207	12.2547	11.9001	12.349	12.9096	11.3343	12.337	11.3364	11.4495	10.8787	10.7958	10.6575	10.9947	11.9718	9.51408	10.4115	10.5867	11.1152	11.1866	11.1082	11.4551	11.5516	12.0725	12.492	11.3189	11.8379	12.1687	12.7897	11.5156	11.3317	11.418	11.3722
ZK354.5	Sig	15.0137	14.5234	14.3526	14.1456	13.5538	14.2126	13.3217	14.0704	12.7342	14.0567	13.6536	14.4283	13.941	12.448	12.7672	11.7644	13.0297	12.4643	12.1219	11.8219	12.2517	12.8645	11.1451	12.0049	10.9732	11.8373	11.3103	11.5065	13.8781	13.7602	13.3752	13.7363	13.3022	13.6199	14.562	14.6731	11.9575	12.0999	13.1867	13.3359
ZK354.6	Sig	10.9853	9.93329	10.6128	10.2133	10.2829	10.9167	9.93355	10.3434	9.9906	10.3736	10.4751	11.0346	10.7617	9.79479	10.2495	9.65776	9.75376	9.30117	9.49977	9.06546	8.85765	9.25148	8.31214	8.55374	9.39509	9.18807	9.30032	9.37826	9.34707	9.82719	9.43439	9.61858	10.0317	9.99676	11.1421	11.0109	9.5647	9.50004	9.68815	9.70866
ZK354.8	Sig	11.3591	10.4634	10.97	10.3372	10.4135	10.3799	10.4178	10.4095	10.784	11.2231	10.3875	10.9937	11.2057	10.275	10.955	10.497	9.8794	9.43139	9.85338	9.7622	9.56658	9.69042	9.22917	9.29774	9.22061	8.93032	9.30523	9.04547	9.57912	9.46393	9.33012	9.44211	10.0529	10.2281	10.919	10.9461	9.26881	9.35389	9.52196	9.51099
ZK455.1	Sig	12.3365	12.9151	12.4146	12.3777	12.7165	11.671	12.8636	12.1201	13.1111	12.7327	14.0546	14.0058	11.6743	12.2961	11.6723	12.4025	11.199	11.3443	10.5154	11.0733	11.3321	11.2304	10.9759	10.9613	9.95321	9.70371	10.2692	10.4998	11.194	11.3239	11.7568	11.7162	12.9032	12.4322	13.9246	13.374	12.2056	12.948	11.9733	12.6974
ZK484.5	Sig	14.8564	13.6964	13.9497	13.5433	12.908	13.7647	12.4907	13.6456	11.7649	12.9132	14.4075	15.1271	13.4305	11.9835	12.4879	11.737	12.2583	11.4778	11.2827	11.2479	10.9238	12.1497	10.4253	11.2238	10.6124	10.5809	10.5058	10.4606	13.2448	13.5604	13.2635	13.4416	13.5994	13.8597	14.913	14.872	12.8006	12.5672	13.7193	13.4468
ZK484.8	Sig	13.0585	12.0208	12.3356	12.0876	11.6537	12.111	11.6104	12.3124	10.9959	11.9217	11.421	11.899	12.4857	11.184	12.095	11.5997	11.1518	10.4619	10.4701	10.2598	10.0304	11.0984	9.33867	9.93747	10.4277	10.4414	10.479	10.2687	11.0659	11.0742	10.9919	11.3504	11.2472	11.3585	11.9682	12.2667	10.7822	10.8025	10.9406	10.9319
ZK520.5	Sig	12.6816	11.7035	11.9596	11.6781	11.5067	11.8081	10.845	11.0246	10.5561	11.3607	11.3323	11.8346	11.7512	11.0161	11.2451	10.5818	10.5797	9.99825	10.1459	9.57394	9.65375	10.1994	9.1588	9.63922	9.25406	9.38653	9.23124	9.61436	10.2625	9.98126	10.194	10.2927	11.0704	11.281	12.0613	12.1702	10.1039	10.1235	10.405	10.3749
ZK525.2	Sig	12.0893	12.3508	11.4073	11.8916	11.4102	10.9635	11.3534	11.3379	11.3211	11.0985	11.8503	11.9454	10.7198	10.6755	11.1625	11.0465	10.3685	10.2645	9.95904	9.79676	10.3031	10.0788	9.48959	9.52208	9.09427	9.3666	9.48685	9.92954	10.234	9.93252	10.3446	10.3775	11.4557	10.8373	13.0671	12.3721	10.7304	11.4242	10.9997	11.7913
ZK546.3	Sig	12.4509	11.6009	11.2011	11.0361	11.3908	12.079	9.09881	9.28771	10.9065	11.8523	11.4523	11.9779	12.0805	10.5848	11.4114	10.299	10.9114	10.2059	10.4861	9.95118	9.71829	10.4973	8.91032	9.56747	9.88602	10.0502	10.3829	10.3924	11.019	11.179	11.2131	11.4806	10.7036	11.092	11.5892	11.9287	10.5443	10.267	10.819	10.4783
ZK546.6	Sig	12.4179	11.9259	11.6466	11.3763	11.0921	11.4479	10.9098	11.3852	10.4279	11.6597	11.9595	12.2474	12.642	11.3301	11.3638	10.0807	10.2563	9.82168	10.3716	10.0239	9.62426	10.9103	8.92581	9.79105	9.40283	9.94519	9.36949	9.71655	11.9328	11.9607	12.4957	12.616	11.8784	12.1501	13.0693	13.3028	11.0742	10.8969	11.7805	11.561
ZK546.7	Sig	13.396	12.6863	12.3778	12.1769	12.33	12.2367	12.0475	12.1377	11.7803	12.706	12.2169	12.965	12.3779	11.0998	12.9113	12.126	12.0021	11.2344	10.9815	10.2266	10.7208	11.2221	10.1783	10.8138	9.18796	9.4837	9.3006	9.77724	11.7774	11.6474	12.0206	11.7761	13.0381	12.7479	13.8044	13.5226	11.582	12.0561	12.0286	12.2802
ZK550.5	Sig	12.045	11.9653	11.5749	11.7183	11.304	12.0867	11.0492	11.6067	10.2209	11.4221	11.3749	11.0965	11.4034	10.2643	11.5184	10.4388	10.4698	9.27379	10.0906	9.96336	8.86643	10.438	8.10468	9.01739	9.66041	9.6632	10.4768	10.3777	9.82403	9.61109	9.90463	10.0029	11.1122	11.0982	12.0522	11.9548	10.0914	10.3454	10.3797	10.5723
ZK622.3	Sig	12.6423	13.1041	11.6502	11.8094	12.1903	11.7017	11.9687	11.7071	13.177	12.3307	12.7725	12.7641	11.5328	12.6261	11.7156	12.2742	11.6204	12.284	10.1606	10.2763	11.4128	10.7882	11.1131	10.4883	8.33851	8.70928	9.33146	10.0718	10.6866	10.1081	10.8227	10.4483	12.5615	11.7132	13.2765	12.3857	10.8318	12.0371	11.01	12.2301
ZK637.12	Sig	12.1683	11.2933	11.1683	10.8144	11.2345	12.2232	9.81547	10.3364	10.5343	11.2346	10.2487	10.8844	11.6721	10.5539	11.353	10.4025	10.1382	9.70361	9.98619	9.38641	9.23745	9.94674	8.87387	9.14674	9.60924	9.71305	10.0434	10.001	9.45051	9.2277	9.28686	9.27309	9.94816	9.88989	10.6984	10.6772	9.29961	9.40222	9.75895	9.32711
ZK669.3	Sig	11.2452	11.2571	10.3734	10.8416	11.0348	10.1849	10.7165	10.0051	10.7561	10.5405	11.6286	10.728	10.0025	10.2245	9.56316	9.71065	10.116	9.45652	10.0452	9.74719	9.41829	9.76756	8.88981	9.38238	9.24102	8.89066	9.71314	9.58804	10.1524	10.5326	9.94658	10.1601	11.0156	11.3185	12.1301	12.4127	10.6918	10.5047	10.6895	10.6038
ZK686.4	Sig	12.5616	12.2069	11.4031	10.9306	11.6991	11.2121	11.827	11.4375	12.2354	12.3134	12.0701	11.6022	11.6024	11.6644	11.273	11.4809	11.2545	10.5516	10.5088	10.2843	10.6792	11.0779	10.2764	10.5697	9.73442	9.55514	9.76023	9.55358	10.799	10.8925	11.2049	11.3723	10.899	11.4226	11.7713	12.1833	11.2878	10.5872	11.4124	10.6736
ZK742.3	Sig	9.63915	9.50399	9.58093	9.80173	9.41734	9.27121	9.63055	9.54719	10.3102	10.0641	9.87546	9.42782	9.70449	10.0018	9.69206	9.73912	8.77396	8.99164	9.22744	9.27004	9.14345	8.68211	9.06487	8.63546	8.77356	8.35255	9.63138	8.52963	8.86475	9.39971	8.90891	8.66952	9.65695	9.18722	10.5985	10.0223	9.04053	9.2964	8.89869	9.34797
ZK792.2	Sig	10.5292	11.2921	9.78953	10.5534	10.8976	10.8992	10.9944	10.3909	11.3833	11.2846	11.0389	10.138	10.3154	10.8267	10.4939	10.6344	10.9217	10.2824	10.1809	10.115	9.22978	9.92385	8.63954	9.05247	8.96862	9.51089	10.2319	10.3269	9.73819	9.82186	10.3988	10.2984	10.3072	10.6314	11.2872	11.5314	10.4905	10.3757	10.5846	10.3788
ZK809.1	Sig	11.1662	10.4875	11.0465	10.6917	10.4416	10.7191	9.68458	9.73718	9.62568	9.89047	10.5386	11.4817	10.6239	9.99112	10.014	9.61784	8.91498	8.32427	9.29587	9.186	8.08906	8.38649	7.6442	7.74741	8.89911	8.78245	10.4637	9.80159	10.7941	11.343	9.47869	9.53171	9.95349	9.83629	11.0231	11.0301	9.5251	9.37826	9.79899	9.66121
ZK813.1	Sig	12.5221	12.994	11.7256	12.6175	12.2008	11.561	12.1158	11.4896	11.9712	11.8899	13.3384	11.4162	11.4671	12.7003	10.8011	11.2836	11.176	10.8487	11.0468	10.8198	10.9542	11.6101	9.7998	10.2582	8.77019	10.086	9.52091	10.4607	11.9139	12.1144	11.6819	12.1668	12.193	12.8273	12.9551	13.7193	12.8145	12.1005	12.8646	12.1032
ZK813.2	Sig	10.6688	11.1399	9.7879	10.6026	10.5632	10.2126	10.5461	9.64765	11.3117	10.7622	9.99506	8.65059	9.99332	10.3911	9.63166	10.3398	10.3537	10.0376	9.96727	10.3695	9.8572	9.54167	9.26641	9.40789	9.04182	8.97216	9.09586	9.24636	9.42297	9.72023	9.25125	9.84753	9.21946	9.56442	10.1179	10.5928	9.32775	9.31345	9.41839	9.31965
ZK813.3	Sig	13.2581	13.9121	12.7406	13.8446	12.7692	12.1378	12.5172	11.8388	12.7355	12.4619	14.3015	12.3248	12.1692	13.066	12.4301	13.1662	12.2139	11.2533	11.2203	10.6897	11.6374	12.2389	10.197	10.9338	9.31775	10.6164	10.4822	11.3757	12.7364	12.9472	12.4967	13.0059	13.0767	13.8903	14.2757	14.872	13.149	12.4064	13.4101	12.7386
ZK896.5	Sig	9.37832	9.58953	9.2153	9.29377	9.49041	9.82064	8.92556	9.28247	10.4077	9.40444	10.3176	10.3306	9.23815	9.90081	9.24076	9.38059	8.34809	9.37144	8.58606	8.9286	8.92157	8.11572	8.34025	7.59696	9.05456	8.93045	10.002	9.45132	9.31369	9.38888	8.62278	8.43893	9.77254	8.47354	10.8866	9.84943	8.97965	9.33362	9.0007	9.41141
ZK930.4	Sig	11.1651	10.3452	10.7412	10.5344	10.0944	10.3942	10.3589	10.7154	10.1579	10.7153	10.2329	10.8665	10.6955	10.0351	10.5327	10.1247	9.8727	9.56598	9.61449	9.43333	8.81668	9.21329	8.64802	8.87292	8.69936	8.76667	8.92486	9.16822	9.05182	8.93319	9.11895	9.00329	9.21304	9.03878	10.3939	10.218	8.94569	8.88556	9.12749	9.17286
ZK945.1	Sig	12.0688	11.9138	11.2935	11.0781	11.5465	12.4434	10.597	11.2038	12.427	11.4526	11.0791	11.7708	11.153	11.7502	11.2113	11.8218	10.0745	11.358	9.73993	10.4059	10.8371	10.1614	9.88252	8.55754	9.71665	9.74508	10.3468	10.2076	9.84821	10.0163	9.6119	9.85807	11.0441	10.5953	12.092	11.5886	9.88091	10.4164	9.98058	10.5751
ZK945.2	Sig	12.4983	12.4186	11.6163	11.7193	12.8028	12.3035	12.466	11.9073	12.2867	12.3827	12.57	11.901	11.3608	10.8283	11.7142	11.3245	11.3187	10.7557	11.1004	10.3454	10.3572	10.6463	9.75073	10.0031	8.99683	9.43527	9.5776	10.3971	11.1462	11.0297	11.8037	11.9177	11.8748	12.5589	12.996	13.7367	12.2346	11.5401	12.3156	11.684
ZK945.7	Sig	12.6411	11.9609	11.8764	11.6927	11.6286	12.0287	11.3761	11.9467	11.1761	11.9172	11.7469	12.3002	11.4736	10.6183	11.531	10.8508	10.5957	10.2083	10.4841	10.5765	9.7997	10.3421	9.45378	9.90424	8.86475	9.23663	9.32662	10.1094	10.511	10.7664	10.4239	10.5454	11.5809	11.5424	11.9792	11.9323	8.76653	8.96099	10.5483	10.7894
3Y71H10A.2	Sig	10.6473	10.6802	9.99683	10.1269	9.9389	9.48104	10.2281	9.9045	11.2603	10.0319	10.4749	10.2857	9.90675	10.4832	10.029	10.4266	9.35878	9.9154	9.39718	9.35687	9.95257	9.04177	9.60104	8.47118	8.79992	8.54625	8.88177	8.80295	9.90425	9.68425	8.34975	8.58467	10.193	9.79288	11.0352	10.5873	8.71155	9.45772	7.95631	9.01929
3Y73F4A.1	Sig	10.4061	10.0463	10.0821	9.88643	9.74961	10.216	9.76185	9.97445	9.91362	9.96281	10.0471	10.5627	10.2357	9.51226	9.39473	8.87008	9.18165	9.13967	9.16207	9.31865	8.55674	8.67035	8.1646	8.26602	9.47498	9.10709	9.92832	9.42048	9.06809	9.23642	8.23415	8.66346	9.89286	9.88172	10.736	10.6336	8.3697	8.9237	8.73246	9.38859
5T20D3.2	Sig	12.0018	12.2266	11.9118	11.6253	12.1442	12.0169	11.9512	11.9964	12.6597	11.7201	12.1068	12.5143	11.9764	12.4548	12.4324	12.6631	11.1968	11.9041	10.0836	10.1139	11.6118	10.5271	11.4833	10.7852	9.3707	9.17802	10.3506	9.85331	10.5177	10.4762	10.4503	10.5558	12.2742	11.301	13.26	12.32	10.3422	11.4655	10.5588	11.7709
6Y106G6E.3	Sig	12.0834	11.1333	11.5407	10.8991	10.6089	11.1123	10.3697	11.0722	10.6693	11.6053	10.9275	11.8082	11.4387	10.4552	10.5478	9.98392	9.85141	9.32092	9.76675	9.69055	9.06107	9.49229	8.50533	8.81995	8.56919	9.06186	8.70306	9.52726	9.47933	9.34588	9.75861	10.0974	10.3241	10.3886	11.7405	11.8451	9.62506	9.84909	9.76075	9.96099
B0379.2#2	Sig	12.0033	11.4822	11.8855	11.1469	10.9726	11.813	10.5877	11.1447	10.7229	11.7221	10.7591	11.255	11.3213	10.589	10.1376	9.29042	9.49401	9.19065	9.86915	9.76357	8.88123	9.85334	8.44858	8.89049	8.11397	8.31741	8.40519	8.71075	9.88314	9.93109	9.80995	10.128	10.5481	10.6786	11.8769	11.8887	9.72304	9.87822	9.98373	10.1846
C02B10.6#2	Sig	12.6856	11.742	11.9362	11.5332	11.5944	12.0036	11.0953	11.6492	10.5937	11.444	11.9424	12.5753	11.8049	10.3861	11.2936	10.353	10.5204	10.025	10.0932	9.75499	9.57595	9.95705	8.9061	9.23461	9.1308	9.07723	9.60079	9.39678	10.3418	10.1181	10.138	10.6328	9.95139	9.02219	12.9471	13.1015	10.5854	10.7209	11.0047	11.0783
C47C12.5#2	Sig	10.9932	11.0433	10.945	10.7197	11.1967	11.5747	10.4247	10.547	10.4438	10.367	12.0347	12.1943	10.6823	10.1512	10.06	9.30698	10.2792	9.55285	9.8087	8.91464	9.50368	10.4296	8.50017	8.90359	10.1892	9.92011	10.3793	9.85347	10.5252	10.4982	10.6614	10.901	11.509	11.9518	12.3144	12.7601	11.4581	11.2801	11.799	11.5692
C50B6.4#2	Sig	14.7823	13.5066	14.1281	12.7997	12.8298	13.72	12.8885	14.0284	13.4986	13.9966	13.7046	14.6043	14.0791	13.2072	13.3915	12.5032	12.5988	13.3329	10.8982	11.7039	13.0754	11.6764	12.6665	11.5337	11.2555	10.2034	11.1772	10.3692	12.5774	13.1688	11.928	12.6763	13.2014	12.9219	14.4072	14.3422	12.2237	12.486	12.7155	12.9106
C55B7.1#2	Sig	12.5785	12.4861	12.0181	11.8862	12.3434	11.6321	12.1172	11.3028	11.9985	12.3252	13.5777	12.8174	11.9995	11.5834	12.4423	11.9215	11.7524	10.8362	10.6134	9.86238	10.8239	10.9235	10.1906	10.5213	8.65247	8.91426	9.37992	9.6545	11.3253	10.8055	11.3767	10.7336	12.4524	13.1041	13.4281	13.9381	12.1493	11.7613	12.2809	11.8316
C55C3.4#2	Sig	11.6654	10.8208	11.12	10.5993	10.5372	10.8752	10.2895	11.0004	10.1335	10.4741	12.1001	12.7489	10.8004	10.0629	10.681	10.2864	9.75591	9.23499	9.80489	9.37574	8.86354	9.33491	8.27797	8.46339	8.90052	9.10726	9.4982	9.62694	10.5168	10.7398	10.0886	10.3332	11.458	11.5604	12.3777	12.3735	10.9953	10.804	11.1279	10.9178
F11G11.9#2	Sig	12.5097	12.035	11.7815	11.083	11.52	11.3057	11.7932	12.1271	9.83338	10.4856	11.5165	12.5597	10.4052	9.09171	10.714	9.50772	10.0233	9.45764	10.2505	9.74091	9.01268	9.41306	8.72583	9.44374	8.98698	9.05858	9.43264	9.89199	10.123	9.73667	10.0717	10.0041	11.243	10.9523	12.221	11.8895	10.3128	10.7369	10.5266	10.973
F13D2.1#2	Sig	10.0337	10.1949	9.4411	8.93696	9.93079	9.94278	9.32446	9.2661	9.8925	9.96204	9.17008	9.27791	8.84812	8.92144	8.63659	8.47163	7.94629	8.09625	8.65132	9.18143	7.76599	7.60728	7.92678	7.69693	8.21515	7.42772	8.8489	8.05323	9.17699	9.54741	8.21475	8.28236	8.88779	8.34672	9.86134	9.57711	8.12039	8.59944	8.29504	8.74274
F32B6.5#2	Sig	14.4069	13.5303	12.9353	12.5706	12.9342	12.8677	13.0376	13.4556	12.3953	13.8103	13.2528	13.7819	13.1082	11.7044	13.2822	12.1565	12.8785	11.9654	11.3131	10.5478	11.1814	12.0828	10.7706	11.6819	9.78282	9.88542	10.36	10.7437	11.8877	11.8438	12.3089	12.3068	13.0468	12.6643	14.0323	13.6179	11.8896	12.7174	12.0937	12.9522
F44B9.8#2	Sig	11.6836	12.0185	11.3111	11.5037	11.6573	10.5704	12.3303	11.6055	11.58	11.7319	12.0983	11.6935	10.7707	10.8035	10.5186	10.5219	10.495	10.2264	10.0623	9.68916	10.2595	10.134	9.56187	9.93615	8.61628	9.2887	9.22756	10.0201	10.3378	9.90529	10.8518	10.6968	11.421	11.4802	11.9771	12.1574	11.3319	11.3835	11.0102	11.0613
F44F4.10#2	Sig	11.6911	10.681	11.334	10.765	10.8112	11.5479	10.567	11.4068	10.0486	10.8585	10.9736	11.8444	10.9766	10.1642	10.2808	9.62211	9.84227	9.44559	9.55169	9.47026	8.99759	9.34376	8.39858	8.51954	8.75047	8.75867	9.13815	9.23471	9.58986	9.44981	8.55055	9.11849	10.7097	10.4913	11.4822	11.2866	9.6178	9.73203	9.46962	9.80791
F57F4.4#2	Sig	10.2892	10.3077	10.0107	9.52047	10.2697	10.0494	10.5109	10.3722	12.0155	10.0329	12.5145	11.4373	9.82357	10.793	10.0524	10.3185	8.92376	10.7522	9.30246	9.11825	10.4477	8.91228	9.39607	7.82223	8.30252	8.32564	9.31918	9.06679	8.66427	8.34521	9.14415	9.01727	12.2505	11.051	13.353	12.2951	9.49172	11.0623	10.2311	11.7038
K08F4.5#2	Sig	12.0528	10.6335	11.5098	10.62	10.8761	11.303	10.7298	11.2428	10.9239	11.307	11.0426	11.8951	11.7566	10.503	10.9915	10.4208	10.5305	9.90635	10.1224	10.0773	9.54579	9.86107	9.62155	9.89045	9.72805	8.88501	10.1658	8.90875	10.2076	9.92324	9.99205	10.1448	10.4662	10.716	11.066	11.325	10.7227	9.77365	10.4571	9.67382
R07E5.15#2	Sig	13.2603	12.187	12.8346	12.2689	12.0364	12.9688	11.6519	12.6919	11.0189	12.0452	12.7752	13.5823	12.9702	11.2245	11.8741	10.7296	11.5083	10.7041	10.5369	9.68757	10.0888	11.1692	9.14979	9.73591	9.62376	9.74314	9.93342	10.236	11.2786	11.4912	11.3143	11.7659	12.2351	12.3405	13.4533	13.4947	11.2281	11.3972	11.9602	12.0184
R13H9.2#2	Sig	14.5824	14.0341	13.6991	13.2912	12.5488	13.0049	12.2862	12.776	12.4748	14.0048	14.4772	15.1834	13.8402	12.6814	13.3092	12.463	12.27	12.0075	11.7947	11.2459	11.1251	12.381	10.8489	11.8806	10.2141	9.23036	10.8935	10.3734	14.1814	14.4744	14.4674	14.5779	13.5977	13.5639	14.1651	14.399	13.4052	13.7013	13.6461	13.8711
T05A10.3#2	Sig	14.1118	12.3458	13.359	11.1049	11.7929	12.9479	12.1885	13.2246	12.8898	13.8254	12.3507	13.3746	11.9351	11.2243	12.2928	12.0426	11.1475	11.5978	11.1629	10.368	11.0059	10.2574	11.1718	11.1725	10.5404	9.63662	10.5995	10.1613	10.9626	11.4307	11.4462	12.0299	11.7504	12.0829	12.6102	12.9716	11.7272	10.8228	12.4803	11.2289
T13F2.9#2	Sig	14.1735	13.5121	13.5329	13.1783	13.1211	13.9133	12.7384	13.6021	12.7783	14.0401	13.8179	14.4619	13.4355	12.1213	13.0442	11.7933	12.8121	12.1525	11.3958	10.4466	11.4006	12.2594	10.2686	10.9725	9.04722	9.73036	9.77143	10.8957	11.5312	11.4221	12.1404	12.1972	13.4925	13.0895	14.6109	14.0754	12.3128	13.0745	12.5899	13.3209
T14G10.8#2	Sig	12.0585	11.0628	10.9658	10.4252	10.4486	10.2912	10.6986	10.8446	10.9735	11.4862	11.1727	11.9002	11.2776	10.0606	11.2071	10.3154	10.5507	10.0085	9.82391	9.6469	9.43256	9.63748	9.14468	9.28998	9.78197	9.18956	10.5628	10.038	9.81963	9.72778	9.62884	10.009	10.5068	10.5729	11.3932	11.3111	10.3983	10.2768	10.3099	10.3123
T28H11.6#2	Sig	11.073	10.6685	10.1764	10.2319	10.2522	10.6855	10.1621	10.7604	10.3759	11.1648	11.0059	11.0656	11.5763	10.094	11.1202	10.0507	10.4345	9.70304	10.0426	9.50682	8.88746	9.81034	8.6394	9.29552	9.97876	10.2419	9.98883	10.0465	10.2157	10.2369	11.8586	12.075	10.0826	10.528	11.0082	11.4717	9.82235	9.73189	10.1437	9.95101
VW02B12L.1	Sig	10.7255	10.8337	10.4082	10.0513	10.0396	9.09657	11.0822	10.5722	12.3565	11.0078	12.6162	12.5236	9.79237	10.7938	9.75077	10.1399	9.04766	10.348	9.49394	9.30643	10.2415	9.07444	9.50984	8.46536	8.22301	8.263	9.3257	9.04485	9.9823	9.91903	9.97496	9.70726	12.1716	11.2112	13.3116	12.3272	10.0301	11.4744	10.529	12.1186
VZK822L.1	Sig	12.2265	12.9163	12.0762	12.4704	12.5523	12.4288	12.7574	12.7561	13.4895	11.6877	14.5462	14.8554	12.6209	14.1823	12.8286	14.0097	11.3503	12.793	10.6917	11.7577	12.5052	12.0468	11.7819	10.7273	10.4281	10.5703	10.9644	11.1763	12.7735	12.6095	12.7394	12.3621	14.442	13.4954	14.6862	14.1282	12.5616	13.4084	12.8999	13.7962
W01B6.6#2	Sig	10.5939	9.89164	10.2118	9.91485	9.84924	10.6346	9.66258	9.9621	9.82197	10.1135	9.91838	10.4486	10.5741	9.5054	9.76463	8.92593	9.24738	8.67829	9.10905	8.72414	8.34311	8.60619	7.82251	7.9532	8.65134	8.60524	8.64787	8.98289	8.89759	9.23111	8.82992	8.98748	9.4018	9.20368	10.5909	10.5727	9.37285	9.21998	9.54499	9.41023
Y39A1A.2#2	Sig	10.2761	10.636	9.97095	9.83812	10.1885	10.0492	9.87451	9.73458	9.97907	10.072	10.0175	9.86148	9.48077	9.62288	9.34897	9.10732	8.50261	8.80088	9.02546	8.99942	8.42708	8.41301	7.93815	8.00574	8.68499	8.24325	9.36252	8.58781	9.88659	10.4174	8.22367	8.3878	9.17052	8.80606	9.94444	9.69109	7.83251	8.71354	8.41941	9.15319
Y43C5A.1#2	Sig	13.4596	12.7989	12.4331	12.1026	12.028	12.7049	11.6356	12.2662	11.4121	12.636	14.052	14.6852	12.037	10.7986	11.801	11.1495	11.3042	10.9214	10.8516	10.6581	10.0518	11.5211	9.35647	10.1276	9.689	8.60557	10.2376	9.40141	13.1864	13.5682	13.0668	13.1503	13.3828	13.2376	14.2409	14.1469	13.2924	13.1775	13.2779	13.1888
ZK1010.7#2	Sig	13.6629	12.5332	13.5144	11.6848	12.0519	13.157	12.349	13.6353	13.0984	13.1754	12.7205	14.4895	13.1293	12.0735	13.1607	12.3757	11.0175	12.3626	10.1945	10.1476	11.8316	10.469	11.2504	10.0493	10.5022	8.61474	10.8877	10.6754	10.3799	10.7904	10.0842	11.2479	12.462	12.1894	13.1445	12.9424	10.7022	11.2174	11.0745	11.4811
0C24D10.5	Not	9.92391	10.3925	9.66478	10.0915	9.7851	10.0635	9.99592	9.86568	10.0718	10.0997	9.72719	8.93879	9.08289	9.43791	8.47947	8.49335	8.75474	8.50886	9.43255	9.62626	8.558	8.61435	7.96542	8.08302	8.42045	8.46839	8.47232	8.43783	9.0697	8.68969	8.61516	8.47449	9.04623	8.82662	9.96494	9.81321	8.82536	8.70637	9.05337	8.95853
0C26F1.3	Not	12.2502	12.3661	11.6889	11.8579	11.8949	11.8529	11.6762	11.4502	11.4015	11.6732	12.289	11.9203	10.9732	10.5679	11.274	11.1371	10.7972	10.3633	10.313	10.4634	10.0572	10.0021	9.40044	9.79004	9.18177	9.33763	9.24729	9.77795	11.3099	11.0544	11.1026	10.9603	12.1752	12.2987	13.1513	13.24	11.4098	11.4162	11.7174	11.7115
0Y66A7A.5	Not	10.5754	11.1366	10.6286	11.1998	10.3816	10.6697	10.3207	10.457	10.5829	10.1812	10.4727	10.9898	10.2735	10.7924	9.92333	10.6179	9.59808	9.99107	9.44058	9.77134	9.52511	8.95866	9.47724	9.00436	9.51392	9.44649	9.28478	9.21943	9.93684	9.64358	8.69311	8.6971	10.514	10.3729	11.3338	11.305	9.27102	9.32523	9.60532	9.63731
0ZK353.1	Not	11.7189	12.1764	10.5621	10.9008	11.0443	11.1081	11.1809	11.0134	12.4041	12.8491	11.7227	11.3274	10.4345	10.5128	10.6099	10.2692	10.4707	10.5539	9.88722	9.56562	9.85389	9.74131	8.83811	8.83469	8.72696	8.77904	9.26961	9.67137	9.72682	9.07476	9.53531	9.32088	10.5246	10.6274	11.8674	11.834	10.4504	10.8101	10.6366	10.9682
18S RRNA, NUCLEAR	Not	12.7703	11.7039	11.5892	11.181	12.1582	10.4368	12.2045	10.6092	13.2102	13.0875	11.0949	10.7164	12.5509	11.3567	13.2796	12.9988	12.6524	11.7983	11.3319	9.77205	11.5114	10.9486	10.6703	10.6069	8.49638	7.99655	8.84529	8.14796	9.17028	9.04711	9.35549	9.47853	10.3331	10.626	11.1915	11.4057	9.97707	9.55224	10.2265	9.77781
1C17E4.8	Not	11.5707	11.7724	10.8739	11.3247	11.3957	11.7515	11.2672	11.6702	11.0353	11.3775	12.213	11.5731	11.0429	11.2083	10.7929	10.8262	10.8357	10.8639	10.0844	9.63708	10.1134	9.95968	9.46014	9.69352	10.5702	11.0089	9.30385	9.90772	10.896	10.8624	10.0151	10.2117	11.2129	11.8763	12.4183	13.5388	10.6284	10.1168	10.9997	10.5466
1C17H12.11	Not	11.5129	10.9946	10.9109	11.0425	10.5193	10.4378	9.97393	9.74263	10.4551	10.804	11.6375	11.3774	10.302	9.72166	10.5337	10.8543	10.0185	9.39886	9.57532	9.89305	9.23167	9.51306	8.96169	9.06577	9.09952	8.65057	10.33	9.50746	9.57625	10.118	9.51248	9.73982	10.3084	10.5995	11.6582	11.8685	10.3588	10.059	10.3579	10.2033
1D2045.8	Not	10.2756	10.6565	10.3194	10.6404	10.0603	10.0775	9.4977	9.39646	10.0137	9.38594	9.56006	9.99314	9.81584	10.0096	9.61757	9.78134	8.61478	8.77272	9.20477	9.58629	9.10679	8.45838	8.79567	8.28515	8.09571	7.98739	8.12202	8.56301	8.66344	8.97074	9.14463	8.63031	8.82567	8.78121	10.004	9.76075	8.15375	8.57101	8.37708	8.74413
1Y19D2B.1	Not	10.743	10.494	10.3481	9.93922	10.6351	10.902	10.4327	10.6906	10.9081	10.358	10.4698	11.0546	10.4004	9.61602	10.5104	10.2784	9.48561	9.80711	9.52115	9.72292	9.47596	9.4172	8.72259	8.32055	9.93803	9.58516	10.1286	9.49887	9.76394	10.0023	10.8092	11.4098	10.1605	10.42	10.9909	11.415	9.81802	9.79181	9.75891	9.57139
1Y76A2B.4	Not	10.8583	10.8772	10.3179	10.5907	10.2649	10.5071	10.1434	10.179	9.84999	9.99389	10.9854	10.5798	10.5763	10.3062	10.0497	9.75141	9.44783	9.15385	9.27251	8.92828	9.12294	9.05841	8.36091	8.36971	9.26886	9.31936	9.56358	9.5583	9.94896	9.98827	8.70522	9.14305	10.1621	10.466	11.3021	11.6327	9.05719	9.5533	9.58219	10.0373
26S RRNA, NUCLEAR	Not	10.4898	9.22709	9.79594	9.69378	9.93985	9.32696	10.6433	10.1125	10.7894	10.1221	10.6896	10.3829	11.1247	9.26273	11.1517	10.2462	9.40488	9.06991	9.22805	8.98313	8.9691	7.91158	8.44229	7.6465	9.0855	8.59656	9.45788	8.73241	9.17896	9.31067	9.24102	9.25732	10.1876	10.3323	10.795	10.8277	9.5909	9.33746	9.88642	9.62747
2C27C7.1	Not	11.602	12.0331	11.3274	11.5483	11.5605	11.2986	11.4727	10.7522	11.4884	11.8283	12.4744	11.7842	11.1375	10.7469	11.6504	11.0039	10.8566	10.2663	10.3658	10.0752	10.1399	9.9812	9.20654	9.38722	9.09333	9.02762	8.9964	9.99006	10.4542	10.3556	10.8383	11.0764	11.4884	11.9278	12.5985	12.9331	11.4762	11.5495	11.5717	11.6927
2C29F5.7	Not	10.1159	10.0085	9.84254	10.4619	10.1657	10.6886	9.93083	10.4296	10.0361	10.6538	9.85813	9.47507	9.71281	9.76483	9.64757	9.85708	9.1678	8.91428	9.41353	9.36411	8.80023	9.21636	8.24479	8.4338	8.70055	8.73321	9.17988	9.20997	9.14319	8.89332	8.62629	8.59439	9.11541	9.07376	9.86727	9.90686	9.00028	8.97841	8.75861	8.89765
2Y106G6H.6	Not	11.1317	11.4106	10.5497	10.649	11.136	10.563	10.8437	9.95233	11.1444	11.0217	12.0023	11.3257	10.1635	9.99801	10.67	10.6588	10.0125	9.71901	10.1539	10.3803	9.84272	9.45696	8.96172	9.0445	8.86331	8.71892	9.50137	9.66074	10.149	9.5083	10.1362	9.59137	11.2041	10.9434	12.5583	12.2637	11.0664	11.2637	11.0122	11.3134
3C09E8.3	Not	11.5629	11.1017	11.0699	10.1555	10.625	11.2162	10.5155	11.0379	11.8524	11.23	10.1592	12.2892	11.6698	11.3547	11.3232	11.0849	9.65931	10.8239	9.57381	10.2339	10.1701	9.10324	9.88027	8.81181	9.44074	8.3822	9.71379	8.81698	8.75295	8.84142	9.02469	8.94266	8.24683	8.04409	11.4076	11.0732	8.61551	8.98617	9.14486	9.46085
3T27A8.2	Not	9.82563	10.4208	9.11227	9.47786	10.0442	9.93434	9.90939	9.67037	9.51272	9.69427	11.0419	10.1226	9.13623	9.44644	8.61169	8.66947	8.77808	8.61372	9.1849	8.90121	8.25112	8.80806	7.74317	8.20811	8.54683	8.41792	8.81839	8.9298	10.1956	10.1231	11.9873	11.8448	9.15858	9.53557	10.3557	10.8321	9.07978	9.09454	9.60908	9.60299
3Y11D7A.7	Not	11.0971	11.4568	10.9865	11.4257	11.2501	11.3311	11.2568	10.7131	11.6789	11.6009	11.8235	11.9309	11.2015	11.6852	10.6869	10.9952	11.0531	11.1319	9.94301	10.3301	10.002	10.0023	9.06193	9.26144	8.99651	9.65039	9.95716	10.2273	9.97425	9.5933	10.0911	10.2531	11.2621	11.0731	12.3599	12.1715	10.8428	11.0492	10.8689	10.9318
4C18B2.3	Not	11.001	10.7028	10.4677	10.3141	10.4448	10.2058	10.2421	10.6175	10.7311	10.6073	11.9477	12.3257	10.4653	9.56884	10.2592	10.0324	9.05832	9.18801	9.43192	9.23544	9.06604	8.76613	8.35566	8.0612	8.41804	8.69871	9.0207	9.31246	10.3331	10.1911	9.93049	9.98245	11.8722	11.7448	12.8702	12.6688	10.6022	10.7477	10.7863	11.024
4K02E2.5	Not	10.764	11.3066	10.3443	11.1267	10.3846	11.1377	10.0092	10.2486	9.75097	10.3206	9.32717	9.2255	9.83528	10.5199	9.72379	10.3008	8.59957	8.62182	9.03997	9.39814	8.40011	8.66621	8.33391	8.36332	10.006	9.65921	10.8951	9.95644	8.60994	8.8496	7.99578	8.29309	7.88891	7.75751	8.85001	8.81461	7.54914	7.93914	7.94165	8.19111
4R79.3	Not	10.6834	10.3805	10.0631	10.1189	10.4307	10.2862	10.0999	9.91572	10.7962	9.68844	10.8197	11.3251	9.82631	9.9699	9.61829	9.98337	9.14892	9.72898	9.16656	9.98818	9.72286	8.99372	9.12411	8.375	8.77153	8.65323	9.40402	9.06836	9.58797	9.80702	8.95075	9.58164	10.3625	10.8445	11.451	11.8997	10.0805	9.45766	9.69322	9.56079
5K03B4.7	Not	10.9477	11.2441	10.4205	10.7177	10.3068	10.6807	10.1276	10.2905	11.1917	10.6694	10.6663	10.4296	10.6401	11.0113	10.1795	10.5313	9.32596	9.64234	9.47664	9.08481	9.70602	9.37599	8.72362	8.21414	8.77039	9.15087	8.77767	9.41555	9.74131	9.88626	9.59088	9.83676	10.0054	9.73661	10.9337	10.7895	9.79658	9.97172	9.80833	9.87322
6C25E10.12	Not	10.226	10.2963	9.84549	9.92894	10.1434	10.5367	9.56689	9.75823	10.4436	10.6097	9.61597	9.61555	9.82361	9.97289	9.72442	9.52815	9.13662	8.90695	9.3474	9.66932	8.58125	8.40391	8.7107	8.71852	9.06233	8.62483	9.19859	8.92752	8.77072	8.907	8.43221	8.54194	9.4692	9.0739	10.378	9.99903	8.51473	9.07956	8.6091	9.1531
6R55.1	Not	10.2821	10.8135	10.309	10.6211	10.2949	10.4447	10.1845	10.4426	10.7144	9.95076	11.5278	11.9018	9.68704	9.92894	9.19794	9.22918	8.95609	9.38396	9.37934	9.13766	9.37307	9.17512	8.56144	8.1182	8.27902	8.59852	9.17819	9.13134	9.32777	9.43381	9.1111	9.53467	11.2852	11.0562	11.8609	11.5949	10.0741	10.6032	10.2105	10.7068
6T05F1.4	Not	11.4016	12.0818	11.1738	11.6344	11.5407	11.7683	11.447	11.613	12.0435	11.5536	12.3929	12.2264	11.7106	12.0076	11.4308	11.716	10.9255	10.9979	10.0927	10.2106	10.8218	10.6701	9.68127	9.28731	9.72411	9.86742	10.6424	10.4596	10.643	10.2647	10.7903	10.8565	11.9797	11.9342	12.2375	12.2899	11.2266	11.4115	11.2793	11.5876
6T09F5.9	Not	10.6684	10.1363	9.9621	9.87363	10.0921	9.85797	9.96971	9.78797	9.92765	9.98158	10.6546	10.4055	10.6466	9.47741	10.1282	9.5455	9.42148	8.9018	9.56354	9.62995	8.78475	8.92699	8.45144	8.41642	8.99538	8.90946	9.57953	9.35854	8.70556	9.48046	8.69229	10.4715	9.93215	10.06	10.8497	10.9439	9.04325	9.3906	9.49918	9.64958
6W03D2.5	Not	10.8502	11.1491	10.6782	10.845	10.2782	10.1217	10.1886	10.2326	10.9313	11.3854	10.383	10.4303	9.60079	9.8325	10.0189	10.6171	8.85187	8.87529	9.48937	10.1337	8.98	9.32071	8.70425	8.95294	8.94816	8.77699	9.65902	9.32234	9.14706	9.12351	9.30287	9.04905	9.57355	9.51069	10.5523	10.4803	10.0604	9.3298	13.0738	10.0777
7T10B10.6	Not	10.6317	10.2731	10.0757	10.1441	9.40997	9.72792	9.5989	9.87918	10.9778	10.9456	9.26679	9.43726	10.0301	10.1746	9.58794	9.57322	9.29263	9.63396	9.17094	9.15046	9.33548	9.18855	8.86739	8.58229	8.64369	8.43938	8.82933	8.77127	9.149	9.23368	8.87799	9.31347	8.73826	9.28129	9.53755	10.1674	8.533	8.61198	8.47478	8.60433
8C11E4.1	Not	12.1471	11.9637	11.4658	11.1563	11.7787	11.6193	11.9859	12.0578	11.775	12.1834	11.4925	11.3403	11.1248	10.9898	11.1441	11.0679	11.2251	11.0664	10.3974	10.9542	10.5131	11.1137	9.84516	10.4171	9.73079	9.23756	9.69099	9.77521	9.76078	10.1007	9.8316	10.1844	10.8001	10.9055	11.9902	12.1734	10.3141	10.0652	10.5375	10.3158
9C26E6.11	Not	11.6577	12.2307	11.242	11.7063	11.5969	11.7958	11.1159	11.0503	11.8607	11.5673	12.6828	12.7167	11.1278	11.2159	10.9723	10.7808	11.159	10.8409	10.2919	10.1298	10.3217	10.5899	9.07657	9.29701	9.22826	9.66847	10.3302	10.2811	10.5142	10.0536	10.6744	10.5966	11.9814	11.9752	13.1441	13.2087	11.3838	11.3983	11.7269	11.6989
9Y6E2A.3	Not	10.0995	10.5781	10.3143	10.7026	10.6739	11.1369	10.3743	10.8408	10.0766	9.93017	10.5884	10.7724	9.13318	9.23627	9.09353	9.33143	8.94703	9.07866	9.27168	9.61478	8.88433	9.11267	8.71605	8.45708	8.99482	8.64462	8.48113	8.27803	9.62342	10.0384	8.13419	8.26979	8.74681	9.05821	9.77948	10.1071	8.46412	8.9302	8.05682	8.57374
9ZC21.8	Not	12.5939	12.7164	11.5477	11.5939	12.3343	12.1264	11.9007	11.7334	12.6584	12.6288	12.26	12.5398	11.6138	11.6815	11.1957	11.7098	11.2079	11.3817	10.1957	10.7165	10.9123	10.7123	10.4233	10.4687	9.29959	9.06231	9.92424	9.8938	11.3669	11.3546	14.2964	13.8952	11.2424	11.9251	12.1331	12.8842	11.275	10.9472	10.605	10.478
AC3.2	Not	10.2295	10.0893	9.9378	9.69993	10.2442	10.151	9.65596	9.49826	10.5015	9.96375	10.5168	10.9921	9.92333	9.90514	9.55292	9.08522	9.34097	9.30403	9.10987	8.98152	8.97947	8.94507	7.80594	7.76806	9.52518	9.65879	9.81712	9.59727	9.16386	9.08682	9.09605	9.06572	10.3778	9.65882	11.2395	10.585	9.39658	9.61214	9.41288	9.63724
AC3.3	Not	11.8856	11.2985	11.593	10.8304	11.1919	11.959	10.4805	11.6523	11.874	11.7931	10.5418	11.5954	11.4584	11.911	11.6279	11.4922	9.74348	11.3071	9.46774	8.92347	10.5819	9.66653	9.4646	8.55995	8.73921	8.74195	8.8484	9.64077	9.28291	10.2559	9.57801	10.7311	10.6591	11.9128	11.263	12.6456	10.1865	9.112	10.0145	9.33983
AC3.5	Not	11.5086	11.3386	11.6529	10.9499	11.3169	11.3309	10.855	10.58	12.1055	11.2415	11.0655	12.212	11.3786	11.5844	11.3654	11.3681	11.3872	11.3773	10.5331	10.309	11.3331	10.8356	10.9979	10.6283	10.5013	9.28523	10.2305	9.56923	9.74503	9.87476	9.99769	9.29465	11.8163	10.691	13.1004	11.9184	10.1665	10.7978	10.1352	10.7845
AC3.8	Not	10.442	10.3065	10.1791	10.0257	11.6951	11.6231	10.139	9.78457	11.3078	10.4596	10.2567	10.332	10.4791	10.7306	10.1391	10.4722	10.2013	10.377	9.79153	10.5387	9.97972	9.56859	10.2981	9.64335	8.73708	8.97896	9.53801	9.07985	8.97026	9.19997	9.15034	9.32529	10.199	9.834	11.0941	10.8219	9.32	9.47174	9.56745	9.58204
AC8.3	Not	11.0722	10.7142	9.92978	9.90134	10.4658	10.7187	9.7129	9.682	10.6704	10.4573	9.86761	9.7879	10.0217	9.9716	9.95881	9.99713	9.393	9.17683	9.57622	9.32951	8.89325	8.47354	8.50913	8.52597	8.6395	8.35948	8.97663	8.76192	9.25817	9.01641	8.50325	8.94115	9.3728	9.56578	10.4917	10.6175	8.56844	9.05643	8.5612	9.05613
AGE-1	Not	11.6123	11.4896	11.0925	11.1174	11.0262	10.7201	11.1847	11.2494	9.96468	10.0617	10.8959	10.7089	10.2839	10.0097	10.2849	10.3122	9.48349	9.10595	9.54163	9.66717	9.10858	9.00115	9.04634	8.93255	9.00842	8.85257	9.43347	8.99685	9.66512	9.5611	8.82698	9.00553	9.50624	9.73772	10.679	10.9068	9.8605	9.38145	9.79456	9.50479
AH10.5A	Not	10.7189	10.9827	10.1758	10.1426	10.3407	10.3768	10.8356	11.0515	10.1159	10.8108	9.62205	9.20928	9.57614	9.82811	9.33597	9.69067	8.6219	9.06638	9.06782	12.0505	8.77358	9.12533	8.22355	8.36132	8.59658	8.51072	9.29555	9.19266	9.24001	9.38696	8.22946	8.1872	8.69615	8.86041	9.78726	9.91227	8.57675	8.48234	8.30857	8.51441
AH6.1	Not	9.40458	9.29078	9.11081	9.16376	9.21562	9.15995	9.09498	9.49405	9.38933	9.71746	9.36466	10.0552	9.01223	9.16038	9.28563	9.50588	8.17845	8.12235	8.51447	8.75078	8.26894	8.49316	7.76777	7.70308	8.42929	7.95402	8.37843	8.2104	8.84186	8.59388	8.56509	8.23926	8.04345	8.33212	9.13536	9.19533	8.1975	7.84441	8.20295	8.10766
AH6.10	Not	9.85097	10.1415	9.42229	9.22852	9.7214	9.91431	9.10756	9.10813	9.71337	9.31126	9.22388	10.2335	9.17083	8.9003	9.26544	9.14522	8.56913	8.83704	8.6703	8.98298	8.34905	8.54352	7.46894	7.43	9.60051	9.40106	9.90485	9.33726	8.80634	8.764	8.574	8.30323	8.07659	8.01361	8.86295	8.88582	8.2986	7.71882	8.47112	7.94999
AH6.12	Not	9.97219	10.3026	9.36287	9.58662	9.984	10.0115	9.5636	9.6249	9.29942	9.64108	10.0307	10.3697	9.0767	9.26816	8.86706	9.08499	8.15969	8.28759	8.39222	8.80584	7.95977	8.25601	7.67538	7.89162	7.93492	7.88154	8.25505	8.34457	10.0659	10.4884	8.26395	8.27396	8.2388	8.73242	9.10856	9.496	7.69668	7.7831	8.16584	8.31555
AH6.2	Not	10.9295	10.3065	10.2665	9.87531	10.1217	10.6145	9.74862	9.66407	10.0444	10.7254	10.1356	10.8804	10.1218	9.97553	10.1686	9.73802	9.25622	8.90521	9.53269	9.75502	8.62538	8.86866	8.02402	8.22939	9.60931	8.68617	9.56901	8.95243	9.37605	9.47655	8.81871	9.06094	9.79143	9.75655	10.8496	10.9041	9.12166	9.21322	9.26165	9.51007
AH6.5	Not	11.8278	12.3731	11.1561	11.199	11.2324	10.8013	11.4352	10.933	11.6805	11.7714	14.0353	12.7133	11.279	12.0674	11.115	11.0028	10.6316	10.2236	10.2332	9.28783	10.1282	10.6024	8.80525	9.24981	9.36895	10.0499	11.0363	11.4899	12.1346	11.5819	12.4402	11.9078	13.8345	13.4894	14.7396	14.3	12.7273	12.944	12.7811	12.9415
AH6.6	Not	10.6356	10.5955	9.97898	9.97937	10.5469	11.0072	10.5824	10.5853	9.64983	9.6235	9.38864	9.75007	9.72276	9.63359	9.30735	9.34425	9.16174	8.86786	9.45596	10.0266	8.28294	8.13108	8.44031	8.16514	9.11492	8.62035	9.05779	8.43353	9.20815	9.36754	8.50192	8.25534	8.20464	8.18699	9.23126	9.16887	8.31261	8.03904	8.33835	8.05579
AH9.3	Not	10.6929	10.4924	10.0937	10.5882	10.154	10.5772	10.1266	10.508	9.66493	9.98879	9.63606	9.3629	9.4827	9.70413	9.54505	9.57141	9.17686	9.29654	9.04221	9.4564	8.91535	9.1025	8.57061	8.5956	8.54841	8.41882	9.02864	8.95184	8.92989	9.26319	8.78195	8.89499	8.96905	8.8104	9.83037	9.7664	8.89681	8.96173	8.92103	9.03649
AKT-1	Not	11.9292	11.9179	12.0221	12.0355	11.8552	11.5753	11.6717	11.6631	11.4347	11.1184	12.5463	12.0837	11.3227	11.7074	11.0826	11.0603	11.0442	11.0897	10.3376	9.29778	10.7	10.1969	9.77397	9.45729	8.76922	9.26379	9.72172	10.308	10.6344	10.1538	10.1688	10.0073	11.4078	11.288	12.5958	12.4735	10.8656	10.8878	11.2959	11.3929
B0001.2	Not	12.1199	11.9951	11.4868	11.5182	11.7667	11.708	11.4794	11.2859	11.0777	11.6544	12.3177	12.0205	11.1965	10.9357	11.1548	10.9641	10.5393	10.0268	10.3622	10.0397	10.1216	10.5552	8.90301	9.34994	8.71183	9.41442	13.0367	11.9595	10.5941	10.6929	10.6975	10.1448	12.0583	12.0342	13.062	13.0361	9.18331	9.1635	11.3223	11.317
B0001.3	Not	11.3397	11.3199	10.5931	10.1221	11.11	11.091	11.1267	10.572	11.1187	10.8719	11.1053	11.0039	10.5584	10.7631	11.0337	11.0397	10.7394	10.2417	10.0884	9.83856	10.6223	10.5236	9.9499	10.1437	9.29867	8.9495	9.68829	9.72285	9.55656	9.32021	9.68984	9.2232	10.9734	10.8392	11.8402	11.6544	9.98482	10.1078	10.0884	10.4077
B0001.5	Not	11.2043	11.1281	10.5674	10.3121	10.7401	10.8924	10.7995	10.5135	11.1259	11.1717	11.4797	11.3968	10.4154	10.7023	10.639	10.5883	10.2338	9.61419	10.4919	10.1844	9.42747	9.75266	8.46816	8.75605	8.48548	8.33729	8.94913	9.40823	9.61219	9.45905	9.67786	9.52426	10.6724	10.5078	11.5747	11.6701	10.0443	10.3221	10.2093	10.4943
B0001.6	Not	11.3474	10.9822	10.3786	9.69258	11.3478	11.1125	11.036	10.7516	11.0405	10.4058	10.5856	10.6428	11.0606	11.0216	10.9836	11.0238	10.5244	10.683	9.90366	9.97298	10.4942	9.96545	10.2692	9.94173	8.18861	8.34709	9.53788	9.03582	9.26036	9.20134	9.21536	9.2328	7.52663	7.43464	11.4981	11.2057	9.15816	9.65965	9.51106	9.91908
B0001.7	Not	10.6369	11.1409	10.4001	10.6875	10.9595	10.7251	10.5272	10.066	10.6705	10.8509	11.116	10.1567	10.5951	10.8089	10.9043	10.6974	10.231	9.53793	9.46386	9.1091	9.31224	9.42722	8.25829	8.51109	9.54185	9.39206	9.50468	9.88085	9.84674	9.54552	9.50035	8.98239	10.7366	10.4371	11.7769	11.5131	9.79083	10.0033	9.98134	10.2063
B0024.11	Not	10.4367	10.7426	11.2527	11.1744	11.0301	10.8491	10.7979	10.1898	10.7378	10.6026	11.5138	11.171	10.9429	11.0488	10.4075	10.0577	9.81055	9.64086	9.65777	9.13963	9.88641	10.1528	8.96409	8.97811	9.36023	9.76112	9.80425	10.0615	11.4547	11.4624	10.4797	9.84519	10.931	10.6789	12.2426	12.0519	10.7112	10.6829	10.7807	10.9735
B0024.13	Not	10.6938	10.8901	10.8623	11.0727	10.7212	10.6972	10.5293	10.3474	11.42	11.3283	11.5342	11.2541	11.0468	11.3766	10.8981	10.8421	10.7202	10.5558	9.77619	9.47801	10.061	9.98765	8.59059	8.53026	9.32103	9.47065	9.58319	9.89943	10.2287	10.3705	10.1494	9.89579	11.0581	10.7891	11.7429	11.5602	10.5117	10.6303	10.4566	10.5857
B0024.14	Not	9.80931	9.75238	9.44642	9.10207	9.81815	9.74667	9.92898	9.92833	10.3197	10.0812	9.49991	9.87063	9.8315	10.2495	9.01999	9.16676	8.76647	9.24507	9.0185	9.69413	8.65912	8.55301	8.44463	8.44115	8.2967	8.11347	8.74717	8.85161	9.205	9.8525	8.87154	8.87188	8.93041	9.3538	9.86573	10.2289	8.02267	7.95242	8.76975	8.68828
B0024.2	Not	13.0097	12.8428	12.2826	12.254	12.4572	12.7649	11.8992	12.2219	11.9276	12.5792	11.6231	12.0861	11.7856	11.329	12.4991	12.4464	10.9954	10.9413	10.589	10.2083	10.3085	10.3986	9.23934	9.43677	9.12022	9.53579	9.86685	10.4145	10.4198	10.9427	10.557	11.2655	11.0107	11.3327	12.0171	12.2956	10.4415	10.1607	10.654	10.4134
B0024.4#2	Not	11.1474	11.0781	10.3354	10.2408	11.3528	10.9546	10.5808	10.6467	11.0705	10.2273	10.2144	9.54423	10.2536	10.9052	10.1198	10.2163	9.86923	10.4804	9.38681	9.51872	9.94581	9.2183	9.45248	8.61988	7.95346	8.68178	9.25363	9.37491	8.86463	8.70133	8.01814	8.50885	8.20777	8.73602	11.0288	10.0658	8.42299	9.45422	8.71624	9.53244
B0025.2	Not	12.9763	13.177	11.9835	12.2518	12.728	13.0568	11.9012	12.0908	12.2606	12.318	13.6338	13.3382	12.1869	12.4669	11.6092	12.1917	11.0655	11.1011	10.3837	11.4641	10.8315	11.4359	9.73149	9.73818	10.3301	10.5878	11.2037	10.8151	12.2372	12.4024	11.7673	11.7724	13.2094	13.6514	14.4968	14.7807	12.7813	12.2494	13.376	12.8777
B0025.3	Not	12.1761	11.6875	11.4253	11.0796	11.3283	11.41	11.1699	11.4164	10.9062	11.4045	11.7164	12.2333	11.474	11.16	10.8085	10.6056	10.4753	10.327	9.80026	10.0909	9.87818	10.0362	9.21206	9.49137	9.40893	8.91455	10.515	9.52274	10.7988	11.2219	10.381	10.6857	11.5533	11.7783	12.8011	12.9577	10.9689	11.049	10.786	11.0069
B0035.11	Not	12.3269	12.3997	11.8041	12.0666	12.6421	12.3168	12.0412	11.7642	11.8972	12.185	13.0374	12.6782	11.8177	11.8767	11.6895	11.8345	11.2077	11.0461	10.6529	9.92289	10.9016	11.094	9.857	10.1873	8.72779	9.71797	9.3107	10.3403	11.1897	11.0715	11.3578	10.9927	12.5904	12.373	13.5077	13.2042	10.0305	9.82902	11.7885	11.9769
B0035.12	Not	10.6657	11.1242	10.8752	11.1558	11.6995	11.2595	11.137	10.9986	10.9182	10.7858	11.7006	11.0933	11.1909	11.1808	11.184	10.9051	11.1379	10.5974	10.0364	9.53633	10.1979	10.4199	8.55774	8.80011	9.52067	9.81492	10.0208	10.1784	10.3205	9.89806	10.6387	9.8958	11.1204	11.0034	12.5774	12.3584	9.97712	10.267	10.5394	10.7509
B0035.13	Not	12.273	12.2193	11.768	11.6043	11.3554	11.8166	11.3121	11.7557	12.1924	11.9735	12.5769	12.5439	11.9375	11.9487	11.316	11.527	10.6263	10.8348	9.9251	10.3641	10.8414	11.0321	9.93622	9.7089	9.83064	9.74766	10.6271	10.3416	10.9173	11.2852	10.5081	10.9273	12.4154	12.434	13.4301	13.3521	11.6716	11.4074	11.5327	11.5549
B0035.15	Not	11.0588	11.0561	11.3318	10.9698	10.8441	11.0714	10.5152	10.4911	10.8662	10.8205	12.049	11.7836	11.4102	11.6523	10.5009	10.4553	10.4548	9.98156	10.259	9.85672	10.084	11.0876	8.95142	9.52883	9.53145	9.96722	10.1261	10.0663	10.9388	11.1478	11.1411	11.0115	11.6839	11.9193	12.7879	12.9069	11.1499	10.8408	11.625	11.2576
B0035.16	Not	10.6528	10.8645	10.2661	10.315	10.0761	9.65855	9.97735	9.9517	10.0731	10.3967	10.4909	10.6873	9.61703	9.57995	9.33985	9.58464	8.26268	8.19433	8.99636	9.20512	8.24723	8.61841	7.93268	8.16016	7.97515	8.30832	8.39579	8.9939	9.8832	10.2958	8.68482	8.61773	9.547	9.6471	10.5988	10.5435	7.92509	8.17031	9.02679	9.33667
B0035.5	Not	10.8981	11.381	11.3394	11.4879	11.0176	10.8519	11.1211	11.0272	11.3841	11.0132	11.9838	11.8177	11.0921	11.6124	10.7674	10.7821	10.323	10.2739	10.2418	9.40287	10.4198	10.9526	9.04399	9.27345	9.41201	9.94393	10.1209	10.4093	10.7342	10.5212	11.2488	11.0193	12.133	11.8831	12.9544	12.8855	11.3228	11.4941	11.3984	11.5698
B0035.6	Not	12.1451	12.7426	11.772	12.1023	11.8924	11.5189	11.8837	11.6438	11.4836	12.0344	12.2784	11.9202	11.4629	11.4377	10.5559	10.6684	10.1584	10.118	10.5088	10.309	9.85019	10.341	9.41932	10.0101	8.70284	9.57413	9.70739	10.7593	10.9208	10.6795	11.3858	11.0821	12.2505	12.2546	13.2216	13.184	11.7414	11.5903	11.9161	11.9355
B0041.1	Not	11.3621	10.4964	10.7447	10.3773	10.9092	11.206	9.7859	10.099	10.2222	10.9334	9.59744	10.0169	10.1032	10.0782	9.85101	9.75054	8.8019	8.38923	9.18469	9.10673	8.51139	8.68125	8.12775	8.20204	8.73819	8.58104	8.7055	8.70737	9.19727	9.56359	8.5473	9.00606	9.17601	9.49575	9.9954	10.2925	8.71017	8.84321	8.77536	8.85819
B0041.2	Not	11.6197	11.5755	11.5375	11.8267	11.6845	11.7854	11.4498	11.5324	11.307	11.5168	11.0881	10.6623	11.4413	11.5729	10.997	11.1423	9.95871	10.3219	9.75867	9.63957	10.0655	9.96777	9.154	9.09994	8.50667	9.02788	9.10608	9.79295	9.7207	9.55454	9.47804	9.34531	10.0347	10.2376	11.0849	11.4537	9.43557	9.50393	10.0058	9.78832
B0041.4	Not	13.5467	14.4903	13.1336	13.4321	13.4526	13.3441	13.4548	13.4239	14.094	13.3505	15.5001	15.118	13.403	13.8725	14.2423	14.6015	12.8119	13.4601	11.4012	9.57105	12.5778	12.1433	11.8508	11.222	9.50186	10.655	10.6775	11.9415	14.6008	13.9553	14.8532	14.2848	14.4493	14.1907	14.8644	15.173	13.8372	13.8563	13.9499	13.9969
B0041.5	Not	11.6904	11.4359	11.0907	11.0757	11.3492	11.1805	11.3166	11.4345	11.6395	12.0873	11.3404	11.1219	11.5346	11.7489	10.7465	10.7269	10.8882	10.8399	10.2306	9.87545	10.1013	10.2826	9.14114	9.23404	8.92146	9.48673	9.01794	9.86462	10.0286	10.1189	9.9912	10.2761	11.193	11.2987	12.383	12.4369	10.5719	10.3367	10.4634	10.4567
B0047.3	Not	11.364	11.6662	10.878	11.1527	10.9545	11.3739	10.1069	10.0231	10.0351	10.2105	10.2346	9.85789	9.94021	9.18961	9.93774	9.7374	9.99567	8.87337	9.53793	9.68781	8.30681	8.99011	7.72206	8.26716	9.61706	9.52603	10.2825	9.79846	8.90109	8.76585	9.18229	9.44925	9.36755	9.62303	10.4884	10.7794	9.24664	9.34204	9.65237	9.53322
B0047.5	Not	10.0165	9.93398	10.3883	10.5533	10.0474	9.99872	10.036	10.2257	9.52307	10.1299	8.97649	8.99085	10.0818	10.2277	9.54933	9.77373	9.21256	8.84854	9.18883	9.2199	8.65089	9.0883	8.26588	8.66786	8.64755	8.51539	8.90334	8.54863	9.00203	8.98306	8.65238	8.6036	8.60513	8.74591	9.47073	9.54078	8.76285	8.51194	8.68821	8.63301
B0205.2	Not	10.0745	10.224	9.29668	9.67558	9.56693	9.60732	9.48118	9.77561	9.40097	9.57226	9.06424	9.45842	9.35888	9.46659	8.90537	9.1089	8.43372	8.35787	8.76673	8.79006	8.15246	8.19696	8.08121	8.24676	8.26865	8.12613	9.26236	8.3478	9.63888	9.08978	8.19368	8.28582	8.27264	8.6819	9.20555	9.32894	8.04302	8.28851	7.90659	8.34726
B0205.3	Not	11.376	11.4829	11.6182	11.5234	11.2818	11.4027	11.5312	11.6367	11.6697	11.4804	11.6542	11.7687	11.1206	10.9377	11.1562	10.849	11.2902	11.0436	10.4555	9.70399	10.3571	10.7998	9.26303	9.63468	9.7597	10.4705	10.8601	11.0013	10.3578	10.1561	10.8119	10.7007	11.76	11.8936	12.1352	12.4427	11.7226	11.3287	11.1682	11.0346
B0205.6	Not	11.8584	11.693	11.1347	11.22	11.1847	10.837	11.1915	11.1384	10.7005	10.9701	11.8101	11.7099	10.7279	10.9716	10.2848	10.3727	10.2039	10.0889	9.68052	9.67593	9.51928	9.5353	8.84611	8.94601	8.9197	8.70399	9.21629	9.04969	10.0925	9.77319	10.1756	9.85296	11.6114	11.5256	12.8101	12.6078	10.5176	10.8913	10.7839	11.1199
B0205.7	Not	11.9919	12.3156	11.4519	11.5101	11.8117	11.8667	11.71	11.7575	11.4602	11.2699	12.797	12.657	10.8952	10.873	11.1807	11.1054	10.5564	10.575	10.3751	9.43909	10.4815	10.7892	9.29993	9.14612	9.06469	9.28958	9.04769	10.1765	11.2347	10.6008	11.6035	11.1747	12.4608	12.4194	14.1395	14.0131	11.3534	11.5462	12.2988	12.4238
B0205.8	Not	11.5626	11.8564	11.728	12.0515	11.8903	11.8908	11.0709	10.8831	11.2023	10.8023	10.7507	10.2838	11.1575	10.921	11.1698	11.2385	10.5202	10.3296	9.96926	9.97234	9.8236	10.0685	8.8506	9.03643	10.1272	10.0172	10.6314	10.2818	9.57026	9.67242	10.0713	10.2249	10.4011	10.7486	11.2213	11.5772	9.85103	10.0339	10.2551	10.1555
B0205.9	Not	11.6592	11.774	10.6856	10.8112	11.5208	11.1421	11.3255	10.9706	10.9642	11.2014	11.5126	10.8686	10.7173	10.9787	10.5904	10.5359	9.94523	9.69646	9.94015	9.29244	9.77819	9.48954	8.86662	9.02608	8.78399	9.18096	9.16953	9.9613	9.97024	9.70781	10.0514	9.79251	10.9485	10.7944	10.9225	10.8571	10.8441	10.56	10.5707	10.4199
B0207.4	Not	11.4365	11.5341	11.536	11.7383	11.758	11.7697	10.8388	10.7769	10.3912	10.3182	11.8178	11.1157	11.2912	11.3528	11.2958	11.2572	10.2958	9.96434	10.119	10.0099	10.1934	10.488	9.03628	9.28318	8.52931	9.71966	10.2148	10.6742	10.4885	10.3342	10.5593	10.4189	10.8872	10.9408	11.9383	11.9661	10.6112	10.443	12.1002	10.4628
B0207.5	Not	10.2829	10.3716	9.98863	10.457	10.294	10.6088	9.51017	9.91446	9.73612	10.5987	8.94958	8.88799	10.4403	11.2229	9.23049	9.44748	9.06698	8.78357	9.20005	9.37834	8.67984	9.23443	7.876	8.30118	8.84756	8.76841	8.52728	8.9375	9.21325	9.39525	8.53118	8.16342	8.16617	7.97913	9.02214	8.72903	8.44437	7.86491	8.61683	7.99526
B0207.9	Not	11.6934	11.8225	11.2029	11.6495	10.8557	11.3829	9.88895	10.3069	10.3609	11.0774	9.59539	9.81242	10.7235	11.1466	10.1631	10.4904	9.26717	9.29185	9.57212	10.3471	8.95262	9.28271	8.32401	8.77842	8.84042	8.79284	9.08198	9.00519	9.14852	9.40138	8.60265	9.12509	8.99544	9.09297	9.8076	9.9158	8.55614	8.92289	8.36742	8.76685
B0212.3	Not	10.1402	10.2556	10.8409	10.551	10.6562	10.9337	9.83181	9.73419	10.5982	9.97187	9.72491	9.79882	10.0634	9.98115	9.97184	9.8344	9.85257	9.84573	9.55022	9.22436	9.68802	9.614	8.34178	8.24935	9.55602	9.43804	10.2652	9.81764	9.17261	8.95296	9.21602	8.93919	9.61752	9.73081	10.5649	10.6706	9.69518	9.35267	9.0093	9.25673
B0212.4	Not	9.99246	10.3862	10.3706	10.6807	10.2285	10.6363	9.71248	10.033	10.0857	10.3434	9.50793	9.65012	9.39268	9.72425	8.95606	8.86346	8.49266	8.92179	9.07135	9.49892	8.38498	8.37887	8.06071	8.22803	8.26097	8.69668	8.76572	8.82175	9.32004	9.0446	8.46429	8.6152	9.04318	9.05026	9.95713	9.98492	8.51006	8.88077	8.50842	8.94171
B0213.11	Not	10.0421	10.0814	9.74059	9.69927	10.0595	9.83576	10.3924	10.6419	9.22188	9.66496	9.59551	9.5362	8.88707	8.91892	9.00926	9.13412	8.23753	8.27706	9.05116	9.32149	8.33069	8.51501	8.15098	8.43434	8.67916	8.20119	9.02604	8.35374	9.37209	9.85725	8.65395	8.65592	8.46332	8.48889	9.54116	9.48877	8.40617	8.3177	8.28967	8.34939
B0213.12#2	Not	10.2269	10.7341	10.202	10.617	9.93131	10.1657	9.91183	10.0565	9.76669	10.1283	9.51501	8.90057	9.35664	9.42132	8.99773	8.78222	8.31581	8.24562	9.23363	9.17718	8.03373	8.58741	7.4592	7.66614	8.1593	8.41854	8.54853	8.75604	8.93562	8.89648	8.34687	8.47685	9.41911	9.26925	10.4108	10.2394	8.86655	9.07275	8.93795	9.28132
B0213.14	Not	11.1564	11.1816	10.468	10.7507	10.8329	10.6805	10.003	9.88834	9.60259	10.146	10.0524	9.59311	10.5695	10.8174	9.47905	9.16086	9.81341	9.31749	9.52203	9.34033	8.71798	9.26771	8.00995	8.42756	8.57968	8.6378	8.70704	9.27202	9.20366	9.13995	8.94591	8.53343	9.49697	8.99938	10.1996	9.73416	9.49106	9.25641	9.44967	9.17113
B0213.15	Not	10.0899	10.0384	9.77944	9.38205	9.76385	9.86864	9.39995	9.36328	10.801	9.31508	9.35653	9.63875	9.02416	9.25576	9.12363	9.44298	8.31458	9.20613	8.61881	8.38628	9.33466	8.58355	8.20767	7.63004	9.35082	9.24903	9.63863	9.36809	9.35527	9.05619	8.59434	8.19512	8.94746	8.36459	9.87509	9.27431	8.66908	8.34843	8.61091	8.47141
B0213.2	Not	11.6784	11.423	10.5791	11.0972	11.4093	11.1432	10.9321	10.7111	11.4444	11.2452	10.5461	9.80765	11.1671	11.2907	10.8893	11.4149	10.9191	10.6231	10.22	10.061	10.2438	10.6315	9.75983	10.0177	9.36498	9.7107	9.65049	9.74701	10.1698	10.1241	10.8772	11.1192	9.92501	10.4497	11.5474	11.9277	10.3461	10.0015	9.47857	9.70671
B0213.3	Not	11.6442	11.8666	11.674	12.2146	11.6715	12.0705	10.9411	10.9949	12.0346	11.3603	11.0634	10.161	11.1924	11.598	11.3343	12.0675	10.8791	10.8545	10.1595	10.3347	9.97917	10.2243	9.02971	9.09896	9.98455	9.97158	10.6601	10.0914	10.1941	9.82239	9.8815	9.841	10.8561	11.0359	11.6121	11.6649	10.052	10.0204	10.2258	10.1088
B0213.4	Not	13.1805	12.9247	12.5976	12.6396	11.9999	12.5248	12.1845	12.6341	13.1574	12.1541	12.6136	13.1117	11.5996	12.5209	11.2384	12.6436	11.0178	11.8446	10.411	11.3048	11.4998	10.7118	10.5965	10.0741	10.0184	9.4272	10.3511	9.37245	11.6946	11.4092	11.173	11.245	12.4432	12.4851	13.2378	13.3595	11.7415	11.6279	12.165	11.9862
B0213.6	Not	12.5608	12.045	11.7395	11.6711	11.6441	12.4208	11.5023	12.2791	12.6048	11.2803	10.3172	11.7388	11.5125	12.5817	11.0007	12.4248	10.0928	11.667	10.0069	10.4146	11.2095	9.88323	10.7999	9.20454	10.5678	8.87177	10.8044	8.86956	10.0053	10.6861	9.0073	9.79659	10.2511	10.2323	11.8428	11.8512	9.61679	9.54477	10.0491	9.81792
B0218.1	Not	11.5014	11.1621	11.3557	11.0581	10.9917	10.7799	11.3989	11.7072	11.8164	11.7453	11.5599	11.8801	10.7961	10.9867	10.6417	11.0522	10.2305	10.5522	9.80894	9.77632	9.9075	9.80491	9.32135	9.21603	9.23024	9.09525	9.63294	9.68993	10.3782	10.7222	10.2207	10.4322	11.5971	11.0077	12.5358	11.9548	10.1142	10.2827	10.2991	10.5064
B0218.2	Not	11.0616	11.0344	11.1976	10.6318	10.7118	11.2263	10.3903	11.2417	12.1509	10.6625	11.4046	11.2846	10.2612	11.7119	10.3406	11.6936	8.92204	10.6736	9.3517	9.07719	10.5872	9.3016	9.75918	8.24364	10.2346	9.87661	9.67619	9.67851	9.7191	9.67924	9.27282	9.39382	11.7077	11.2129	12.7222	12.2325	10.0618	10.5879	10.2127	10.7683
B0218.3	Not	10.332	10.3438	10.4375	10.2724	10.4951	10.1827	10.0485	9.95054	10.7444	10.1606	9.85368	10.0053	9.78187	10.3847	9.71623	10.3217	8.79889	9.4009	9.02078	9.22335	9.47974	9.13209	8.82027	8.64925	8.60642	8.65207	8.46566	9.05468	9.08498	8.87759	9.50008	8.89245	9.62547	9.32445	10.7301	10.4285	8.97492	9.21207	9.21414	9.38859
B0218.8	Not	10.3504	10.9411	10.9287	11.5517	10.2214	10.2992	10.2961	10.576	11.4553	9.91037	10.3609	13.0371	9.31623	11.5822	8.92614	10.1586	8.41612	10.9196	8.79822	12.248	9.95965	8.38992	9.58573	7.99434	8.62433	8.87111	8.94955	8.9714	9.27864	9.66829	8.8072	9.22443	10.7341	9.85763	11.906	11.007	9.28424	9.69799	9.33678	9.87436
B0222.1	Not	11.2819	11.3741	10.679	10.9784	10.9299	11.4685	10.842	11.3239	10.5669	10.4873	9.40836	9.62886	10.5832	10.8862	10.2341	10.6858	9.79506	10.0957	9.62767	10.2024	9.41672	9.25945	9.27803	9.23838	9.60406	9.04894	10.4673	8.81556	8.79906	9.13476	9.06564	8.73552	9.09844	9.44092	10.3612	10.7121	8.8708	8.73898	9.21993	9.07808
B0222.5	Not	10.8736	10.8559	10.7342	10.7514	11.6342	11.3669	11.7563	11.9909	10.7284	10.9489	11.1815	10.723	9.76351	9.6903	10.1423	10.1976	9.27433	9.10453	9.67245	9.65469	9.2072	9.39087	8.80751	8.96354	8.85974	8.88033	9.38171	9.13653	10.0843	10.3403	9.16857	9.37175	10.964	10.2617	12.0312	11.3196	9.50884	10.1352	9.98692	10.6426
B0228.2	Not	10.47	10.3891	10.4055	9.61126	10.1078	10.1085	9.74606	9.57736	11.1179	10.4131	9.51103	9.57087	10.6367	10.9929	10.1045	9.8518	9.24958	9.88566	9.37853	8.9019	9.8352	9.15438	9.16086	8.33152	9.56289	9.36678	10.053	9.62138	9.47345	9.40943	8.74832	8.46634	9.11003	9.22221	10.3057	10.4968	8.61297	8.49825	8.78836	8.60351
B0228.3	Not	10.9398	10.2053	9.91512	9.48729	9.95386	10.1746	9.85176	10.0716	10.2925	10.2418	10.0064	10.2326	9.93874	9.39091	9.74575	9.60603	8.40074	8.54644	8.75331	8.81101	8.72389	8.13659	8.20531	7.82803	8.94241	9.3053	9.10947	9.13616	10.3368	10.5068	8.45376	8.28934	8.5186	8.50053	9.27382	9.32113	8.26509	8.06045	8.52249	8.28619
B0228.4	Not	11.9089	11.2279	11.4407	10.686	10.6306	10.3875	10.876	11.2352	10.9797	11.5158	10.3139	9.76054	11.4678	10.837	10.6616	10.5595	9.42211	9.70275	9.60933	9.45927	9.69323	9.50893	8.94432	8.81845	8.93892	8.71095	9.27586	9.031	9.7472	9.9697	9.4519	8.9761	10.0654	9.90838	10.8709	10.7943	9.52856	9.38438	9.27985	9.21404
B0228.6	Not	10.0076	9.91353	9.79965	9.6697	9.89775	9.8044	9.49537	9.89635	9.50749	9.31998	9.96645	10.0253	9.39543	9.60019	8.97217	9.18759	8.38258	8.47463	8.89389	9.04737	8.21084	8.05525	7.77661	7.87587	10.1056	9.84	10.0431	9.39504	9.37356	9.37195	8.40996	8.64307	9.03251	9.1415	10.1676	10.3381	8.85066	8.92618	8.81293	8.89162
B0228.7	Not	11.5167	11.4279	11.1853	11.045	10.5341	10.0475	10.8183	10.9649	11.2733	11.359	11.0607	11.4432	10.7662	10.9972	10.0498	10.2616	9.37714	9.64697	9.56517	9.6648	9.27805	9.3908	8.96676	8.95926	9.15631	9.41596	9.29455	9.69171	9.79027	9.79254	9.92658	10.144	10.613	10.5777	11.6167	11.5366	9.81914	9.98709	10.254	10.1956
B0238.11	Not	11.5823	12.1603	11.5922	11.7048	11.8785	11.7553	12.2927	12.1015	11.2425	11.2939	13.4163	12.7222	11.6866	11.389	11.5434	11.1253	11.0354	10.7954	10.2802	9.75548	10.7092	11.1923	9.53082	9.87849	8.43562	9.82026	9.75965	10.7177	11.3508	10.863	12.2021	11.8036	12.6212	12.5109	13.5602	13.354	12.0327	12.2788	12.1041	12.3741
B0238.12	Not	10.1177	9.94727	9.55335	9.42538	10.6085	10.3321	9.90539	9.55065	10.5515	9.33903	8.86761	9.68253	9.40165	10.1694	9.19837	9.67886	8.55718	9.02187	8.8214	8.79268	8.88812	8.22483	8.50291	7.47781	9.29026	9.05882	10.2222	9.37397	10.1183	10.4773	8.5587	8.54696	8.33297	8.13505	9.26957	9.19435	8.54866	8.38372	8.51138	8.48409
B0238.13	Not	9.70093	9.84795	9.75365	9.62922	9.73497	9.56124	9.37104	9.45042	9.83025	9.53429	10.0733	11.1689	9.44072	9.71207	9.2147	9.45096	8.55139	8.82324	9.05156	8.9959	8.48682	8.08975	8.35385	8.29256	8.32239	8.26178	8.72252	8.7207	9.04997	8.67738	8.46037	8.64987	9.74686	9.17973	10.8203	10.1862	8.73741	9.23685	8.97355	9.43794
B0238.9	Not	11.0135	11.3737	10.9992	10.8032	11.1793	11.2983	11.3984	11.4597	10.4321	10.5676	12.4979	11.8957	10.926	10.309	10.7909	10.2468	10.2893	9.7905	10.0597	9.82985	9.74268	10.172	8.61753	8.98785	8.09025	9.06071	9.24405	9.85389	10.3854	10.12	10.6766	10.329	11.6511	11.7186	12.7577	12.8454	10.0837	10.2935	11.2685	11.2052
B0240.1	Not	9.83458	9.73992	9.72504	9.63017	9.74572	10.0935	9.57534	9.28019	9.92241	10.1821	10.1973	10.9541	9.78938	10.037	9.50478	9.88505	8.57347	8.4847	8.96251	9.2861	8.27534	8.02348	7.74917	7.62288	9.7214	8.7619	9.51285	8.75584	8.88596	9.05948	8.30912	8.36736	8.69445	8.5325	9.68085	9.21516	8.30842	8.43278	8.50602	8.4905
B0240.2	Not	10.7412	11.5542	10.9243	11.0941	11.0579	10.6171	11.4174	10.9548	10.8784	11.1231	12.5543	11.8423	10.0427	10.5224	9.62798	9.48645	9.49728	9.4507	9.66524	9.12326	9.47532	9.75367	8.67614	9.1439	8.34585	8.74495	8.9027	10.1281	10.5764	10.0122	10.1779	9.68042	11.5321	11.1744	12.7496	12.3574	9.92334	10.4688	10.8699	11.2918
B0240.3	Not	9.9806	10.283	11.4069	10.8289	9.49126	9.51082	9.21922	9.13331	9.5848	9.44581	8.75446	8.7741	9.09576	9.23783	8.79073	8.80977	7.7996	7.71101	8.5252	8.4997	8.19136	8.47708	7.6361	7.72838	8.93713	9.16897	10.3975	9.65009	9.25674	9.63917	8.78573	8.43733	8.19159	8.14129	9.02938	8.80121	8.38352	8.09593	8.61756	8.28792
B0244.2	Not	11.475	11.1672	11.2919	11.0993	11.1518	10.8882	11.4305	11.3321	11.9695	11.1337	10.4694	10.8303	10.3843	10.9435	10.9206	11.7254	9.40755	10.4547	9.60859	9.75111	10.2721	9.484	10.4165	9.40859	9.12973	8.39273	9.4141	8.91581	9.1651	9.58403	9.21569	9.26782	9.85441	10.035	10.8725	11.0096	9.6223	9.44401	9.54235	9.54487
B0244.3	Not	10.4241	10.0595	10.0387	10.3092	10.4275	10.5908	10.4823	11.0665	11.5711	11.5499	10.3351	10.4054	11.2	11.1515	11.1678	11.5064	9.88503	10.1983	9.88737	10.0857	10.2042	9.9445	9.98905	9.53116	8.77251	8.67242	8.94899	8.81221	9.5866	10.0775	9.11856	9.1796	9.007	9.1076	10.5474	10.8172	8.64614	8.62335	9.04206	8.86058
B0244.6	Not	9.9814	10.0909	9.88607	9.93824	9.77853	9.3523	9.61236	9.50533	9.17984	9.59245	9.22817	9.35688	9.38836	9.63194	9.31165	9.59653	8.03095	8.07234	8.5417	8.73291	8.31196	8.60802	7.9502	8.12736	8.14241	8.19242	8.15861	8.30756	9.359	9.75515	8.42088	8.20597	8.04246	8.39961	8.98349	9.23265	8.02702	8.06263	8.11422	8.21403
B0244.8	Not	11.8793	12.6959	12.0906	12.5946	12.6672	12.0734	13.1712	12.7815	12.4113	12.5659	14.0354	12.7159	12.299	12.651	12.0745	12.1875	11.8288	11.3914	11.0918	9.77468	11.4306	12.1238	10.0949	10.7332	8.40367	9.79211	10.0027	11.3822	12.4427	11.9528	13.0071	12.7569	13.2258	13.0701	14.182	13.9869	12.3247	12.3688	12.8306	12.9053
B0250.9	Not	9.96304	10.3839	9.68434	9.77397	10.1625	10.8278	9.74142	10.4228	10.3338	10.0632	9.66762	10.1461	9.71556	9.35101	9.39371	9.46237	8.76656	8.94091	9.08668	9.39346	8.90918	8.84178	8.07811	7.93548	8.05131	8.4822	8.77099	9.08999	9.20506	9.68941	8.50709	8.66973	8.57257	8.39426	9.68525	9.66528	8.19553	8.49573	8.47899	8.71504
B0252.1	Not	10.0972	9.85448	10.061	9.71802	9.80992	9.42065	9.66601	9.58868	10.0612	9.87003	9.66978	10.0094	9.90166	10.1551	9.38502	9.60542	8.48579	8.66452	8.82175	9.17872	8.60278	8.45048	8.33658	8.20326	8.99277	8.74319	8.57592	8.71561	8.79323	8.88201	8.51797	8.61027	9.03675	8.80978	9.96248	9.78826	8.54049	8.71977	8.73674	8.85525
B0252.3	Not	10.047	10.3205	9.89837	9.95319	10.1127	10.2012	9.94521	10.1598	10.0849	10.0749	9.8112	9.45712	9.33633	9.87882	9.15256	9.10854	8.83877	9.11507	9.09843	9.1056	8.62938	8.63932	8.13016	8.37087	8.9922	8.90433	9.27906	9.23425	9.5844	9.57954	8.76184	8.54628	9.62765	9.01704	10.6563	10.259	8.93359	9.1515	9.03441	9.43781
B0252.4	Not	10.9424	10.7889	10.6358	10.6199	10.7189	10.7809	10.5027	10.1315	10.511	9.79644	10.5303	10.0396	10.9912	10.868	10.4894	10.5396	9.82041	9.71029	9.56013	9.72383	9.50396	9.62647	8.71187	8.34655	9.99882	9.66899	10.1603	9.59378	9.91901	9.71964	9.64991	9.80656	9.70922	10.0353	10.9328	11.3442	9.53546	9.56594	9.99163	9.76824
B0261.1	Not	11.6395	10.9816	11.0033	10.4718	11.4575	11.074	11.5658	11.255	10.9238	11.0716	11.2067	10.9915	11.0787	11.0136	10.7012	10.7118	10.224	10.2804	9.86354	10.0886	10.2058	10.2067	9.79945	9.67517	9.0909	8.58417	9.27355	9.12559	9.99421	9.89106	9.84687	9.26408	10.7191	10.5829	11.7014	11.534	10.2277	10.0588	10.3349	10.2599
B0261.4	Not	10.4135	10.8111	10.0243	10.1281	10.1444	10.2818	10.2299	10.2648	10.4208	10.8803	10.3085	10.2496	9.8078	9.84802	9.70661	9.73848	9.29027	9.51391	9.4153	9.95763	8.77035	8.95901	8.30931	8.63393	9.01998	9.47117	8.92381	9.3024	9.71538	9.95331	9.81721	9.87706	9.48582	9.66915	10.2795	10.5228	9.30574	9.41945	9.58747	9.56904
B0261.5	Not	11.0161	10.6688	10.6335	10.8476	10.5783	10.7633	10.2478	10.7266	9.87766	10.5584	9.41388	9.26051	10.5244	10.0277	9.89761	9.85425	9.05357	8.83717	9.16786	9.286	8.4941	8.65337	8.26895	8.29645	8.42043	8.59916	8.87274	8.79798	9.01097	8.78698	8.46742	8.69151	8.8541	8.89832	9.69908	9.74446	8.43361	8.5254	8.57907	8.62473
B0272.1	Not	10.4531	10.7938	10.3038	10.2054	10.4203	10.433	10.2427	10.0617	10.8823	10.7898	10.4763	9.47859	10.2434	10.3789	10.6723	10.6269	9.32733	9.20883	9.26525	8.70532	8.98821	9.0853	7.9983	8.10218	9.09357	9.21593	9.09832	9.34361	9.38259	9.3804	8.85335	9.41043	9.17689	9.26854	10.2735	10.4957	8.67671	8.42552	8.62979	8.49788
B0272.2	Not	10.381	10.432	10.0031	10.0519	10.3782	10.302	9.90201	9.6871	9.18048	8.39401	10.2189	9.72949	9.74707	9.39223	9.1901	8.69942	8.85747	8.56701	9.08271	8.96916	8.49997	8.69607	7.70724	7.6508	9.32334	9.10362	10.1585	9.47958	10.008	10.2863	9.01314	8.92929	9.23542	8.80654	10.6365	10.3052	9.2778	9.44228	9.58384	9.69598
B0272.3	Not	10.7832	11.111	11.0651	11.0297	10.6907	10.5573	10.9003	10.8971	11.1501	11.0488	10.8892	11.1319	10.3297	10.4169	10.0259	10.2064	9.5997	9.87697	9.72527	9.78519	9.20622	9.57647	8.66012	8.95413	8.94459	9.15317	9.09607	9.86483	9.68979	9.48262	9.99298	10.1454	10.4716	10.3162	11.2453	11.1189	10.0613	10.2849	10.5694	10.5923
B0273.2	Not	12.377	13.2967	12.0907	12.652	12.97	11.9959	12.7529	11.5252	12.2987	12.384	14.2752	12.8201	11.7119	12.2123	11.9523	11.7806	12.6171	11.6348	11.2067	10.6473	11.4241	11.3108	10.9363	11.6772	9.1452	9.73825	9.5517	10.2036	12.1036	11.7566	12.2544	11.7823	12.8248	12.7883	14.0602	13.8576	12.6408	13.1559	12.3608	12.8516
B0273.3	Not	11.7538	12.256	11.595	11.6945	11.2156	11.336	10.8815	10.4743	10.3704	10.8507	12.1039	11.5278	10.9553	10.364	10.5269	9.85128	10.5459	9.72791	10.0215	9.391	9.51296	10.7271	8.10175	8.98421	9.19824	9.84759	8.60797	9.8139	10.589	10.4591	10.4716	10.0764	11.121	11.1966	12.1612	12.2878	11.0036	10.9151	11.3219	11.3255
B0280.11	Not	12.0224	12.0709	11.4309	11.0976	10.8865	11.3529	10.6132	10.9966	10.7195	10.97	11.2894	11.5433	10.7899	10.3374	10.1042	10.2088	9.3111	9.18316	9.289	9.89411	9.31457	9.69927	8.73734	8.95166	9.19236	9.1425	9.23312	9.4537	10.2494	10.4464	10.2449	10.529	11.1084	11.4296	12.051	12.5347	10.7048	10.3303	11.0947	10.7638
B0280.2	Not	10.1584	10.6303	9.77356	9.93458	10.0268	10.4524	10.358	10.9384	10.4422	10.5307	9.75826	9.47645	9.5074	10.0488	9.04654	9.33372	8.42015	8.98312	9.07443	9.53369	8.87471	9.00366	8.38133	8.41735	8.28177	8.34618	8.37513	8.95883	9.16832	9.64929	8.83144	8.5385	9.35264	8.96069	10.2938	10.053	8.20454	8.08789	8.94751	9.076
B0280.6	Not	11.1857	11.1358	10.4516	10.7918	10.3927	10.4676	10.0848	10.2326	9.00944	8.659	9.92231	10.029	9.72059	9.44683	9.29442	8.75092	9.61439	9.72622	9.45385	9.724	9.32094	8.84836	8.71983	8.41031	8.0666	8.44663	9.13084	9.21695	9.13634	9.18219	8.45496	9.73601	9.19833	8.87031	10.1081	9.86019	8.92307	8.84866	8.76824	8.90896
B0280.9	Not	11.2501	11.7711	11.5422	11.5473	10.837	10.6658	10.5455	9.91374	10.8351	10.794	11.6943	10.9405	10.9282	11.0594	10.3342	9.82925	9.85108	9.44103	9.74194	8.89849	9.50679	9.87908	8.24272	8.73938	9.51819	9.69862	9.41998	10.126	10.1597	9.75614	10.5203	10.1235	11.4354	11.3989	12.3811	12.2471	10.6568	10.8448	10.9078	11.1335
B0281.3	Not	10.8279	10.7218	10.5725	10.5168	10.6081	10.7512	10.4725	10.4527	11.0959	10.6717	10.494	10.5535	10.1072	10.2509	9.90733	9.98242	9.02222	8.93935	9.37536	9.99676	9.33864	8.89907	8.9759	8.59336	8.85351	8.58386	8.96742	8.94128	9.31152	9.35422	9.26126	9.19884	10.385	9.95602	11.038	10.4646	9.4147	9.87396	9.42645	9.95262
B0284.1	Not	11.493	10.6234	10.1551	10.0298	10.4683	10.4842	10.2891	10.1921	10.7049	10.4956	9.69971	9.71896	10.048	10.0692	10.4836	10.2354	9.6833	9.96277	9.2882	9.69579	9.49129	9.32854	8.79471	8.40508	8.5488	8.35375	8.88517	8.62945	9.89849	10.2175	8.74042	8.5478	8.64414	9.33589	9.90258	10.6089	9.18328	8.19502	9.14376	8.28719
B0285.1	Not	11.8567	12.1616	11.1249	11.4214	11.5673	11.5906	11.5118	11.4324	11.3715	11.4886	10.8049	10.3853	10.7062	11.0468	10.602	10.652	9.87853	10.0101	10.014	10.356	9.64253	9.41794	8.88119	8.63885	8.66465	9.09091	8.76028	9.46888	9.33234	9.07514	9.4273	9.37461	10.6095	10.7184	11.5594	11.6743	9.88559	9.90962	10.001	10.0484
B0285.4	Not	11.606	11.7983	11.0645	11.2879	10.4329	9.75515	10.767	10.1176	11.0431	11.0466	11.6006	11.3714	10.4375	10.2965	10.7843	10.7406	10.1661	9.57145	10.0621	9.85566	9.41664	9.2156	9.42883	9.67235	8.70675	9.21165	9.23368	9.56179	10.0614	9.91216	10.0812	10.2044	11.2504	11.5447	12.2652	12.4643	10.5625	10.6964	10.9902	11.0271
B0285.5	Not	11.7523	12.0776	11.1825	11.4797	11.2777	11.4067	11.2008	11.2285	11.1401	11.2975	10.6556	10.2272	10.5776	11.0605	10.382	10.5513	9.7028	9.70394	9.85063	10.2448	9.5773	9.35327	8.67185	8.61767	8.77404	8.98761	9.14879	9.63645	9.55878	9.17084	9.24468	9.10876	10.4116	10.3175	11.7086	11.5569	9.76888	10.0537	9.99038	10.2258
B0285.5#2	Not	10.7213	10.8359	10.0029	10.0957	10.4632	10.1925	10.2308	9.84843	10.0458	10.0617	10.3272	9.66375	9.86623	9.72306	9.77342	9.50927	9.33436	9.04981	9.50287	9.4987	9.12455	9.04225	8.43003	8.50538	9.10481	8.99453	9.02904	9.35264	9.23413	8.86312	9.03357	8.86895	10.6725	10.4753	11.598	11.4116	9.55374	10.0763	9.62243	10.1581
B0285.6	Not	10.02	9.49283	10.2391	9.36846	9.86987	9.21087	9.25137	9.00793	9.97223	9.58465	9.73849	10.1593	9.21287	9.25086	8.56643	8.39981	8.17223	7.72192	8.2234	8.26858	7.76182	7.76468	7.33126	7.43672	9.52205	9.06259	10.0268	9.39532	10.5223	11.1413	8.33069	8.44409	8.49496	8.52176	9.29198	9.42508	8.19631	8.27568	8.60727	8.52048
B0285.7	Not	10.5138	10.616	10.3035	10.4726	10.0189	10.1413	10.0063	10.0363	10.6483	10.4618	9.1841	9.61123	9.88112	10.0999	9.5523	9.67622	8.56923	8.5997	9.20092	10.0174	8.80882	8.43123	8.43513	8.22398	8.48323	8.19762	9.24076	8.80567	9.97133	8.4971	8.64838	8.48339	8.7496	8.68299	9.75822	9.61034	8.83523	8.61876	8.80878	8.67486
B0286.1	Not	10.6074	11.0959	10.2507	10.2356	10.3397	10.4954	9.57981	9.6145	9.72569	9.60887	9.7315	9.73992	9.31405	9.45429	8.78091	8.62484	8.13589	8.21994	8.95962	8.79392	8.43721	8.74799	7.91275	8.11749	9.64777	8.41692	9.75383	8.84055	9.03433	9.16695	8.61548	9.21407	8.9444	8.8527	10.0546	9.9501	8.58379	8.72538	8.50078	8.65702
B0286.3	Not	11.1072	11.1441	11.1749	11.2103	11.0929	11.4738	11.0925	11.4133	11.6192	11.1905	11.3337	11.7378	10.3819	10.737	10.8068	10.9317	9.81614	10.2218	9.97052	10.1344	9.85379	9.6558	8.90527	8.64555	9.43415	9.32305	9.88204	9.77124	9.82692	10.0307	9.97947	10.3124	11.2276	10.7208	13.3725	13.6862	9.70221	10.3409	10.3586	10.9694
B0286.3#2	Not	11.224	11.253	10.6695	10.692	10.7192	10.6013	10.5953	10.4061	10.9105	10.3806	11.6379	12.1386	10.29	10.4378	10.5457	10.4906	9.88928	10.1349	9.619	9.28372	9.95845	9.72308	9.21709	8.86074	8.93523	8.85438	9.19048	9.63898	9.66519	11.1215	9.8839	10.09	11.5473	10.9727	12.6504	12.1044	10.437	11.044	10.5092	11.1035
B0286.4	Not	12.1617	11.9658	12.2464	12.1354	11.639	11.2998	11.6846	11.4926	11.8515	11.6969	12.653	12.6992	11.3692	11.2945	11.9282	11.9763	10.6785	10.6395	10.4619	10.2803	10.4949	9.96102	10.3685	10.2992	9.20952	9.33558	10.4473	10.1026	10.7826	10.4845	10.8325	10.8137	11.9872	11.9131	12.9489	12.8627	11.5224	11.7339	11.1442	11.4343
B0286.4#2	Not	12.0547	12.262	11.3199	11.6218	11.7335	12.2264	11.3782	11.5697	12.0509	11.8037	12.5795	12.61	11.7544	11.8104	11.4997	11.4258	11.0769	11.1972	10.1234	9.72967	10.7833	10.6357	9.69992	9.31218	9.34326	9.54894	10.2629	10.601	10.5163	9.80723	10.9472	10.8334	12.4045	12.033	13.6576	13.3789	11.3993	11.6527	11.5907	11.9782
B0303.11	Not	11.3553	11.1366	10.5383	10.7964	10.5589	10.5269	10.2932	10.4006	10.6861	10.8248	11.0037	10.2257	10.3523	10.389	10.2761	10.2687	10.2	9.65473	9.76628	9.24706	9.22485	9.73369	8.5777	8.70012	8.88954	8.87543	9.68815	9.4847	9.60881	9.57441	9.59755	9.44795	10.5475	10.1666	11.5604	11.2118	9.58627	9.99481	9.84121	10.1771
B0303.14	Not	10.0369	10.2121	9.36166	9.77563	10.1361	10.4008	10.1292	10.6397	9.49068	9.77941	9.58343	9.83931	9.80933	10.199	9.58592	10.003	8.75555	8.83163	9.05234	9.2137	8.52734	8.39897	7.88182	7.85548	9.09526	8.80333	8.95436	9.06458	8.86279	9.03666	8.50003	8.4736	8.90087	8.86776	9.96297	9.8926	8.49005	8.82262	8.66457	8.90185
B0303.15	Not	11.6815	11.7961	11.1486	10.9301	11.2392	11.0521	10.9598	10.9953	10.6906	10.49	12.3594	12.0209	10.9042	10.7427	10.3456	9.95951	10.465	10.0073	10.0025	9.62047	9.87417	10.5157	9.07866	9.56555	9.75675	10.4541	10.5052	10.5134	10.9423	10.7348	11.4992	11.3847	11.6732	11.9303	12.6882	12.8885	11.2908	11.3228	11.8256	11.739
B0303.2	Not	11.0723	10.8429	10.5879	10.5352	10.886	11.0067	10.5513	10.3668	10.6391	10.6154	10.654	10.778	10.4973	9.99092	10.4558	10.4468	10.1528	10.1099	9.72407	10.2129	9.68967	9.7617	9.43787	9.27471	9.25714	8.77576	9.91344	8.96712	9.67408	10.1322	9.41717	10.6648	10.1557	10.5663	11.3412	11.6619	10.2468	9.96658	10.2643	9.99382
B0304.1	Not	10.6663	10.5731	10.4882	10.6683	10.4631	10.5047	10.5515	10.5714	9.91917	9.74552	10.2157	10.358	9.79829	9.47684	9.80912	9.69873	9.82105	9.7228	9.78871	10.3332	9.48936	9.77368	9.26863	9.24303	8.64861	8.49469	9.48003	8.78111	9.46723	9.99549	8.85646	8.79021	9.31348	10.0359	10.7485	11.3779	9.35386	9.00823	9.27399	8.92981
B0310.6	Not	11.23	10.6075	11.1167	10.7086	10.2866	11.7614	9.6674	10.3695	10.9235	10.7472	9.07278	10.1356	11.198	10.9069	10.4548	10.4687	9.20796	10.1648	9.15033	9.99185	9.72969	9.23387	8.85384	7.90776	10.054	9.29154	10.9272	9.73967	8.71899	8.63421	8.66206	9.68008	9.05853	9.59754	10.1101	10.9336	8.85315	8.63792	9.10058	8.71264
B0334.1	Not	11.6465	11.581	11.0983	11.0509	10.8109	10.6961	10.62	10.8466	10.6926	11.1162	11.1842	11.2087	11.1718	10.7139	11.0185	11.0174	9.89357	9.75449	9.97053	9.66828	9.36742	9.44817	8.93017	9.1467	9.54485	9.40589	9.70393	9.81849	9.76715	9.72773	9.62664	9.97968	11.2982	10.8872	12.2846	11.8501	10.2548	10.4902	10.1329	10.7954
B0334.2	Not	11.2055	10.9404	11.1644	11.2937	10.6472	10.5193	10.3514	10.5167	10.4376	10.4135	11.0466	10.8463	10.5719	10.6011	10.0678	10.0883	10.1105	10.0321	9.60888	9.79789	9.43183	9.25208	8.74581	8.6174	8.24354	8.7498	9.38468	9.49087	9.38312	9.36869	9.47132	9.438	10.7224	10.2805	11.4978	11.0514	10.0081	10.2265	10.106	10.3138
B0334.3	Not	12.0076	12.2357	10.6876	10.4926	11.3395	10.4512	11.6444	11.1651	12.4437	11.3041	12.7448	12.8557	11.0249	11.8917	10.8911	11.5293	10.0648	10.9048	9.86402	9.7193	10.8752	9.72164	10.3017	9.53694	8.9139	8.59488	9.33315	9.53566	10.2236	9.69626	10.599	10.4553	8.34867	8.29092	12.9055	12.3046	10.7974	11.3319	11.0598	11.6879
B0334.4	Not	11.5918	11.9033	11.7709	11.7758	11.9251	11.4551	11.5989	11.4067	11.6209	11.3019	12.5847	12.4329	11.2545	10.9016	11.0033	10.6757	10.7517	10.5719	10.3556	9.98656	10.611	10.8275	9.37755	9.56784	10.2292	11.1723	10.7032	11.017	11.015	11.037	11.5447	11.6881	11.9994	12.0867	13.0736	13.1651	11.6443	11.5774	12.1017	11.9178
B0334.5	Not	12.024	11.9536	11.1504	11.0824	11.8223	11.4553	11.9372	11.6218	11.6563	11.7116	12.5202	12.3265	11.2815	10.8351	11.646	11.7042	11.4838	11.1592	10.4342	10.7392	10.8046	10.7529	10.2646	10.4861	9.50197	9.50026	9.72339	9.66349	11.0318	11.2431	10.8493	10.7153	12.2929	12.4255	12.9437	12.9703	11.7909	11.8303	11.997	11.9996
B0334.5#2	Not	11.8426	11.9791	11.1584	11.347	11.884	11.6954	11.2011	11.0084	11.4041	11.3467	11.9745	11.6639	11.272	10.8795	11.1862	11.1645	10.7399	10.5538	10.4664	10.798	10.4052	10.301	9.73468	9.81848	9.12511	9.42613	9.33441	9.97848	10.5215	10.2706	10.4788	10.5678	11.9406	11.9595	13.2133	13.0764	10.9114	11.2441	10.9644	11.3557
B0336.1	Not	11.5433	11.8968	10.6912	10.531	11.181	10.9465	10.7154	10.3654	11.3241	11.3982	11.1504	10.6186	10.3084	10.6604	10.6026	10.1021	9.55103	9.33019	9.71144	10.214	9.35786	9.03356	8.74323	8.83373	8.94728	8.64498	9.20386	9.59781	9.9449	8.78853	9.66803	9.0894	10.6722	10.439	11.797	11.4993	9.68172	10.1573	9.89948	10.1992
B0336.11	Not	11.3927	11.3625	10.7308	10.549	10.8191	11.3751	10.2126	10.3303	11.2132	10.6803	9.35922	11.4863	10.2643	10.4987	10.5407	10.9597	8.57981	9.46156	9.04992	9.77074	9.55741	9.67185	8.8657	8.33136	9.61654	9.11815	10.2191	9.4674	9.15907	9.34848	9.20516	9.37074	10.0669	9.92381	11.3215	11.25	9.57366	9.445	9.78993	9.61234
B0336.5	Not	12.3114	12.4327	11.1617	11.5519	11.6901	11.4099	11.4191	11.2974	11.4632	11.6427	12.4162	11.7904	11.4023	11.2587	11.3671	11.2289	11.3005	10.8578	10.5295	9.89261	10.4195	10.6978	9.52241	9.81697	9.26246	9.65726	9.94895	10.3064	10.7472	10.8959	10.7212	10.774	11.6856	11.8129	12.7608	12.9255	11.262	11.097	11.733	11.5538
B0336.6	Not	12.7285	13.3735	11.7032	11.9339	12.0405	11.4729	12.1506	11.5355	12.0099	12.3163	12.7973	12.2484	11.642	12.0679	11.8643	11.8935	11.5961	11.2403	10.4742	10.6084	10.7353	10.7171	10.3931	10.9542	9.21129	9.31461	10.5546	10.2434	11.2425	10.974	11.4891	10.9841	12.4283	12.2074	13.5837	13.3095	11.6101	11.8594	11.8768	12.2641
B0336.7	Not	10.8982	11.0571	10.3574	10.5472	10.8293	10.646	10.7804	11.0805	10.5409	11.0007	10.9611	10.2784	10.4098	10.4793	9.85229	9.79538	9.37752	9.09546	9.59899	9.18888	9.1589	9.24387	10.4911	10.3685	9.04482	9.31301	9.34613	9.68172	9.76466	9.65104	10.2229	10.3195	10.9537	11.1226	11.276	11.48	10.503	10.4646	10.5755	10.623
B0336.9	Not	11.0305	10.8327	10.4884	10.2342	11.1911	11.4798	10.9539	10.8719	10.9642	10.998	10.5167	9.86024	10.8881	11.1197	10.6464	10.5178	9.87725	9.78959	10.1392	10.1575	9.55023	9.67596	8.65583	8.57428	8.8663	8.87087	9.55613	9.64653	9.43145	9.07558	9.85819	9.56756	9.67916	9.64483	10.7684	10.8172	9.71407	9.62273	9.99645	9.67393
B0348.3#2	Not	10.7116	10.9363	10.1006	10.3469	10.4099	10.8738	10.5159	10.9362	11.0368	10.1799	10.6032	10.711	10.1515	10.5402	10.1375	10.3444	9.62122	10.0386	9.65655	9.16453	9.98166	9.24234	8.97063	8.16056	9.11459	8.70238	9.30455	9.06728	9.03753	8.7717	8.63272	8.85994	10.1207	10.0764	10.9324	10.8892	8.91446	9.47126	8.99861	9.53626
B0350.2	Not	10.8437	10.5691	10.6931	10.21	10.6425	10.6103	10.6053	10.7623	11.0565	10.364	11.0505	11.7226	10.5558	10.4688	10.2051	9.74266	9.5606	9.8683	9.74441	9.15291	7.73372	6.64159	9.01937	8.42874	9.30542	9.09574	9.75408	9.64185	9.36703	9.30205	9.95748	9.98429	10.981	10.5382	11.9968	11.6243	9.84976	10.275	10.0426	10.4894
B0361.2	Not	11.2041	10.7569	11.2459	10.9349	10.7452	10.5247	10.3223	10.446	10.2828	10.7404	11.7793	11.5567	10.9466	10.8367	9.86986	9.51839	9.45655	9.08488	9.845	8.94904	9.01003	8.97428	8.11858	8.30785	8.98683	9.50392	9.71246	9.86479	10.5388	10.153	10.8161	10.5816	11.2767	11.3446	12.8175	13.2755	10.5282	10.5818	11.5639	11.4036
B0361.5	Not	10.9356	11.2719	10.36	10.4307	11.0048	10.657	10.7382	10.2126	10.9708	10.702	10.8778	10.2879	10.5302	10.9889	10.2008	10.4446	10.0814	10.1396	9.79549	10.1633	9.58141	9.16226	9.41978	9.37222	8.70183	8.62256	9.35009	9.18072	9.47635	9.75278	9.62819	9.52791	10.3669	10.3044	11.6229	11.559	9.92838	10.3399	9.92198	10.2119
B0361.8	Not	13.0605	13.1132	12.4383	12.7081	11.7849	11.5119	12.1507	12.2929	11.7048	11.6793	12.8492	12.8138	11.875	12.2144	11.0632	11.3642	10.7746	10.7095	10.1952	9.91009	10.6155	10.6567	9.65356	9.63871	9.60858	10.4535	10.5446	10.882	11.3822	11.585	11.5611	11.7094	12.8884	13.0987	12.8385	13.1078	12.0391	11.9207	12.5389	12.4306
B0365.1	Not	12.4391	12.8089	12.1989	12.636	12.1795	11.6392	12.5303	11.8992	12.2701	12.3299	12.739	12.452	11.8677	11.94	12.0472	12.3021	12.3368	11.7666	10.8527	11.2873	11.1802	11.0147	11.1649	11.5211	9.54174	9.96995	9.9644	10.4231	11.418	11.4512	11.6334	11.8086	12.457	12.7072	13.8722	13.9247	12.4492	12.2949	12.7405	12.5453
B0365.5	Not	10.0412	9.96237	9.65304	9.25094	9.73064	9.86548	10.0336	10.182	10.1797	10.569	9.59163	9.99084	9.34166	9.2344	9.01551	9.11259	8.29301	8.68222	8.78657	9.17698	8.35794	8.28506	8.30661	8.28156	8.82484	8.36485	9.03369	8.75357	9.0003	9.30869	8.22088	8.52584	8.60906	8.39235	9.88895	9.63663	8.31034	8.62459	8.45988	8.83481
B0379.1	Not	10.7185	9.82011	10.2969	9.81524	9.49241	9.27188	9.72726	9.62482	8.75297	9.17499	10.3611	10.4143	8.81153	9.18733	8.65955	8.95209	7.92416	7.78322	8.62643	8.75788	7.80203	7.64828	8.03355	8.06119	8.47925	8.65509	8.1467	8.40608	10.0084	10.0001	8.49766	8.8745	9.59952	9.54104	10.77	10.8564	8.92594	9.23243	8.95222	9.33077
B0379.3	Not	11.5442	11.9108	11.2653	11.451	11.5032	11.2672	11.3336	11.0207	10.5994	11.0965	11.0575	10.3362	11.0273	11.2327	10.3544	10.1915	9.96486	10.0882	9.66004	9.55036	9.77934	9.7986	8.79812	8.87594	8.54666	8.87541	8.96183	9.64721	9.73313	9.73306	9.50981	8.85099	10.2924	10.2117	11.37	11.1548	10.5847	10.2427	9.87444	9.97195
B0391.5	Not	10.3033	10.9307	10.3289	10.6884	10.4388	10.5248	10.1077	10.217	9.80913	9.47363	9.73248	9.38449	9.41135	9.71602	9.03556	9.0262	8.38463	8.59524	8.82421	8.90564	8.57835	8.84578	7.68769	7.81306	9.80261	9.44221	9.17121	9.12057	9.07295	9.19242	8.15477	8.13181	8.31492	8.16889	9.58551	9.57368	8.31104	8.5171	8.29705	8.62285
B0393.1	Not	13.3228	13.6499	12.8008	12.9326	13.0171	12.5897	13.0741	12.6313	13.5337	13.3436	14.1915	14.0513	13.535	13.4432	13.717	13.962	13.0099	12.9691	11.4908	10.591	12.5455	12.2602	12.2115	12.3176	9.82968	9.16541	9.97267	10.8657	13.1515	13.4202	13.4204	13.5145	12.7444	13.0956	13.852	14.1482	13.3264	13.0619	13.571	13.3074
B0393.2	Not	12.2276	12.5033	11.4101	11.6682	12.1716	11.8851	11.6827	11.2885	12.5218	12.5445	11.9933	11.6331	11.874	12.0436	11.6836	11.6926	11.8368	11.4538	10.8512	10.381	11.2107	11.3801	9.95353	10.2415	9.01794	9.47691	10.0882	10.8958	10.3962	10.3219	11.1482	11.0222	11.604	11.7267	12.7345	12.9244	11.2683	11.28	11.1252	11.1909
B0393.3	Not	11.895	12.3153	11.9251	12.3397	12.807	11.9198	11.9574	10.8249	12.2599	12.1015	13.1235	12.6192	11.4915	11.9714	11.7287	11.9978	11.5557	11.2274	10.5839	9.91536	11.4134	11.0191	10.9387	11.2763	8.8557	9.83742	9.79897	10.2693	11.435	11.4524	11.6644	11.3814	12.3132	12.1917	13.843	13.7077	11.7146	11.8482	12.0733	12.2083
B0393.5	Not	10.2085	9.93022	10.0665	9.72849	9.58886	9.56165	9.55271	9.28306	10.006	9.81317	9.84215	10.8126	10.185	9.98879	9.58482	9.00317	8.72455	8.33158	9.12958	9.29379	9.07767	8.89538	8.47906	8.28457	9.071	8.1533	9.01662	8.75322	9.28585	9.5095	8.47954	8.60314	9.49739	9.26939	10.4312	10.224	8.52098	8.82356	9.7499	8.9378
B0393.6	Not	11.3553	11.6633	10.6637	10.9013	11.8643	11.6939	11.0567	10.4902	11.4685	11.6721	12.1175	11.5336	10.6468	10.9969	10.7499	10.6539	10.51	10.2641	9.97267	9.74945	10.069	10.2131	8.81823	9.13581	9.03831	8.99537	9.42781	10.0733	10.3398	9.80328	10.4745	10.082	11.7573	11.4501	12.7815	12.6445	11.0191	11.3791	11.2912	11.6271
B0393.7	Not	11.775	11.485	11.3884	11.4887	11.4269	11.5428	10.9523	11.2509	11.2047	11.3629	11.2109	11.155	11.0387	10.9912	10.5704	10.5855	10.291	10.2318	9.78664	9.83797	10.0407	10.3048	9.24811	9.39933	9.03103	9.18226	9.00222	9.33789	9.61985	9.73377	9.56325	9.51891	10.5409	10.4974	11.507	11.5977	10.1142	10.0085	10.5303	10.4685
B0403.4	Not	11.7772	11.4325	10.8218	10.3723	11.0422	10.8127	10.258	9.79456	11.1158	10.7335	11.5536	12.0959	10.9749	10.8262	10.7015	10.5229	9.97423	9.9845	9.79803	9.75501	9.87715	9.70949	9.61686	9.31016	9.45802	8.88792	9.88156	9.35311	9.81882	9.98834	10.3375	10.7512	10.8823	10.6237	11.5144	11.1305	10.3474	10.7332	10.5609	10.8804
B0412.3	Not	10.8355	11.1384	10.4407	10.4599	10.6073	9.98646	10.4814	9.76518	10.4872	10.4628	10.3139	9.8572	9.9422	10.2552	10.2599	10.3279	9.71932	9.62086	9.42565	9.3002	9.11036	8.73086	8.76961	8.83118	8.41393	8.23969	9.27027	9.06968	9.01204	8.80833	8.94014	8.85346	10.075	10.3627	10.9149	11.1815	9.42331	9.68141	9.51937	9.83802
B0413.1	Not	11.863	11.6005	11.0299	11.1536	11.3881	12.0337	10.4516	10.8773	12.0145	11.303	11.7419	12.3365	10.5974	10.7343	10.4274	10.9529	9.97538	10.5561	9.77321	10.5612	9.83831	9.21621	9.09158	8.70095	9.36018	8.9619	9.80227	9.19621	10.0601	10.2042	9.90503	10.3078	10.986	10.8293	12.1406	12.0782	10.558	10.6561	10.7861	10.9499
B0414.3	Not	12.3183	13.4076	12.0625	12.4341	12.433	11.9814	12.4019	11.9032	12.5132	12.4102	13.4013	12.8095	11.9368	12.113	11.9898	11.7928	11.6885	11.6145	10.8463	9.4284	11.384	11.6656	10.0486	10.2878	9.0851	10.1939	7.80071	8.6757	12.315	11.8833	12.8749	12.3299	12.3875	11.9928	13.1883	12.9629	11.7082	11.9748	12.5507	12.8082
B0414.5	Not	11.2853	11.5138	11.1326	11.0175	11.6607	10.8298	11.0673	9.99604	10.8154	10.9454	12.0903	11.0225	10.5406	10.2868	11.3866	11.2631	10.6361	10.2027	10.2067	10.1575	10.1955	10.0229	9.47957	9.73328	8.5539	8.87998	9.43087	9.64855	10.3047	9.58617	9.97598	8.96277	11.4988	11.2625	12.0918	11.8581	9.84943	10.2016	10.6613	10.8196
B0414.6	Not	9.93311	10.1256	9.48364	9.78162	10.3013	10.0463	9.97318	9.71096	9.63058	9.84291	10.4567	9.76248	9.51966	9.61628	9.44568	9.17307	9.23443	9.00631	9.24952	9.38025	8.69439	8.87405	7.98056	8.08183	9.11864	8.99158	9.26819	9.51997	9.48593	8.87644	9.17154	8.51705	9.82961	9.70573	10.4909	10.3782	9.53653	9.32937	9.65851	9.39005
B0416.4	Not	9.7302	9.91571	9.21137	9.64602	9.77712	9.85186	9.56663	9.47193	10.0862	10.256	9.50129	8.90993	9.40074	9.66759	8.99022	8.98084	9.10393	8.59625	9.31169	9.4434	8.65468	8.62181	8.02905	8.02748	8.51908	8.57546	8.98229	9.00266	9.24431	9.53795	8.80113	9.14838	9.00862	9.68027	9.65604	10.1371	8.80657	9.17372	9.0202	9.20827
B0416.5	Not	11.5634	11.4888	11.6272	11.508	11.5723	11.2242	11.5865	11.2535	11.6963	11.1927	12.44	12.4017	10.8204	11.1163	11.2878	11.2729	10.891	10.8531	10.2269	9.45826	10.7909	10.3519	10.1129	9.94521	8.66263	8.83223	9.5623	9.72316	10.3393	10.4397	10.2479	10.3409	12.2443	11.893	13.2618	12.9137	11.2184	11.6868	11.2449	11.6578
B0416.6	Not	10.1145	10.2023	9.7559	9.91335	9.57068	9.69958	9.57915	9.78866	9.76605	9.85892	10.4869	10.0479	9.71594	9.9189	9.21699	9.14625	8.80451	8.48598	9.26288	9.06947	8.69371	8.7197	8.0021	8.06329	9.13195	9.12845	9.34347	9.35109	9.20198	8.93395	8.8203	8.9573	10.0264	9.52928	11.0809	10.7222	9.35979	9.8447	9.51436	10.0174
B0432.10	Not	10.8544	10.9549	11.0012	11.3641	11.0475	10.8057	10.6782	10.602	10.4905	10.9335	11.1298	10.3865	10.4013	10.6364	9.91127	10.0263	9.64686	9.28369	9.4287	9.46267	9.48052	9.65819	8.82327	9.07212	8.20731	8.86046	8.58489	9.45203	9.85628	9.92121	9.68721	9.57778	10.4778	10.5039	11.4895	11.466	10.308	10.2459	10.4159	10.259
B0432.2	Not	12.3534	12.1477	11.6596	11.7129	11.5601	11.1619	11.3809	11.337	11.2257	11.7118	12.6302	12.4193	11.7929	11.3557	11.2372	11.231	10.8759	10.2184	10.3225	9.95079	9.64401	10.0963	9.35482	9.81148	9.40164	9.62425	9.84496	10.1651	10.8134	10.7425	10.592	10.872	11.9912	12.2843	12.7703	13.1252	11.8642	11.616	11.8384	11.5268
B0432.3	Not	11.728	11.7671	11.1869	11.3636	11.568	11.4451	11.1747	11.1191	11.1285	11.0721	12.1294	11.8464	11.1499	10.5913	10.88	10.7911	10.5348	10.1921	10.2434	10.5613	9.86737	9.81806	10.1632	10.4024	9.48644	9.21646	9.89137	9.51499	10.3954	10.1941	10.5614	10.6384	7.83269	7.68744	12.5224	12.5528	11.2413	11.16	11.3507	11.2668
B0432.4	Not	11.7523	11.6883	11.0678	10.9439	11.7641	10.9096	11.9596	11.2327	11.2156	11.0925	12.375	12.1197	10.3843	10.3166	10.7596	10.8208	10.1043	9.78341	10.0457	9.78329	9.95389	10.1255	9.33762	9.49971	8.97709	8.94614	9.71025	9.76629	10.8103	10.7973	10.6195	10.4548	12.0338	11.8803	13.2924	13.0084	11.4174	11.7106	11.5833	11.8268
B0432.9	Not	10.1241	10.3248	9.90483	9.9003	9.7818	9.82607	10.0924	10.247	10.0845	10.2496	10.0374	10.0635	9.45422	9.46185	8.76579	8.72017	8.88658	8.95955	9.05504	9.26685	8.3159	8.26233	8.3602	8.76234	8.83935	9.01406	8.84531	8.98602	9.13551	9.29371	9.11847	9.072	9.35048	9.28437	10.4812	10.5431	9.17392	9.19449	9.31072	9.38407
B0454.6	Not	11.1441	10.6273	10.4274	10.2568	10.5116	10.1865	10.0499	9.99405	9.76253	9.92899	10.4172	10.5453	9.68079	10.1113	9.58169	9.59064	8.57178	8.58604	8.7873	9.38594	8.32689	8.40741	8.31613	8.21348	9.47812	9.14035	9.80371	9.29572	9.41517	9.02278	8.84758	8.72247	9.97429	9.30498	10.9467	10.1976	9.33636	9.47338	9.61219	9.53006
B0454.9	Not	10.8084	10.6146	10.1856	10.112	10.7954	10.2734	11.5339	11.2248	10.3639	10.1752	10.6434	10.4688	9.70746	9.7998	9.92341	10.1657	9.23963	8.97688	9.50834	9.36676	9.26856	9.34547	8.84061	8.86572	8.95963	8.55775	9.06923	8.96672	9.6345	9.51189	9.65144	9.75745	10.2561	10.3429	11.2561	11.1844	9.70971	9.78538	10.19	10.2386
B0457.1	Not	10.8806	10.8983	10.3633	10.5453	11.111	10.8661	11.0754	10.9431	10.6568	10.7063	10.5078	9.96556	10.4715	10.605	10.5533	10.5208	9.75948	10.0823	9.62917	10.0522	9.66166	9.50706	8.88427	8.7645	8.11932	8.46744	8.93564	9.51592	9.85595	9.96682	9.27497	8.69949	9.76706	9.66048	11.0779	11.0243	9.57265	9.41196	9.65982	9.54757
B0457.4	Not	9.63321	9.94504	9.21338	9.38844	9.57865	9.9729	9.83072	10.3067	9.2695	9.53906	8.55451	8.5839	8.76796	8.93762	8.68334	8.77998	8.30877	8.66035	8.59136	8.98205	7.92589	8.17015	7.78707	8.30192	8.66096	8.96857	8.67511	8.78468	8.78919	8.87404	8.29147	8.34688	8.31214	8.17689	9.18613	9.11589	8.08364	8.21652	8.08644	8.24367
B0462.3	Not	9.60819	9.32812	9.81262	9.77578	10.4662	10.1402	10.0593	9.43939	9.94433	9.74248	9.88238	10.2938	9.40625	9.22198	9.53548	9.38983	9.32278	8.88332	9.13366	9.53523	9.22518	9.17101	8.69163	8.68092	8.63087	8.42333	9.17692	8.45838	9.44141	9.61755	8.61221	8.31044	8.2355	8.47592	9.12032	9.39375	8.29514	8.01119	8.47412	8.10472
B0464.1	Not	11.08	11.1758	10.3914	10.3312	11.2218	10.9906	10.8668	10.5372	12.1187	11.8769	11.8658	11.2102	10.5424	10.713	10.7023	10.4902	10.5245	10.5474	9.92402	9.84105	9.94008	10.0728	8.94248	8.78871	8.61797	8.56721	9.54229	9.88218	9.74173	9.46442	10.6841	10.1787	11.4467	11.6141	12.2107	12.3183	10.9389	10.8063	10.8986	10.8172
B0464.4	Not	11.8494	11.9414	10.7978	10.5236	11.7077	11.5072	12.3838	12.1042	11.2167	11.2393	11.2093	11.3203	10.3347	10.3798	10.8038	10.8164	10.3517	10.4894	9.84162	9.92429	9.89625	10.112	9.70069	9.85636	8.82386	8.53643	9.44621	9.61648	9.40992	9.53905	9.6437	9.22301	10.9998	10.6672	12.0183	11.5137	10.1126	10.6019	10.1507	10.6112
B0464.5	Not	11.9301	12.0508	11.226	11.3674	11.2254	11.1123	11.2008	11.13	11.8731	11.6843	12.3683	12.105	11.3659	11.5822	11.8979	11.8095	10.724	10.5079	10.2745	9.66867	10.1987	10.1687	9.12163	8.94241	9.08546	9.46707	9.87881	10.2444	10.8027	11.1795	10.411	9.90698	11.2819	11.05	12.2585	12.1456	10.8934	10.9624	11.2015	11.238
B0464.6	Not	10.8639	11.2506	11.0568	11.1177	11.7775	11.2047	11.4548	10.7691	11.2323	11.4404	12.0012	11.4738	10.29	10.2008	11.1144	10.9483	10.7527	10.3927	9.81833	9.88137	10.1187	10.212	9.74559	10.0364	9.06897	8.86815	9.18785	9.30792	10.2423	9.81859	10.4057	9.89013	11.4974	11.1729	12.9138	12.5543	10.6871	10.8558	10.9032	11.1348
B0464.7	Not	11.8637	12.2826	11.6194	12.0494	12.003	11.6234	11.6005	11.3205	10.8668	11.2018	12.1287	11.7896	10.5756	10.8211	10.7841	10.9829	9.85343	9.58925	9.91653	9.69777	9.93716	9.90767	8.95886	9.27492	8.44239	9.25016	8.89058	10.0705	10.969	11.0858	10.441	10.0519	11.7051	11.4292	12.7211	12.3833	10.5782	10.7661	10.765	11.0259
B0464.8	Not	12.5093	12.5496	12.1098	11.9957	12.2728	12.3371	12.4073	12.1261	11.6449	11.9375	11.8625	11.2818	11.007	10.9301	10.4854	10.5863	10.5839	10.546	10.2826	10.4035	10.0716	10.3428	9.45342	9.62615	9.37012	9.00688	10.3543	9.60015	10.7251	10.5931	10.2466	10.0459	11.5956	11.5355	12.299	12.3037	11.0319	10.881	11.214	11.1051
B0491.1	Not	11.2618	11.3608	10.4897	10.7329	11.0087	10.8017	10.7109	10.5346	10.675	10.937	12.022	11.5946	10.8462	10.7925	10.4398	10.3005	10.1048	10.0701	10.0359	9.99373	9.63579	9.74169	8.67442	8.79689	8.36647	9.02688	9.33424	9.98595	10.3583	10.3867	10.0569	9.7741	11.0339	10.8105	12.5296	12.178	10.7645	10.8761	10.7001	10.9502
B0491.2	Not	14.3496	13.9907	14.5563	13.6046	12.83	13.7832	12.706	13.5244	13.5716	12.9223	12.3902	14.8727	13.2265	12.8808	13.6698	13.8079	12.0713	13.2058	10.5786	11.006	12.5336	11.0936	12.2756	10.698	12.0979	9.40017	12.934	11.2853	9.98246	10.9574	9.89686	11.4769	12.7595	12.1759	13.7328	13.1277	11.1484	11.5927	11.3247	11.9371
B0491.3#2	Not	11.2064	11.4777	10.6374	11.0064	10.8743	11.4947	10.4845	10.8164	10.4066	10.9645	10.0325	10.0763	11.1828	10.264	11.1599	10.3082	10.4668	9.49734	9.84168	9.84089	8.98472	9.68869	8.42133	8.8504	9.41605	9.53243	9.76764	9.78016	8.98076	9.04529	9.46394	9.75659	9.67893	9.52609	10.4932	10.4523	8.14607	9.1565	8.75566	9.38772
B0491.4	Not	9.73051	9.89358	9.27359	9.45468	9.43055	9.43607	9.50265	9.32492	9.94357	10.0639	10.1558	10.5665	9.28223	9.35463	8.82313	8.90729	8.44381	8.50289	8.98701	9.4937	8.40266	8.47231	8.24	8.31278	8.58125	8.17893	8.87991	8.55451	9.15696	9.13931	8.31007	8.35095	8.25865	8.45334	9.16646	9.33941	8.16692	8.15592	8.3668	8.2923
B0491.5	Not	11.7504	11.9784	11.2798	11.6293	11.5818	11.7809	11.1894	11.244	11.6213	11.4711	12.3911	12.2245	11.1412	11.3172	11.015	11.1151	9.94939	10.0462	9.95342	9.30159	10.0932	10.0519	9.41595	9.24296	9.36005	9.83978	10.2565	10.4808	10.9417	10.5606	11.4779	11.0349	11.9213	11.8498	12.7433	12.6603	10.6554	10.8014	11.5011	11.567
B0491.5#2	Not	12.8033	13.0083	12.1411	12.4825	12.4363	11.8583	12.3077	11.963	12.1375	11.908	13.7791	13.468	11.9424	11.6995	12.0704	12.0374	11.3853	11.2968	10.6332	10.1626	10.9653	10.7668	10.3386	10.5481	8.84121	9.27766	9.75407	10.5609	11.5412	11.1101	12.0889	11.9215	12.7652	12.6867	13.6921	13.6128	12.1028	12.3495	12.3099	12.5572
B0491.6	Not	12.2618	11.8794	11.1722	11.0284	11.2289	11.0453	10.8179	10.6373	10.8576	11.0448	11.892	11.9232	10.4163	10.1416	10.7458	10.787	10.3439	10.1056	9.72851	9.94233	9.96721	9.86553	8.89862	9.10202	8.62131	8.82893	9.35852	9.61404	10.6279	10.9791	9.5564	9.39999	10.8795	11.0193	12.0656	12.1727	10.3421	10.0741	10.598	10.5284
B0491.6#2	Not	11.2333	11.5813	11.5795	11.5544	11.2574	11.3366	10.8439	10.9136	10.9803	10.6653	12.0236	11.4765	11.2082	10.8316	10.6759	10.3487	10.6818	10.4085	9.97531	9.78754	9.85018	10.2479	9.11786	9.4412	8.93299	9.44173	9.00778	9.68005	10.2589	9.81723	10.4536	10.3551	11.3291	11.2706	12.259	12.2216	10.9	11.0027	11.3003	11.4631
B0491.7	Not	11.1045	11.1195	11.1507	11.6433	11.076	10.9431	10.8944	10.7025	10.4743	10.8736	11.6889	11.3485	11.4099	10.8584	10.7892	10.7127	10.1563	10.208	9.62518	9.64996	9.58855	9.72058	8.70849	8.88921	9.75568	10.1005	9.66592	10.211	10.7582	10.584	10.5497	10.3289	10.7185	11.1467	12.0999	12.4586	11.3234	10.7179	11.5462	11.0127
B0495.10	Not	10.1406	10.1284	9.9479	9.75726	10.0844	10.302	9.90782	9.65251	10.4646	9.70196	9.49032	9.72629	9.4724	9.63398	9.47267	9.43773	9.05366	9.19803	9.03588	9.2491	9.15487	8.79785	8.68833	8.33793	8.78685	8.32761	9.46828	8.698	9.0393	9.0616	8.64947	8.50861	9.06794	9.03968	9.79282	9.71973	8.556	8.42552	8.87601	8.63033
B0495.2	Not	11.3926	11.1249	10.926	10.6326	11.4421	11.2369	11.1738	10.9902	11.3821	11.4818	12.0694	11.7258	10.9944	10.8952	11.3625	11.3899	11.2057	10.6749	10.6457	10.4043	10.5283	10.4769	10.0066	10.3256	8.79823	9.22715	9.78353	9.85919	10.4775	10.2139	11.1239	10.9349	11.3644	11.4869	12.4663	12.5103	11.2761	10.973	11.4548	11.2817
B0495.4	Not	10.336	10.242	10.2517	10.2967	10.5349	10.5182	10.3951	10.4724	10.6198	9.99597	11.156	11.0898	10.2535	10.8187	10.4662	10.8452	9.20242	9.65233	9.35091	9.18752	9.89865	9.42081	9.17755	8.49035	8.33371	8.80632	8.75813	9.42321	9.2934	9.20007	9.47373	9.44453	10.8323	10.1518	11.8245	11.145	9.72373	10.1989	9.7859	10.397
B0495.5	Not	10.1109	10.1873	9.93705	10.2362	10.0666	10.0034	10.1376	10.0214	10.232	10.3655	10.6452	10.9702	10.1877	10.3905	9.90045	9.80695	9.46696	9.44786	9.34387	9.60461	8.95219	8.96312	8.274	8.23621	8.93138	8.96348	9.48824	9.57505	9.55519	9.56591	9.14631	8.96283	10.0665	9.68678	11.0034	10.5921	9.53426	9.74879	9.6535	9.76181
B0495.7	Not	10.6215	10.7387	10.1918	9.91058	10.5492	10.3231	10.3778	9.5588	10.8194	10.3779	10.9609	10.7804	9.65881	10.0866	10.6081	10.4349	9.54614	9.54826	9.41209	9.4638	9.44217	9.02746	8.74214	8.62213	8.49081	8.23754	9.18057	9.22741	9.62114	9.59485	9.29076	8.58269	10.773	10.3722	11.8987	11.5225	9.59327	9.70099	9.88899	9.96228
B0495.8	Not	11.3954	11.154	10.7128	10.4737	10.2936	10.4455	10.7658	11.2124	10.7017	10.8839	11.0396	11.007	10.8995	11.3362	10.2335	10.4205	9.79172	9.77431	9.89978	9.414	9.65281	9.72446	8.68885	8.69782	8.85937	9.43666	9.30646	9.89638	10.1242	10.2627	10.2947	10.4435	10.8632	11.1422	12.2374	12.4827	10.2388	10.2603	10.7644	10.6937
B0495.9	Not	11.3031	11.1395	11.4432	11.5684	11.5035	11.7411	11.0509	11.1485	10.6603	10.706	12.0141	11.8486	11.3107	11.3075	10.6918	10.6189	10.3919	9.94035	10.2264	9.62943	9.92484	10.4816	8.80572	9.05454	8.93688	9.66251	9.53406	9.97011	10.8835	11.2214	10.9186	10.4383	11.5409	11.3726	12.5733	12.5038	10.3887	10.5446	11.4947	11.4846
B0496.8	Not	10.2627	10.2499	9.96213	9.71689	10.0111	10.4034	9.60941	10.1139	9.78502	9.72876	9.62794	10.1372	9.38738	9.22402	8.98622	8.9816	8.32043	8.10659	9.14415	9.05189	8.74112	8.59261	8.12403	7.8901	9.80536	9.38664	9.94997	9.49049	8.89668	8.99373	8.67674	8.83565	9.32577	9.23876	10.1951	10.106	8.8253	8.84834	8.80989	8.87084
B0511.10	Not	10.5532	10.5651	10.3548	10.3466	10.8598	10.454	10.7072	10.2832	11.0605	10.9889	10.8925	10.4578	10.2476	10.2	10.1271	9.90549	9.82403	9.4644	9.72105	9.98247	8.78753	8.73923	8.92018	9.101	8.75054	8.55124	9.30019	8.87661	9.3685	9.15274	9.54037	9.64374	10.3482	10.4713	10.9772	11.208	9.84784	9.9244	9.94337	9.94788
B0511.12	Not	10.0453	10.0743	10.2322	10.0361	9.79059	9.37796	9.88625	9.31189	9.80856	9.79066	9.32183	9.3062	9.50718	9.50146	9.56719	9.46324	8.96106	8.74389	9.19032	9.22622	8.85433	8.73028	8.36326	8.39173	8.37368	8.02022	9.00875	8.64298	9.11091	9.14372	8.82565	8.23983	8.5418	8.85315	9.46438	9.73882	8.76851	8.20984	8.71984	8.2637
B0511.4	Not	11.613	11.2707	10.7121	10.471	10.0446	10.2909	10.0105	10.5493	9.99996	10.5935	9.654	10.6846	10.3497	9.65864	9.69078	9.72848	8.82782	8.62255	9.04187	9.40766	8.66556	8.84287	8.07634	8.15308	9.18422	9.23727	9.20004	9.44396	9.17825	9.08456	9.10324	9.10355	9.5538	9.41372	10.5242	10.4551	9.25349	9.13348	9.51955	9.14373
B0511.6	Not	11.8537	11.9139	11.3981	11.2409	11.4731	11.3267	11.4093	11.5143	11.54	11.1385	11.9231	11.7599	11.1447	11.5851	10.5662	10.6148	9.934	10.6015	10.0133	9.14553	10.4065	9.76292	9.47361	8.9517	9.22141	9.37139	9.37265	10.0384	10.2877	9.80212	10.5756	10.2336	11.6225	11.4791	12.9042	12.6621	9.97397	10.44	11.0516	11.4282
B0511.7	Not	11.4022	11.8286	10.5299	10.6068	11.1979	10.396	11.3644	10.7362	10.7861	10.8411	11.7958	11.5276	10.6705	10.9696	10.3223	10.3028	10.4804	10.2531	9.87491	10.0433	9.76849	9.60838	9.29483	9.62444	8.808	8.99579	9.65031	9.65889	10.2373	10.1478	10.323	10.4063	11.2523	11.2939	12.0351	12.1876	10.035	10.2813	10.8473	11.0877
B0511.8	Not	11.6469	11.9402	10.6826	10.8248	11.1066	10.3836	11.4226	11.1463	11.1534	11.5092	11.9603	11.7135	10.8205	10.7163	10.2967	10.2762	9.55784	9.42833	9.67268	9.05741	9.58114	9.47371	8.6437	8.83681	8.58732	9.08399	8.97071	9.99133	10.517	9.63996	10.474	10.0317	11.3197	11.1256	12.665	12.4169	10.8071	11.0326	11.0632	11.3801
B0511.9	Not	10.6557	10.8016	10.6206	10.987	10.6871	10.4686	10.2139	9.90069	10.315	10.279	10.7928	10.4035	10.0706	10.1451	10.0892	10.0443	9.4884	9.02386	9.58459	9.28402	9.2888	9.30153	8.86401	8.70626	9.85891	9.29853	9.90949	9.37324	9.50328	9.7512	8.98604	9.12631	9.45776	9.76906	10.689	10.8377	9.58712	9.65438	9.59147	9.66652
B0513.1	Not	10.3229	10.4578	9.67272	9.47232	10.3007	10.3816	9.98893	10.2514	10.403	9.81486	9.67374	9.69832	9.58761	10.2225	9.71157	9.70681	9.35283	9.5128	9.24191	9.62401	9.14787	8.86867	8.17769	7.76633	8.84699	9.04223	9.80797	9.42872	8.88863	9.0537	8.45689	8.52104	8.59457	8.75513	9.72585	10.0639	8.58351	8.44719	9.03439	8.71438
B0513.2	Not	12.0322	12.4071	12.6362	12.7128	11.8276	11.9065	11.7695	11.7823	11.3722	11.4743	12.7878	12.1891	11.5532	11.5315	10.6584	10.5083	10.5243	10.4432	10.6047	10.2758	10.4925	11.0235	9.56447	9.87372	8.76863	9.59128	9.60454	9.79612	11.4155	11.1176	11.4239	11.3075	12.2624	12.4729	13.3468	13.6082	11.7825	11.3863	12.2375	11.8501
B0513.5	Not	11.2792	10.8415	10.576	10.3785	10.5258	10.1522	10.2474	9.84431	11.3548	10.8549	11.1108	11.1723	10.5914	11.0479	10.3059	10.4213	10.013	9.99981	9.56519	9.66389	9.85163	9.55048	9.22922	9.11879	8.6152	8.6425	8.83552	9.0376	10.1626	10.0098	9.52303	9.24562	10.197	10.247	11.3559	11.4073	9.94468	9.62065	10.0023	9.78033
B0513.6	Not	9.95384	9.35364	10.1134	10.0179	9.96638	10.4319	9.42432	9.48011	10.0205	10.3424	10.5034	11.2235	10.0879	9.65298	9.76869	9.59068	9.08506	8.98709	9.16084	9.29641	8.63362	8.8103	8.02595	8.0798	9.16906	9.11708	9.46366	9.47005	9.59781	9.58042	8.86014	8.67556	9.26406	9.1528	10.0843	9.92743	9.27663	8.78798	9.81787	8.90507
B0513.7	Not	10.9166	10.5312	10.3499	10.3324	10.6043	9.92604	10.1756	10.0822	10.456	10.1502	10.9208	11.5008	10.4129	10.5992	9.63641	9.61859	8.94361	8.9867	9.26768	9.2943	9.00099	8.62741	8.41254	8.20033	8.87805	8.56148	9.19935	9.015	9.75931	10.0754	9.51154	9.9117	10.5242	10.5416	11.4419	11.4332	10.038	9.81409	9.98187	9.86643
B0513.9	Not	11.5516	11.4529	10.4559	10.0149	11.6774	11.1435	11.4422	10.8627	11.2074	11.1585	12.6073	12.1912	10.4318	10.1676	10.5013	10.6064	10.0317	9.5872	10.0993	10.0886	10.0302	10.4313	9.40546	9.61323	8.87854	8.77626	9.32718	9.5463	10.4252	10.1536	11.0789	10.703	11.6146	11.7245	12.69	12.7385	11.6432	11.4373	12.1193	11.7267
B0523.1	Not	10.5697	10.6066	10.283	9.96022	9.96667	10.3705	9.74639	10.4683	9.79421	9.69025	9.5576	10.1347	9.98772	9.72123	9.50867	9.25732	8.50897	8.27903	9.18769	9.52394	8.43812	8.72025	7.76949	7.88961	8.39613	8.94799	9.90641	9.48524	8.84612	9.56918	8.62914	8.63151	8.97449	9.09768	9.94886	10.1195	8.61505	8.63771	8.81573	8.66347
B0523.1#2	Not	10.9312	10.5305	10.584	9.75832	10.4277	10.5116	10.368	10.6351	10.6016	11.4304	10.0218	10.4403	9.51245	9.03476	9.22687	8.89172	8.76599	8.51304	9.47469	9.55269	8.10429	8.1704	8.19004	8.45181	8.20945	7.33967	9.02897	8.29031	8.75358	8.67902	8.77116	9.22618	8.21947	8.1781	12.0397	12.9127	8.9174	9.18834	8.96063	9.3278
B0523.5	Not	11.5819	11.2549	10.6859	10.2723	10.6822	10.3423	10.541	10.2373	11.1327	11.498	10.4989	10.0608	11.0686	10.8541	10.3595	10.3047	9.69941	9.41193	9.72552	8.9995	9.56981	9.34976	8.65042	8.68953	8.70154	8.693	8.68992	9.42222	9.25099	8.94477	9.51947	9.17392	10.2564	10.0832	11.2082	10.9341	9.69848	9.88331	9.85673	9.86635
B0545.4	Not	10.8284	10.6844	10.2732	10.2107	10.1927	9.76353	10.0225	9.62179	10.4254	10.4474	9.85951	9.9256	10.2529	10.2675	9.90277	10.0071	9.68767	9.31219	9.62842	9.5518	9.287	9.48817	8.8269	9.02137	8.6057	8.5282	9.45568	9.03189	9.18887	9.13237	8.86882	8.79189	9.17021	9.59116	10.0795	10.4355	8.92534	8.82316	9.11486	8.82132
B0546.4	Not	10.329	10.7942	10.6667	10.9258	10.1139	10.1593	9.93745	9.86721	10.4752	10.051	10.4107	10.253	9.85106	10.4118	9.20486	9.11768	8.66124	8.88928	9.447	9.20895	9.23945	9.09035	8.44475	7.95929	8.56457	8.76567	9.05992	9.06662	9.04625	9.00428	9.26127	9.0225	9.55345	9.29369	10.627	10.4455	9.1902	9.45748	10.5101	9.70288
B0547.1	Not	12.0159	12.1588	11.4309	11.7528	11.5439	11.2281	11.765	11.5672	10.9385	11.03	12.4622	12.3857	11.2023	11.1002	10.7134	10.6978	10.2574	9.98529	10.1686	9.67824	10.2045	10.2706	8.95214	9.05235	8.98933	9.76219	9.55232	10.3717	11.0283	11.1258	11.0244	11.2944	12.5489	12.8071	13.6809	13.8776	11.8384	11.8118	12.418	12.2434
B0554.8	Not	9.96982	9.61998	9.92165	10.078	9.84946	9.8157	9.75543	9.78832	9.72133	9.79668	9.32067	9.17463	9.33895	9.10974	9.48847	9.49259	8.74549	8.61348	9.15524	9.0979	8.84603	8.91589	8.30181	8.29263	9.28288	8.69405	10.2281	9.05836	9.01094	9.23145	8.38474	8.22097	8.39963	8.49287	9.67796	9.78044	8.38353	8.29746	8.30289	8.38536
B0564.1	Not	12.0591	12.03	11.5331	11.6712	11.6255	11.0092	12.0577	11.7322	11.2873	11.7025	12.5061	12.2508	11.6847	11.4015	11.0665	10.9218	10.3162	10.165	10.4278	9.65769	10.3664	10.4905	9.35958	9.67497	8.81789	9.64712	9.38998	10.4811	11.1362	10.7115	11.4646	11.1716	11.9134	11.9109	12.2303	12.3062	11.5271	11.4117	11.7204	11.728
B0564.3	Not	10.3021	10.162	9.85649	9.93605	10.1191	10.1758	9.53876	9.27265	10.0882	9.8498	10.0964	10.2828	9.20535	9.37465	9.47053	9.64356	9.18136	9.26064	9.13003	9.31033	8.80177	8.49962	8.15612	8.03486	8.98304	8.44457	9.77235	8.77836	9.67673	9.97632	8.63187	8.1797	8.44623	8.17969	9.52167	9.49333	8.51823	8.09387	8.65546	8.18576
B0564.5	Not	11.0475	10.9558	10.2074	9.98389	10.8327	10.5169	10.8498	10.8751	10.169	9.83145	10.7184	11.1585	9.78767	9.75203	9.61191	9.85815	8.63159	8.85574	7.93896	7.89877	8.68176	8.42065	8.24578	8.1817	8.52151	8.4663	9.41656	9.02669	10.2178	10.4929	9.14764	9.5394	9.95517	10.0414	11.029	11.0283	9.56614	9.4532	9.56164	9.57204
B0564.7	Not	11.4666	11.3118	10.8841	11.1679	11.052	11.3019	12.3396	13.7679	10.9303	11.5263	12.7068	12.4088	11.3984	11.161	10.9596	10.8114	10.8915	10.2492	10.198	9.15088	9.65295	10.5568	8.82938	9.60719	8.57966	9.20085	9.40093	10.255	11.2394	11.1752	10.2043	10.2351	11.3229	11.4856	12.6793	12.7494	11.2075	11.0606	11.186	11.0878
BE10.1	Not	11.0709	10.7876	10.9211	10.869	11.2187	11.2157	10.5293	10.4389	10.8198	11.4703	10.582	11.285	10.5584	9.50877	10.7311	10.5153	10.0913	9.65797	9.9571	10.3551	9.55513	10.1201	9.10802	9.5835	8.82533	8.7042	9.37174	8.92978	9.6437	9.67914	9.75751	9.10865	9.97521	9.8453	11.0148	10.9376	9.47873	9.48817	9.58482	9.57896
C01A2.4	Not	11.3707	11.1513	10.9687	10.8667	11.4815	11.3842	11.2407	11.1468	11.1212	10.9937	11.4535	11.2443	10.1143	10.1372	10.1085	10.4784	9.66452	9.90466	9.52298	10.1341	9.86249	10.1692	9.35588	9.30648	9.71347	8.82566	9.56307	9.4405	10.1522	10.1615	9.98423	10.1774	11.1694	11.3442	12.0985	12.2663	10.5447	10.3526	10.8897	10.7724
C01A2.5	Not	11.2326	11.2244	10.7321	10.8196	11.2516	11.2653	11.018	10.7255	10.8246	10.8512	12.0188	11.8189	11.241	11.4461	10.8712	10.9605	10.2171	10.2402	9.94778	9.70927	10.1474	10.0752	8.8725	8.82935	8.47004	9.12894	9.44472	10.2751	10.3143	9.84169	10.4302	9.96141	11.5017	11.2199	12.199	11.9172	11.0439	10.9041	11.1909	11.1076
C01B10.3	Not	11.2133	10.9604	11.0522	10.6658	10.6995	10.8496	11.2134	11.6052	11.1719	11.6811	10.8536	10.9386	10.8895	10.5476	9.95898	9.47723	9.84048	9.70337	9.90966	9.81272	9.3794	9.86896	8.93844	9.41095	9.18739	9.4293	9.33582	9.64114	9.76107	9.94935	9.73497	10.042	10.4451	10.6014	11.4834	11.5139	9.84171	9.82991	10.1183	10.0231
C01B10.6	Not	10.3576	10.511	9.96646	10.0249	10.3045	9.93778	10.34	10.6494	11.5079	10.2932	11.9218	11.6952	9.74035	11.0907	9.88818	10.5649	8.69988	10.3479	8.96221	8.87821	9.93074	8.59368	9.15292	8.06572	8.64378	8.73224	8.44437	9.19342	9.2603	8.94959	8.81381	8.86065	11.5943	10.4379	12.8073	11.6026	9.54633	10.67	10.0078	11.1977
C01B10.9	Not	11.023	11.382	10.5929	10.373	10.9095	10.8105	11.0395	10.8284	10.7465	11.0233	11.504	11.189	10.1303	10.1311	9.88153	9.71793	9.53581	9.55409	9.55038	9.30444	9.04725	9.04119	8.33298	8.79718	9.11809	9.24255	9.6292	10.1824	9.88897	9.46647	9.4627	8.87699	11.0597	10.4995	12.0136	11.4819	10.2033	10.5765	10.3862	10.6423
C01B12.5	Not	9.20556	9.56424	9.11367	9.26289	9.57655	9.77048	9.23971	9.53823	9.20428	9.2835	9.12649	9.16687	8.5632	8.69122	8.48282	8.632	8.00334	8.18003	8.19285	8.48777	7.98346	8.13337	7.50583	7.78304	9.44708	9.26507	9.38288	9.26801	9.34947	9.65021	8.56021	8.20104	8.10856	8.06304	9.22605	9.09601	8.2814	7.96504	8.41125	8.0192
C01B12.7#2	Not	10.7432	10.9171	10.8174	10.4242	10.312	10.8287	10.1367	10.4684	10.2049	9.94108	10.6225	11.4415	10.1679	9.95828	9.5204	9.51401	8.6284	8.9218	9.42042	9.23007	9.00841	9.01431	8.34113	8.11702	8.57656	8.31293	8.92413	8.67313	9.06252	8.89071	8.839	8.90216	10.0609	9.86222	11.4519	11.3672	9.17092	9.51864	9.65652	9.82135
C01B4.6	Not	10.0055	10.0073	10.094	10.3573	10.1699	9.56199	9.95294	9.47119	10.2803	9.82213	10.6401	9.88379	9.77289	9.91526	9.84314	9.90415	9.58422	9.2252	9.51661	9.43079	9.23874	8.97869	8.71716	8.48412	8.54445	8.29559	9.162	8.77953	9.16849	9.03235	8.64712	9.00356	9.82556	9.62411	10.7067	10.4052	9.15954	9.55706	9.16661	9.68196
C01B9.1	Not	10.1606	9.92445	10.1267	9.95025	10.6479	10.4082	10.1082	9.55698	10.1546	10.1566	9.76243	10.3	9.8488	9.77859	10.0708	9.98412	9.62647	9.71958	9.25156	9.49941	9.12126	9.24145	8.73211	8.63216	8.50881	8.32235	9.51853	8.42341	9.21748	9.48833	8.36029	8.49606	9.19233	9.25598	10.4076	10.3478	8.68453	8.78556	8.78548	8.91167
C01C7.1	Not	11.2683	11.6537	10.8896	11.4589	11.5988	11.622	10.8321	10.4975	11.5689	11.1715	10.8576	11.0103	10.6201	10.3276	10.9407	11.0857	10.546	10.5795	9.95944	9.68694	9.78249	10.4586	8.9488	9.07392	9.32966	9.4782	10.523	10.3821	9.38804	9.24944	9.53786	9.56815	10.4992	10.5488	11.6646	11.7916	10.4528	10.3803	10.4592	10.26
C01F1.1	Not	11.933	11.6659	11.501	11.5099	11.5775	11.7835	11.3352	11.1245	11.665	11.4761	12.0086	11.9045	11.17	10.748	11.1967	11.1585	10.4596	10.3382	10.1433	9.8792	10.2208	10.908	9.00337	9.2869	9.32421	9.71219	10.8576	10.4627	10.7781	10.5264	10.7363	10.7518	11.5461	11.9618	12.6448	12.9692	11.7301	11.1307	11.4521	11.0368
C01F1.2	Not	11.8309	12.3148	11.231	11.4788	11.6757	11.5664	11.635	11.6229	10.974	11.5766	11.8911	11.9613	10.9281	10.4926	10.434	10.525	9.84169	9.87888	9.68538	9.57535	9.21016	9.73235	9.06196	9.50754	9.28428	10.0746	9.96905	10.3804	10.9584	10.6792	10.838	10.6424	11.7277	11.8695	12.694	12.8054	11.1322	11.0969	11.6303	11.534
C01F1.6	Not	11.2376	11.0688	10.7139	10.9449	11.3249	11.1626	11.0139	10.3697	11.0574	10.5562	11.3558	11.2656	10.8062	10.5104	10.9066	11.2426	9.75446	9.60168	9.76387	9.96863	9.63073	10.0864	8.69504	8.88689	10.5068	10.019	10.907	10.2513	9.59907	9.7399	9.15719	9.38071	10.9038	10.8828	11.9704	12.0063	10.1921	10.4161	10.5259	10.7654
C01F6.1	Not	10.7157	10.9638	10.8451	10.8807	10.7985	10.2433	10.6132	10.3167	10.9169	11.273	10.9941	10.7218	9.89791	10.3226	10.0355	10.4449	9.3723	9.56982	9.58374	9.759	9.22812	9.28592	8.83344	9.2567	8.19331	8.77304	8.6025	9.6816	9.78898	9.69023	9.18404	8.98024	10.139	9.92577	10.9179	10.6075	9.63898	10.0217	9.70296	9.87671
C01F6.3	Not	12.5855	12.8174	12.1045	12.2706	12.2389	12.1995	12.1558	12.0702	11.298	11.9405	13.1856	12.5277	12.0539	12.3246	11.3288	11.2543	11.6141	10.964	10.6716	9.88617	10.6313	11.5125	9.26002	10.0482	8.61388	9.43272	9.75132	10.987	11.5509	11.2075	11.5001	11.1705	13.2989	13.2233	13.8877	13.8913	12.2301	12.3878	12.659	12.7507
C01F6.4	Not	12.2144	12.3287	11.757	11.7806	11.9705	11.8792	11.5103	11.4219	11.5345	12.0567	11.837	11.1437	10.7085	10.663	10.9232	10.5628	11.0785	10.3948	10.556	10.3592	9.95077	10.0874	9.58229	10.2112	8.75172	9.01237	9.25106	9.74735	10.1655	9.9873	9.84454	9.74243	11.878	11.6735	12.598	12.3519	10.6677	10.9329	10.5464	10.9577
C01F6.5	Not	10.4976	10.3851	10.0138	9.91161	9.78914	9.48845	10.1641	10.0038	10.4029	10.0864	9.80565	10.3748	9.98779	10.2564	9.52057	9.6531	8.38168	8.58904	9.12899	9.13317	8.93279	8.47169	8.43182	8.24986	9.17062	8.5602	10.2059	9.549	9.19186	8.96992	9.15405	9.67433	9.31225	9.62364	10.0253	10.1894	10.6466	10.5642	9.17204	9.2215
C01F6.8	Not	11.9411	12.0039	11.2008	11.3671	11.6404	11.2358	11.2872	11.0669	11.444	11.526	12.1798	12.0081	11.1456	10.8799	11.0807	11.0437	11.068	10.7211	10.3224	10.1296	10.3691	10.6807	9.76078	10.0535	9.08921	9.41573	9.52059	10.0423	11.0868	11.193	11.1801	11.3086	11.871	12.1867	12.8964	13.1087	11.6683	11.5295	11.5171	11.4709
C01G10.10	Not	10.8481	11.0311	10.344	10.3	10.8837	10.5126	10.4475	9.90418	10.3579	10.5516	10.4934	10.4798	10.1819	10.0416	10.518	10.458	10.2059	9.83681	9.49101	9.83127	9.53223	9.75221	8.95027	9.18972	8.86896	8.78892	9.26601	8.89575	9.20438	9.13572	9.14359	9.10952	9.93456	9.92346	11.1203	11.022	9.62596	9.78457	9.73042	10.0478
C01G10.12	Not	11.8343	11.7695	11.066	11.0982	11.1706	11.1388	10.9735	10.9806	10.9985	11.4864	11.5878	11.5508	10.6232	10.1532	9.7855	9.70659	9.69911	9.3046	9.86984	9.54099	9.28374	9.61397	8.63582	8.99848	9.80293	9.16866	10.5802	10.1487	10.0357	10.245	10.1487	10.2527	11.1562	11.5742	12.2364	12.538	10.8624	10.7231	10.8387	10.7917
C01G10.4	Not	10.1859	10.5678	9.94609	9.63966	9.61501	10.0332	9.43704	9.74313	10.4358	10.1503	10.1513	9.76578	10.1786	9.84585	9.02139	8.88958	9.5306	9.34446	9.34623	9.25898	8.59766	9.13097	8.09938	8.10654	9.41056	8.54523	9.79947	8.69312	9.3021	9.3463	8.91584	9.13078	9.19427	9.30937	10.3741	10.5221	8.61377	8.78265	8.9831	8.90963
C01G10.8	Not	12.2996	12.7266	11.8371	12.2475	12.2426	12.1144	12.5391	12.2427	11.5872	11.714	13.0459	12.6759	11.9707	12.0823	12.0309	12.041	11.2098	11.1621	10.8207	9.69152	10.7385	11.1049	9.45189	9.77993	8.87372	9.65772	9.58953	11.1119	12.0154	11.5821	12.351	12.1071	13.2402	13.2862	14.0704	14.0659	12.7479	12.3766	12.9416	12.5735
C01G10.9	Not	9.97663	9.74254	9.62288	9.60787	10.118	10.1886	9.88152	9.92453	10.3166	9.96778	10.0605	10.4551	9.94114	9.96079	9.77481	9.89423	8.88471	9.03007	9.06203	9.05226	8.97232	8.86858	8.16674	7.96041	8.52928	8.50423	9.02443	9.17457	9.0061	9.10258	9.26693	9.42833	9.98431	9.88583	10.8222	10.6327	9.72462	9.69572	9.55164	9.65071
C01G12.1	Not	10.8336	10.7193	10.4583	10.8447	10.2418	10.5754	10.3219	10.8613	9.99885	10.1663	9.58426	9.77415	10.0711	9.87186	9.91909	10.0786	9.25912	9.18607	9.41946	9.63172	9.08522	9.14126	8.37812	8.25216	8.96815	8.6899	9.47297	9.01259	9.03431	9.42292	8.75667	8.90936	9.13028	9.30429	10.1422	10.378	7.86248	8.20898	8.96541	9.09145
C01G12.2	Not	11.4204	11.8316	10.7269	10.862	10.8543	11.7609	10.2829	11.1914	10.9969	11.0869	9.95498	10.3002	11.2532	10.995	10.8362	10.7738	9.75631	9.79851	9.51002	9.67844	9.64494	9.89402	8.63338	8.72363	9.83891	9.60578	10.2668	9.71831	9.28501	9.25896	9.00289	9.26969	9.53436	9.81225	10.7403	10.9838	8.96875	9.13982	9.14552	9.31176
C01G12.5	Not	9.82726	9.91136	9.38028	9.88654	9.42352	9.81727	9.33904	9.83427	9.67942	9.55341	9.28546	9.76114	9.1439	9.54442	8.97857	9.2286	8.24056	8.68506	8.57365	8.70284	8.60015	8.45513	7.84778	7.83603	7.95346	7.90384	8.41087	8.51559	9.0623	8.9889	8.78075	8.83723	9.09664	8.94528	10.2185	10.3375	8.60954	8.59809	8.85659	8.67437
C01G12.6	Not	12.7345	11.2651	11.5786	10.9875	11.2989	11.7067	10.5135	10.9894	11.2229	11.2514	10.91	11.7294	11.5128	10.9015	11.541	11.4713	10.6103	10.8957	9.58883	10.6462	10.1483	9.59813	10.3197	9.92918	8.97455	8.86015	9.55756	9.18596	10.3846	11.3217	10.2339	10.9906	10.4933	12.0394	11.6322	13.0248	11.0278	9.68609	11.0743	9.76286
C01G12.6	Not	12.654	10.9689	11.7075	10.9964	10.9967	11.7487	10.5654	11.6385	11.357	11.3019	10.9106	11.7288	11.5476	10.6811	11.1046	10.55	10.1619	10.5582	9.50058	10.3581	10.254	9.71481	9.76107	9.11255	8.96393	8.89425	9.2224	9.01079	10.3834	11.3228	10.2315	10.9929	10.4933	12.0394	11.6318	13.0252	11.0284	9.68543	11.0758	9.76143
C01G5.5	Not	10.9822	11.2542	10.3205	10.6591	10.7986	11.2244	10.7142	10.6037	10.6993	10.8796	10.8144	10.4198	10.3842	10.7549	10.0245	9.64254	9.98407	9.53569	9.96664	10.3965	9.20788	9.64708	8.39182	8.59828	9.34677	9.47356	10.1997	9.97992	9.40128	9.23165	9.21338	9.46855	10.5385	10.7975	11.3321	11.5455	10.1036	10.0761	9.96846	10.0677
C01G5.6	Not	11.1822	11.5661	11.2721	11.4432	11.1286	10.795	11.6001	11.2785	11.3173	11.35	12.5127	12.0739	11.0337	11.3645	10.6624	10.5898	10.0536	10.2323	10.0135	9.40864	10.0245	10.1679	8.89833	9.07307	8.53611	9.58416	8.93363	9.93107	10.9866	11.1074	10.9152	10.4061	12.0181	11.7491	13.1437	12.7624	11.3472	11.4279	11.6761	11.811
C01G5.8	Not	11.1102	11.2656	11.1409	10.918	10.7548	10.7555	10.9551	10.8047	10.2979	10.7759	11.2185	11.2817	10.602	10.4932	9.77009	9.46822	9.27952	9.1432	9.53743	8.98555	9.1782	9.48179	8.37434	8.85126	8.88659	9.17161	9.24334	9.62554	9.95806	9.60242	9.30529	8.75473	10.6819	10.453	11.5605	11.3174	9.83863	9.62067	10.1207	9.94008
C01G6.4	Not	11.082	11.4208	10.5001	10.4447	11.1123	10.9362	11.3259	11.3458	11.1819	11.2494	11.8955	11.8081	9.65545	9.97679	9.60367	9.98125	9.36962	9.8168	9.63827	10.3772	9.19928	9.21716	9.0235	9.09034	8.62155	8.79924	8.67908	9.03357	10.0112	9.67416	9.52186	9.59898	10.9711	10.8734	12.224	12.1261	10.3169	10.277	10.6425	10.8641
C01G6.5	Not	11.7641	11.4565	10.8314	10.2474	11.9805	11.3028	11.8272	11.1751	11.9977	12.2223	11.3392	11.2374	11.1294	10.8172	10.5879	10.4291	10.1985	10.1619	9.83687	9.87479	10.1372	9.96242	9.41326	9.39591	8.84363	8.81256	9.41689	9.42466	10.1769	10.3338	9.53775	9.03454	10.6981	10.6094	12.1605	11.992	9.94911	10.0239	10.1766	10.0868
C01G6.6	Not	11.0599	11.1031	10.7002	10.4082	11.0092	10.4823	10.8046	10.4553	10.9687	10.9341	11.1868	11.1411	10.3009	10.4688	10.1873	10.4306	9.25705	9.33166	9.4795	9.3304	9.77705	9.77194	8.91451	8.95029	8.44484	8.8974	9.11516	9.87244	10.0076	10.2636	9.6957	9.50915	10.7381	10.4929	11.6596	11.5212	9.91977	10.0887	9.86312	10.1777
C01G6.7	Not	10.3187	10.1473	9.85429	9.92507	9.78661	10.24	10.1788	10.7069	10.7829	10.4024	10.0983	11.104	9.97062	10.7435	9.47648	9.97222	8.99103	9.64234	9.21749	9.67373	9.47949	9.2782	8.62878	8.25591	8.5943	8.65412	8.70276	8.84375	8.97579	8.8836	9.06354	9.16599	9.92686	9.47016	11.0509	10.58	9.5395	9.78322	9.62273	9.85265
C01G6.8	Not	10.9349	11.181	10.6352	10.5528	11.1057	10.6259	10.2337	9.566	10.5338	10.4944	10.5123	10.5806	9.61192	10.0406	10.123	10.1872	9.89159	9.80189	9.3884	9.75396	9.44018	9.42324	8.93566	9.14436	8.47287	8.19177	8.92248	8.57718	9.54837	9.76717	8.7468	8.65187	9.88553	9.99254	10.9779	11.0471	9.17562	9.30569	9.34949	9.4577
C01G8.1	Not	11.9357	12.7229	11.7035	12.208	11.837	11.5361	12.5012	12.0913	11.5839	11.9563	12.9531	12.0412	11.5861	12.0479	11.1774	11.0069	10.9072	10.6269	10.8659	9.91706	10.5962	11.2114	9.36741	10.1258	8.66449	10.3043	9.2052	10.536	11.4424	11.1188	11.9908	11.6072	11.9228	11.9018	13.3456	13.2561	11.667	11.7407	12.2679	12.2894
C01G8.3	Not	11.9434	12.5063	11.2063	11.6699	11.6861	12.0394	11.4666	11.573	11.6063	11.7845	11.453	11.4687	10.7655	11.4243	10.7464	10.7348	10.7246	10.5007	10.1675	10.4677	9.72797	10.0438	8.88484	9.18696	9.61401	9.78695	10.0469	10.3386	9.78424	9.36809	9.52365	9.5065	11.147	11.0714	11.8924	11.8763	10.7398	10.901	10.7766	11.0393
C01G8.4	Not	11.5098	11.4637	10.9629	10.7518	11.1408	10.9995	10.9525	11.5893	10.8524	11.0434	11.4472	11.2437	10.3846	10.4011	9.83599	10.098	9.39418	9.27547	9.87195	9.6806	9.37104	9.75081	9.07619	9.47515	8.56089	9.04682	8.85764	9.62861	10.1664	9.96463	9.8883	9.65348	11.0802	11.1066	11.8153	11.8641	10.5848	10.2768	10.7891	10.5613
C01G8.6	Not	11.4912	11.5443	11.0407	11.1099	11.5237	11.3837	11.2956	10.9136	11.2099	11.3687	11.9275	11.8237	10.6385	10.6899	10.9224	10.6056	10.6078	10.1993	10.1547	9.91974	9.99152	9.76304	9.20498	9.4404	9.04272	8.83571	9.19265	9.86526	10.331	10.1891	10.4626	9.97696	11.7562	11.6239	12.9423	12.7404	10.5598	10.9003	10.5486	11.0788
C01H6.1	Not	11.232	10.9178	11.1868	10.5415	10.1195	10.8469	9.94607	10.5876	10.4772	10.8223	10.0947	10.2965	10.7036	10.016	9.89992	9.29788	8.96307	9.00041	9.41926	9.1918	8.88114	9.02481	8.40692	8.21647	8.51009	8.91324	8.41168	8.85575	9.71816	10.7083	9.01442	9.21136	9.1987	9.25454	10.2942	10.487	8.98761	8.61436	9.24818	8.73636
C01H6.2	Not	10.1893	10.281	9.86702	9.72935	9.50335	9.29731	9.72398	9.43632	9.85366	10.1029	8.71914	9.45645	9.95785	10.0747	9.43081	9.41605	8.84583	8.90514	8.95494	9.3614	8.8372	9.22253	8.92257	8.93153	8.27651	8.11571	8.34569	8.28989	8.86268	8.74303	8.5489	8.54686	8.58165	8.42	9.37567	9.20907	8.51598	8.28254	8.46142	8.37409
C01H6.3	Not	10.4386	11.1881	9.86608	10.5053	9.76315	10.1931	9.54446	10.1274	10.0481	10.3882	10.654	10.2543	9.41626	9.90212	8.61792	8.6625	8.23744	8.60961	9.17044	9.40321	8.51681	8.87516	7.80064	7.90067	8.67201	8.92884	8.94985	9.09765	9.55622	9.65271	8.89373	9.1724	9.86472	10.2787	11.0789	11.6639	9.40004	9.21257	9.69394	9.36462
C01H6.5	Not	10.8651	10.8775	10.7672	10.5066	10.7343	10.9356	10.9355	10.8683	10.8891	10.8523	11.7133	11.7646	10.7302	10.3976	10.1429	9.86632	9.82919	9.89348	9.70059	9.61303	9.6554	9.76252	8.70681	8.81382	8.93651	9.25963	8.81601	9.83484	9.79306	9.36671	9.87457	9.66814	11.3493	11.1437	12.5587	12.252	10.3726	10.658	10.5663	10.8208
C01H6.7	Not	12.3368	12.8021	11.3253	11.3594	11.726	11.2182	11.8199	11.296	11.9796	12.2627	12.2579	12.0558	11.287	11.6454	10.8721	11.2882	10.6937	10.6345	9.80766	9.89	10.5085	10.4732	9.72009	10.025	8.77754	9.01168	9.79288	10.4687	10.7344	10.7496	11.0953	10.8923	12.3309	12.1054	12.866	12.7625	11.6557	11.9075	11.5701	11.6786
C02B10.1	Not	12.8267	13.3553	12.1151	12.6092	12.8024	12.6599	12.4022	12.0294	12.865	12.963	13.3421	12.8003	11.9584	12.1894	12.0685	12.0463	12.0009	11.7263	11.2554	10.3556	11.2155	11.8076	9.88991	10.0807	9.27239	9.83877	9.84879	10.919	12.0416	11.9297	11.8072	11.9329	12.754	12.9824	13.756	13.8448	11.5515	11.746	12.511	12.7623
C02B10.2	Not	11.6187	11.9109	11.0679	10.9132	11.2337	10.6718	11.326	10.8591	11.5393	11.963	11.2658	10.6876	10.3494	10.259	10.3928	10.7882	10.0694	10.0801	10.1655	10.916	10.1533	9.50473	9.57511	10.0571	9.29661	9.57321	9.83774	10.024	10.1023	10.2716	10.3213	10.4299	10.2473	10.5802	11.3648	11.5986	10.9853	10.2791	10.5373	10.404
C02B4.1	Not	11.0708	11.2328	10.6531	11.0181	10.5907	10.9265	10.3771	10.561	10.6041	10.343	9.75976	10.1712	10.012	10.3537	9.89582	9.90331	8.87922	9.46882	9.10513	9.33096	9.27272	9.05673	8.33662	8.13784	8.69871	8.6334	8.84208	8.99715	9.24621	9.48996	8.3875	8.71998	8.67182	8.90247	9.62047	9.55897	8.17486	8.48887	8.45931	8.75736
C02C2.1	Not	11.1271	11.2337	10.663	10.8577	11.0324	11.5634	10.2419	10.0403	11.2596	10.6082	9.86245	10.3071	10.1633	10.7747	10.2451	10.8363	9.63928	10.1492	9.87169	10.1689	9.73219	9.5295	8.81872	8.33565	8.21755	8.36079	9.0186	9.17924	9.0708	8.99716	8.96807	8.7736	9.85898	9.17963	10.87	10.306	9.32808	9.36054	9.59971	9.35209
C02C2.6	Not	11.5112	11.9075	10.9135	10.8213	11.4126	11.1431	11.8436	11.807	10.8411	11.3157	12.3194	12.0046	9.81056	9.86515	9.49575	9.58006	9.73051	9.69544	9.80164	9.7179	9.12398	9.50908	8.84841	9.31337	8.5028	8.93827	8.8361	9.02807	10.6006	10.3595	10.3522	10.2333	11.7729	11.8132	12.809	12.7771	10.8327	10.8069	11.1469	11.1264
C02C6.2	Not	10.5694	10.5948	10.0361	10.3338	10.8469	11.5684	10.7441	11.3406	10.9019	10.6611	10.0459	9.83019	10.2731	10.3912	10.1914	10.1386	9.27542	9.95093	9.44018	9.49598	9.44354	9.24297	8.50392	8.23454	8.69079	8.59904	9.17695	9.14748	8.97434	8.98098	8.41664	8.60587	8.90638	8.86378	9.88607	9.8619	8.43482	8.74251	8.64096	8.88524
C02D4.1	Not	10.5672	10.4192	10.0517	9.86931	9.91808	10.3203	9.59233	9.88745	10.0356	9.79371	9.63844	9.99258	9.83353	8.96823	10.0457	9.55277	8.62555	8.48774	8.8952	8.97376	9.02733	8.98216	7.78583	7.51713	9.64025	9.27072	10.4863	9.49672	10.6533	10.3823	9.02029	8.92169	9.07558	8.78962	10.0967	9.84464	9.96591	8.27662	8.91213	8.71748
C02D5.2	Not	10.7221	10.4877	10.6609	10.6522	10.2916	10.4845	10.1352	10.2506	10.5063	10.5171	9.39871	10.0037	10.6684	10.8733	10.1501	10.1517	9.17839	9.26649	9.14308	8.92863	9.20798	8.99988	8.6693	8.40762	8.87068	8.67463	8.89007	8.75236	8.99611	9.45671	8.61635	8.8	9.19513	9.05539	10.1104	10.1862	8.13348	7.97879	8.66459	8.90548
C02D5.3	Not	11.6454	11.7951	11.4034	11.3423	11.5289	11.5967	11.6074	11.9492	11.2494	10.7252	10.7383	10.8667	10.5297	10.8086	9.71206	10.0629	9.4982	10.0263	9.51402	9.3739	9.67936	9.57296	9.26361	9.16757	7.55082	8.13371	8.27918	8.8907	9.90543	9.77649	8.83667	9.31948	11.3921	11.3761	12.4699	12.3291	9.68667	10.0801	11.5545	10.2767
C02E11.1	Not	11.49	11.7578	11.5315	11.7822	11.3583	11.3419	11.3431	11.3307	11.8713	10.9919	11.3395	12.3083	10.7655	11.4768	10.9005	11.3033	10.5239	11.2409	10.0492	10.2673	10.9049	10.1287	9.87435	9.25871	9.89032	9.31916	10.0094	9.55899	9.94657	10.2083	9.94256	9.89217	10.8199	10.5936	12.5008	12.164	9.88551	10.5863	10.2489	10.813
C02E7.1	Not	10.1091	10.4049	9.58411	9.79654	10.257	10.8617	9.95466	9.95093	9.99079	9.87758	8.93169	8.79282	9.93362	10.5331	9.30937	9.77537	8.59374	9.06526	9.23864	9.66749	8.84727	8.86593	8.28665	8.12496	8.55316	8.28329	8.29506	8.31625	9.27949	9.30301	8.89482	8.61184	8.83173	8.88326	10.0275	10.0018	8.99898	8.50177	9.25318	8.84419
C02E7.13	Not	9.96331	10.1723	9.5415	10.1302	10.0259	10.4684	9.88156	10.0247	9.68962	10.0686	8.8008	9.29561	9.26556	9.59008	9.12934	9.27299	8.52481	8.67526	8.8743	9.03217	8.15989	8.32276	7.96198	8.09688	8.15123	8.46338	8.62467	8.57661	9.06787	8.81965	8.05515	8.31771	7.93437	8.28379	8.79317	8.95919	7.90504	7.97779	7.97245	8.08685
C02F12.7	Not	10.8846	10.2578	10.5511	9.92515	10.2745	10.4056	10.0005	10.1674	10.6039	10.4009	9.55308	9.6335	10.1552	9.73113	9.84059	9.62553	8.91604	9.0155	9.23809	9.10995	9.26428	8.56631	8.66776	8.22636	8.95651	8.36418	9.9332	8.75409	9.4463	9.22796	8.83867	8.48487	9.26029	8.84663	10.2806	9.91505	8.88679	8.63608	9.00239	8.63225
C02F4.1	Not	12.1789	12.3368	10.9997	11.2475	11.6637	11.9826	11.2442	11.3723	11.7575	11.8392	10.9446	10.6121	11.2472	11.4985	11.0577	11.1381	10.8615	10.7428	10.1754	9.67106	10.508	10.7822	9.22149	9.37797	8.65886	9.04209	9.72844	10.1492	9.68338	9.88791	10.2088	10.1596	10.6186	10.7761	11.409	11.6268	10.257	10.314	10.5141	10.3859
C02F5.1	Not	11.8818	12.01	11.4778	11.6045	11.8494	11.3774	12.0213	11.5562	11.4542	11.6841	12.0496	11.6676	11.3172	11.2621	11.511	11.3876	11.185	10.8378	10.4173	9.98041	10.7413	10.466	10.1469	10.568	9.31655	9.38606	9.67955	10.5306	10.7392	10.3563	10.8229	10.5383	11.5975	11.614	12.9649	12.8759	11.2577	11.2804	11.5633	11.5657
C02F5.2	Not	10.7642	10.7106	10.3531	10.4468	10.5286	11.3689	9.80715	10.2377	10.0077	10.044	10.4285	10.6413	11.0317	10.1606	10.5732	9.83261	9.66603	8.85372	9.50815	9.53846	8.84243	9.34152	8.01322	8.02304	8.86281	9.10908	10.3394	9.62113	9.20534	9.11046	9.20961	9.55344	9.97937	10.2583	10.961	11.2285	10.4245	9.50664	9.66356	9.4895
C02F5.2	Not	11.6891	11.1656	10.3799	10.4902	10.2486	10.83	9.9998	10.6505	9.88109	10.2912	10.4291	10.6408	10.3253	9.57539	9.7532	9.37697	9.4315	9.01095	9.50984	9.72915	8.3616	8.4688	8.07541	8.33083	8.86345	9.10843	8.99644	9.28324	9.20503	9.11077	9.20917	9.55387	9.97893	10.2587	10.9605	11.2291	10.4258	9.50526	9.66474	9.48833
C02F5.3	Not	11.7214	11.9366	11.2116	11.5207	11.6178	11.7001	11.2343	11.0999	11.7613	11.6508	11.8379	11.9039	11.2036	11.3615	11.0396	11.0927	10.5862	10.815	10.3427	9.97862	10.4743	10.5718	9.19245	9.10837	8.87304	9.20046	9.5121	10.275	10.2594	9.97543	10.8178	10.6117	11.481	11.3091	12.256	12.1389	12.8279	11.2418	11.2689	11.2861
C02F5.4	Not	11.5232	11.8079	10.7758	11.1561	11.5713	11.2559	11.1735	10.9813	10.6921	10.7893	12.2779	11.8763	11.2002	11.2183	10.5939	10.5628	10.6878	10.5725	10.1126	9.45791	10.1232	10.2653	9.03826	9.26989	8.47058	9.38164	9.35688	10.3759	10.8423	10.2998	10.7225	10.4196	11.8793	11.7637	12.8286	12.682	11.3382	11.511	11.5236	11.5806
C02F5.5	Not	12.8624	11.8935	12.081	11.7473	11.433	11.6511	11.4324	11.9136	11.8763	11.8336	12.1465	13.1688	11.6815	11.0789	11.6512	11.752	10.9997	10.9569	10.2421	11.0967	10.5144	10.4773	10.3544	10.3101	10.2548	9.31291	10.1322	9.63102	10.5998	10.9445	10.3562	10.7667	11.7809	11.9043	13.1189	13.0331	10.7308	10.9734	10.9034	11.1367
C02F5.7	Not	10.9206	10.7523	10.5393	10.3376	10.8527	10.6951	10.2984	9.898	11.4402	10.6496	10.799	10.8363	9.79493	10.3688	9.92856	9.99882	9.60953	9.60031	9.61285	9.07956	9.70319	9.07891	9.08526	8.60115	8.52664	8.27507	10.2843	9.7317	9.45363	9.81534	9.4293	9.51599	10.0326	9.7668	11.1552	10.8419	9.75748	9.71341	9.64757	9.75685
C02F5.9	Not	12.5389	12.7752	11.7743	12.3151	12.2676	12.0673	12.0089	11.9028	11.7513	11.7733	13.4201	12.7756	12.1882	11.8971	12.0403	11.8445	12.1059	11.7134	10.908	11.0913	10.6881	11.207	10.2001	10.4436	9.45495	10.1881	10.3534	11.0425	11.9009	11.8143	12.439	12.3792	12.5419	12.7707	13.5497	13.7649	12.4755	12.18	12.8004	12.4469
C02G6.1	Not	11.0605	11.0371	10.8943	11.2262	11.1075	11.089	11.1724	11.2846	10.9692	10.9761	10.5499	10.6756	10.3816	10.3358	10.101	9.81047	10.189	10.0884	9.82321	9.96071	9.58022	9.78255	8.82737	8.79067	8.66806	8.71702	9.28592	9.39341	10.3113	9.89184	9.11331	8.9295	11.6285	11.6431	12.3443	12.2709	9.25591	9.43026	10.1314	9.98821
C02H7.1	Not	10.2892	10.6897	9.43559	10.0564	9.86435	10.4401	9.58181	10.228	9.85404	10.1938	9.32749	9.1503	9.72471	10.21	9.34222	9.66903	8.51921	8.84673	8.98999	9.613	8.61616	8.61005	8.15197	8.29359	8.63675	8.63712	8.59291	8.6525	9.29729	9.53772	8.83943	8.51454	8.53393	8.58303	9.59824	9.70126	8.94546	8.54251	8.8328	8.50608
C03A3.2	Not	10.3957	10.4113	9.83329	9.74669	10.3179	10.1091	10.1629	9.84808	10.3577	10.3781	10.8238	10.8468	9.50379	9.51262	9.59459	9.2432	9.13897	8.6847	9.43945	8.95989	8.74221	8.17972	8.24793	8.25025	9.23528	8.69608	10.0071	8.87047	9.79256	10.2224	9.1239	8.78565	9.60694	9.36572	10.6348	10.4077	9.4306	9.25817	9.37348	9.39909
C03A7.11	Not	9.87726	9.94372	10.0506	10.4216	9.81029	10.2879	9.42288	9.58701	9.54969	9.64913	9.24128	9.45167	9.54121	9.52581	9.53602	9.4401	8.69699	8.78004	8.93291	9.47314	8.43203	8.43924	7.79976	7.67033	8.30319	8.37953	8.59875	8.81094	9.63952	9.41048	8.45048	8.20419	8.65299	8.38608	9.47301	9.17534	8.50604	8.1345	8.39119	8.23166
C03A7.14	Not	12.6671	11.8175	12.3772	11.6166	11.485	12.0268	11.2914	12.1851	12.9102	12.7278	11.4787	12.7907	11.6516	11.9982	12.4834	12.4831	10.6987	11.8017	9.92839	10.1333	11.1988	10.2322	10.7669	9.87555	9.39737	8.79655	10.3542	10.3013	10.146	11.258	10.1389	11.5707	10.8873	12.6024	12.4585	14.1291	11.1783	9.97148	11.6137	11.1985
C03A7.4	Not	14.0919	13.0927	13.4899	12.8059	12.5204	14.0584	12.6126	14.0201	13.5203	13.2127	12.6783	14.1267	13.2673	13.495	13.2402	13.2747	12.0654	13.3477	10.5758	10.8898	12.4221	11.3823	11.7658	10.4584	9.61954	9.78573	10.0994	10.8467	11.4912	12.6332	11.6828	13.0155	12.3406	13.8013	13.4327	14.8089	12.5946	11.278	12.402	11.0519
C03A7.7	Not	12.7764	11.9626	12.2052	11.4203	11.7179	12.3618	11.6196	12.5004	12.941	12.6796	11.5874	12.9686	11.8961	12.21	12.5104	12.4096	11.1035	12.099	10.1017	10.1747	10.9932	10.0769	10.8526	9.94521	9.6812	8.94509	10.3476	10.5299	10.2519	11.4963	10.4234	11.9379	10.7714	12.5197	12.3997	14.0363	10.8962	9.76954	11.6961	10.9979
C03A7.8	Not	12.2208	11.5973	11.8839	11.1371	11.1185	12.0676	11.1358	12.3185	12.3068	11.9959	11.0697	12.2461	11.9316	12.0841	12.1611	12.0448	10.0065	11.2442	10.0103	9.63373	11.0257	10.1792	10.1878	8.97185	8.86369	9.17197	9.41081	10.3691	10.1161	11.3887	10.2633	11.7692	10.7755	12.4898	11.7422	13.4051	10.2295	9.45469	10.9919	9.94004
C03B1.12	Not	11.3896	11.6866	10.6383	10.7583	11.3644	10.9454	11.6262	11.5603	11.3939	10.7084	11.9555	12.1525	10.3472	11.1291	10.4319	10.816	10.578	11.1762	9.83187	9.66641	10.0074	9.07133	9.64953	9.18817	8.82918	8.81428	9.87726	9.71075	10.4307	10.7831	10.1034	10.2827	10.7731	10.6233	12.2475	11.9997	10.5721	10.8961	11.0156	11.3122
C03B1.6	Not	11.1144	11.3387	10.0812	10.3343	11.035	11.3776	10.2086	10.5478	10.2858	10.882	9.98555	10.4479	9.8774	10.1122	9.9161	10.0024	9.12939	9.27873	9.23354	9.2769	9.08798	9.25309	8.2751	8.40938	8.81163	8.55579	8.80502	8.96061	9.07477	9.07371	8.01405	8.44852	8.39171	8.55135	9.38028	9.42431	10.4888	8.68485	8.39995	8.94683
C03B1.7	Not	10.7506	10.8624	11.0636	11.2647	10.2892	10.4606	10.4033	10.9467	10.2479	10.5526	10.2255	9.90668	9.97127	10.0414	9.60814	9.77357	9.23254	9.1388	9.35959	9.02506	9.08152	9.35955	8.21447	8.27301	8.29208	8.69746	8.7164	9.30097	9.171	8.96134	9.16147	9.01917	9.79132	9.80936	10.6678	10.6911	9.60078	9.43617	9.67099	9.41764
C03B8.2#2	Not	12.2845	12.4656	11.8336	12.0355	11.8389	12.213	12.0676	12.0486	11.7691	11.948	12.09	11.8492	12.5367	12.4173	11.8517	11.5549	11.5366	10.8214	10.5958	10.6263	10.4642	10.9526	9.53637	9.80489	10.157	10.2396	10.475	10.3005	10.5569	10.1928	10.5936	10.4914	11.6813	11.7715	12.8366	12.8492	11.0296	10.9673	11.2442	11.3317
C03B8.4	Not	10.8498	11.1235	10.1928	10.1825	10.4324	10.1787	10.4328	9.92858	10.5164	10.3711	10.5236	10.0754	10.4638	10.6514	10.2515	9.9898	9.67047	9.98078	9.28005	9.17339	9.71795	9.16755	8.36149	8.07271	8.4282	8.41964	8.6734	9.42496	9.75507	10.0436	9.17697	8.58777	9.94707	9.98345	10.9248	10.9484	9.3245	9.1975	9.46541	9.49178
C03C10.1	Not	11.5076	11.8538	11.2782	11.0759	12.1344	12.2954	11.6688	11.6738	12.1848	11.6512	12.5514	12.5152	11.2017	11.0624	11.8055	11.4043	10.8602	10.9981	10.4111	9.7518	10.7739	10.9452	9.4318	9.2947	9.07283	9.57852	10.3191	10.5194	10.2728	9.48381	10.4543	10.1114	11.9113	11.7354	12.9977	12.8925	11.1973	11.4183	11.2771	11.5002
C03C10.4	Not	11.211	11.279	11.0641	11.1846	10.9246	11.183	10.8397	10.8679	11.0445	11.1316	11.4414	11.24	11.1796	11.4382	10.7242	10.8281	10.1029	9.92025	9.96819	9.7831	10.2041	10.4181	9.025	9.14359	8.65174	9.20516	9.28757	10.1311	10.5275	10.2679	10.1998	10.1567	10.7223	10.7036	11.5484	11.562	10.4466	10.3949	10.6202	10.5478
C03D6.4	Not	10.9043	11.2785	10.5098	10.6552	10.5504	9.86493	10.9515	10.022	10.6959	11.1112	9.90608	9.24267	10.3311	10.4031	9.98274	9.94762	9.65055	9.54162	9.40685	9.89152	9.31088	9.50366	9.02113	9.24525	9.13582	8.43009	9.30776	9.24253	9.01068	8.83542	8.89081	8.53981	9.25595	9.48709	10.1465	10.3577	9.01527	8.97011	9.15357	8.99821
C03D6.5	Not	11.5425	11.8598	11.3242	11.3507	11.6453	11.7086	11.4456	11.5905	11.3409	11.0894	12.2975	11.9599	11.4812	11.088	11.3666	11.0783	10.9453	10.6355	10.5445	9.85409	10.8342	11.1755	9.19861	9.40191	9.20551	10.2581	10.3752	10.6182	10.9709	10.8285	10.8865	10.9071	12.3051	12.5298	13.1205	13.2717	11.3649	11.3042	11.9581	11.6673
C03D6.6	Not	11.7017	11.0799	11.0589	10.9303	11.3221	11.2002	10.863	10.8375	10.6399	11.156	11.7531	11.7568	11.3437	10.8448	10.5208	10.1733	10.8115	10.1919	10.1188	9.76291	9.83479	10.0985	9.20345	9.51296	8.7744	9.46586	9.15521	9.92384	10.5957	10.7274	10.9541	11.1541	10.7955	11.1789	12.2471	12.481	10.648	10.5076	11.2179	10.9905
C03D6.8	Not	12.5638	12.3993	11.8542	11.9187	11.7078	11.6009	11.3265	11.2375	11.9718	11.6439	12.0917	12.1979	11.7817	11.8736	11.2847	11.6745	10.8915	11.4694	10.1171	10.7316	10.8917	10.5531	10.5116	10.0414	10.2624	9.94058	10.883	9.68377	10.9441	10.7651	11.5823	11.6293	11.1096	11.4604	12.3485	12.5624	11.1037	10.8099	11.7595	11.3641
C03E10.3	Not	9.92428	9.90405	9.78298	10.0801	10.2661	10.1947	9.73062	9.66997	9.47408	9.61498	8.74734	8.97321	9.44568	9.70058	9.23383	9.5068	8.88896	9.14541	9.06467	9.29905	8.84424	9.19831	8.46427	8.87731	8.60196	8.36875	9.28231	8.63406	8.81425	8.97576	9.02728	8.40628	8.3371	8.50394	9.30974	9.37921	8.16842	8.2717	8.46328	8.36991
C03E10.4	Not	11.2223	11.2525	10.6559	10.4769	10.6362	9.95304	10.8691	9.94001	11.2729	11.294	10.8768	10.7051	10.9226	11.1108	11.0577	10.9494	10.5313	10.0908	10.0027	10.0309	10.0625	9.99072	9.44501	9.64452	9.08324	8.96952	9.4702	9.43344	9.71076	9.586	10.1112	9.98328	10.3251	10.3354	11.4601	11.4983	10.1412	10.2477	9.79752	9.92134
C03E10.5	Not	10.6712	10.4009	10.2056	10.076	9.98865	9.95015	9.68242	9.53273	9.74069	9.61795	10.2409	9.79756	9.30692	9.94769	8.92878	9.65477	8.18038	8.14893	8.75485	9.17884	8.44671	8.47873	8.04016	8.19563	8.96249	8.75657	9.44704	9.31987	9.25388	9.18977	8.82198	8.82381	9.2259	9.24283	10.284	10.0638	9.04839	9.04227	9.21419	9.21172
C03E10.6	Not	9.85751	10.33	9.23458	9.5202	9.98113	9.92571	10.412	10.4173	9.67845	9.84341	11.5989	10.9944	8.97576	9.34335	9.06763	9.46433	8.62806	8.46206	9.17263	9.64821	8.63689	9.06718	8.06216	8.42468	8.84328	8.69346	8.8678	8.46806	10.2068	9.83414	9.57523	9.80323	10.4424	11.0043	11.6261	12.152	9.86574	9.80297	10.5346	10.253
C03F11.1	Not	10.3896	10.9314	9.65786	9.71781	10.1246	10.5357	9.39548	9.63129	9.91059	10.0767	8.42997	8.64371	9.16294	8.882	9.3273	9.34387	8.28631	8.4285	8.66217	8.44494	8.40825	8.61602	7.48759	7.49344	9.39327	9.39205	9.94291	9.41894	8.6076	9.14426	8.38404	8.41945	8.16121	8.10426	9.13293	9.01757	8.21547	8.20367	8.45749	8.26617
C03G5.1	Not	11.1086	11.3639	10.909	10.9749	11.2099	10.972	11.4097	11.4876	11.075	10.6848	11.8738	11.8348	10.4878	11.3325	10.4336	10.465	9.76022	10.0402	9.85781	9.1091	9.89339	9.65274	8.86328	8.60906	9.45539	9.12257	9.43622	10.0524	10.0075	10.0368	10.346	10.2602	11.6624	11.8226	12.4556	12.5986	10.4325	10.536	10.8677	10.7947
C03G6.19#2	Not	11.4206	11.5164	10.7734	10.537	11.1163	10.9723	10.9151	10.6899	11.2102	10.8103	10.7485	10.8796	10.556	10.47	10.046	10.0419	9.90179	10.1674	9.55039	9.67884	9.72905	9.75816	9.3698	9.42975	8.78216	8.40267	8.93418	9.09649	9.1165	9.12772	9.12867	9.7938	10.4644	10.2285	11.2593	10.945	9.55144	10.163	9.48687	10.1002
C03G6.3	Not	10.2249	10.2591	9.55142	9.43419	9.84206	9.73478	9.67021	9.45189	10.4366	9.66402	9.37719	9.58151	9.76139	10.2867	9.34282	9.57783	9.51975	9.69713	9.34216	10.045	9.12756	9.34607	9.20766	9.00369	9.29549	8.53977	10.7079	9.45961	8.93653	8.86871	8.81961	8.61158	8.49136	8.56401	9.34105	9.30079	8.57168	8.82217	8.88376	8.19809
C03G6.4	Not	10.1104	10.1228	9.86115	10.1475	10.6089	10.7389	9.83593	9.8328	10.2555	10.0308	9.38439	9.17111	9.0841	9.27266	9.01439	9.14801	9.22884	9.32705	9.18006	9.30126	9.01646	8.98294	8.71334	8.64932	9.31798	8.7872	9.45621	8.56321	8.89688	9.17696	8.5499	8.25075	8.20563	8.2605	9.31742	9.2355	8.68258	8.33212	8.35249	8.22142
C03G6.8	Not	10.7485	10.3053	10.326	9.85175	10.2261	9.55532	10.018	9.74844	9.72573	9.91355	9.73867	9.91308	9.29844	9.43456	9.33944	9.47231	8.02732	7.80257	8.59367	8.8136	7.91452	7.9659	8.01731	8.15879	8.90869	8.29299	9.54553	8.75219	9.51017	9.95985	8.66104	8.3236	8.52861	8.97746	9.51746	9.7396	8.73447	8.13763	8.77898	8.15499
C03H5.2	Not	10.6608	10.0225	10.5719	10.334	10.3251	9.88075	10.2263	9.98368	9.45848	9.53122	10.8836	10.7234	9.82844	10.0651	9.79172	10.4152	7.9484	7.92898	8.85214	9.50892	7.65096	7.8759	8.07733	7.99321	8.81808	8.64911	9.22819	8.75858	9.50093	9.11438	9.03363	9.10487	10.5895	10.3401	11.6216	11.3196	9.54188	10.1942	9.94525	10.3749
C03H5.3	Not	11.3556	11.3716	11.7881	12.0148	11.7422	11.6422	11.1467	11.208	10.7496	10.6411	12.0668	12.0902	10.8663	10.3226	10.6612	10.5373	9.84697	9.62204	9.96863	9.49062	9.74788	10.106	8.74003	8.763	9.30158	10.1916	10.183	10.4443	10.433	10.2794	10.873	10.8579	11.7865	11.7192	12.8376	12.9212	10.6147	10.8225	11.1844	11.0983
C04A11.3	Not	10.6427	11.0847	10.6598	10.4629	10.7581	10.3227	11.1837	11.1019	10.6788	11.0789	10.4142	10.2506	9.3725	9.46937	9.28597	9.46438	8.51458	8.64329	9.28372	9.77218	8.89355	8.57169	8.38027	8.58833	8.73485	8.33211	9.78735	9.13266	9.65094	10.0918	8.59498	8.22726	8.42519	8.79612	9.62357	9.72907	8.66859	8.52275	8.64334	8.42914
C04A2.2	Not	11.9514	12.1741	11.2064	11.2106	11.6474	11.1988	11.8042	11.3187	11.5026	11.4786	12.2133	11.8822	10.8033	11.3004	10.6182	10.8612	10.3827	10.5311	9.88728	9.84051	10.3173	10.1433	9.35403	9.45727	8.50719	8.72585	9.0817	9.50329	10.3144	9.8824	10.8832	10.4839	11.9392	11.6371	12.8661	12.5545	11.2614	11.5027	11.4257	11.6784
C04A2.7	Not	12.1415	12.764	11.8388	11.7153	12.4734	11.623	12.6031	11.6595	12.1933	12.5005	12.8863	12.1054	11.0397	11.0666	10.6679	10.3958	10.6804	10.6074	10.5808	9.45455	10.2959	10.2646	9.70832	9.93681	8.40167	8.23908	9.94107	9.56678	11.0608	9.92104	10.9736	9.97094	11.7139	11.3406	12.9288	12.5423	11.0976	11.3635	11.2115	11.584
C04B4.2	Not	10.5975	11.3182	10.4192	10.9692	10.733	10.2626	10.7861	10.308	10.1606	10.0196	11.8175	10.5013	9.94311	10.228	9.49592	9.46118	9.84245	9.2084	9.60263	8.87119	9.31436	9.88154	8.2071	8.79271	8.17012	8.93507	8.32989	9.75848	10.1317	9.57883	10.1776	9.91518	11.0086	10.9819	12.2828	12.1675	10.4594	10.7574	10.9672	10.9687
C04C11.2	Not	10.1803	9.84148	9.98398	9.65872	9.80975	9.97428	10.1787	10.4874	10.6992	10.638	10.5027	11.046	10.085	10.1637	9.76896	9.71358	9.27255	9.51918	9.29041	9.23261	9.08079	8.89598	8.36123	8.17356	8.20452	8.28663	8.6575	9.22299	9.16025	9.15751	9.36758	9.50677	10.3149	10.0617	11.2041	10.9287	9.76404	9.87363	9.90143	10.0445
C04C3.2	Not	9.2741	9.6859	9.43018	9.49695	9.23141	9.55345	9.29137	9.53402	9.35076	9.43201	8.98712	8.89254	8.82447	9.03502	8.64686	8.76263	8.39287	8.73062	8.51838	8.63144	8.07942	8.14433	7.74445	7.79034	8.53452	8.39865	8.33736	8.41985	9.37588	9.61746	8.61283	8.30885	8.2744	8.59761	9.29208	9.4913	8.47813	8.1736	8.67343	8.27929
C04C3.3	Not	11.6107	12.1415	11.1026	11.2701	11.243	10.8476	11.3264	11.173	10.9812	11.0264	12.0915	11.6235	10.8738	10.7046	10.4058	10.3696	9.96765	9.84972	9.78204	9.9021	9.58923	9.77463	9.38116	9.52473	9.14162	8.77934	9.40712	9.5426	10.504	10.1343	10.3235	10.462	11.5126	11.694	12.5966	12.7267	10.6102	10.8004	11.142	11.1471
C04C3.4	Not	10.8121	10.5758	10.6648	10.9198	10.5373	11.1185	10.0579	10.3224	10.2471	10.5792	10.8857	10.311	10.5771	9.56257	10.5189	10.3396	9.8709	9.37317	9.67705	9.76813	9.10894	9.62888	8.37108	8.60331	9.19224	8.93182	9.06986	9.2621	9.85263	10.0988	9.57046	9.9266	10.0275	10.78	11.2168	11.8378	9.75202	9.57546	10.1418	9.84242
C04C3.5	Not	10.9949	11.3564	11.0649	10.9551	10.0618	9.8738	9.9108	9.79209	10.2307	9.92893	9.77199	9.60832	9.62886	9.70865	9.6422	9.59861	8.65739	8.68708	9.00333	8.38334	9.25634	9.41853	7.8406	7.83033	9.38765	9.5316	9.18919	9.14491	9.1004	9.39754	9.16043	8.99185	8.87172	8.57912	9.80445	9.51303	8.72898	9.05064	9.08317	9.02556
C04E12.11	Not	10.3593	10.4339	10.3804	10.3225	9.85435	9.95737	9.97802	10.2412	9.76077	9.48769	10.5825	10.8791	9.52573	9.71469	9.08612	9.01049	8.79923	8.90199	9.23173	9.16626	8.31489	8.33694	8.07375	8.16594	8.75663	8.77627	8.58934	8.92236	10.1941	10.3751	9.0622	9.17973	9.96204	10.1476	10.9144	11.2172	9.55698	9.40912	9.42281	9.31275
C04E12.12	Not	10.9838	11.2796	10.7941	10.8617	10.7763	10.8561	10.6337	10.6651	10.4645	10.4008	10.5102	10.4212	10.3243	10.4758	10.2544	10.0377	9.18976	9.07491	9.25996	8.79704	9.21923	9.48243	8.33348	8.33895	9.24264	9.39141	8.98224	9.34642	9.97232	10.5249	8.93185	8.90988	10.3378	10.0905	11.6236	11.5893	9.40859	9.65152	9.67927	9.72949
C04E12.2	Not	10.7365	10.5042	10.5251	10.3503	10.445	10.3445	10.2293	10.1611	10.6055	10.5624	10.2633	10.3173	10.0052	9.88904	9.71082	9.77565	9.01026	8.81549	9.47514	9.33642	8.90973	8.88547	8.48411	8.5046	9.00845	8.44072	10.1262	9.34316	9.26217	9.31681	9.10675	9.4069	10.0851	10.0329	11.0373	10.8841	9.27871	9.61636	9.14209	9.56046
C04E12.4	Not	9.96592	10.435	10.2028	10.181	9.9515	9.98436	9.35836	9.15277	10.2572	9.80164	8.815	8.15865	9.88973	9.89364	9.27981	8.83634	8.72522	8.3899	8.95191	8.68026	8.6278	8.83755	7.9555	8.13899	9.49721	9.49525	8.93364	9.12349	8.89327	9.52202	8.39941	8.27635	8.55873	7.97943	9.52522	9.03557	8.34787	8.3583	8.31173	8.45463
C04E12.5	Not	10.4264	10.6715	9.97022	9.99196	10.524	10.4844	10.8055	11.2702	9.87705	10.2451	9.10746	9.09711	9.38464	9.3855	9.50089	9.6723	8.48454	8.6246	8.95229	9.1054	8.64536	9.05835	8.03701	8.29342	8.32307	8.29578	8.66891	8.79196	9.44724	9.92072	8.4153	8.38234	8.41826	8.39266	9.46787	9.35585	8.46298	8.37268	8.23309	8.49294
C04E6.11	Not	10.1228	10.0648	9.75151	9.1676	10.1005	9.83732	9.74984	9.56028	9.22247	9.21336	10.7169	9.99898	9.10649	9.28243	9.22085	9.23859	8.8496	8.7302	8.56104	8.46552	7.60939	7.67976	7.82367	7.88186	8.29453	8.42693	8.93812	9.13499	9.63224	9.00604	9.23213	8.63871	10.2571	10.192	11.3481	11.2699	9.72631	9.6775	9.88268	9.83248
C04E6.4	Not	10.3755	10.3182	9.67829	9.68256	9.90988	9.91208	9.88428	10.1229	9.93765	10.5764	9.47627	10.0377	9.76679	9.85205	9.49856	9.77413	8.55208	8.70558	8.88746	8.97088	8.5085	8.70855	8.23273	8.59063	8.51408	8.10258	9.99488	8.95234	9.14368	9.34764	8.56655	8.42141	8.71955	8.76023	9.72184	9.82229	8.40998	8.37879	8.52902	8.39995
C04E6.7	Not	10.9228	11.4698	11.0217	11.1513	10.0733	10.3148	9.82003	9.96836	10.2281	9.85167	10.387	10.3476	9.9604	10.2232	9.44443	9.16238	8.56389	8.58564	9.17613	8.69618	8.91751	8.9755	8.15176	8.13176	9.58452	9.58788	8.77031	9.04345	9.61968	9.70361	8.73499	8.7178	9.39404	9.12498	10.5785	10.4249	9.33878	9.26667	9.07795	9.37424
C04E7.2	Not	10.1527	10.5754	9.61646	9.79378	10.0511	10.2885	10.3962	10.6385	9.81024	10.0913	9.95619	9.98094	9.19342	9.45597	9.21617	9.49654	8.76365	9.20608	8.86587	8.99921	8.35773	8.49254	8.00392	8.3778	8.27435	8.36428	8.49168	8.76971	9.26595	9.09819	8.39473	8.56078	9.14235	8.8266	10.0842	9.93693	8.88532	9.18538	8.81676	9.25426
C04E7.3	Not	10.7391	10.3884	9.93963	9.47221	10.2514	10.0929	10.3939	10.525	10.4223	11.1239	8.96208	8.731	9.77242	9.58353	9.63728	9.64432	8.50023	8.5747	9.19918	9.46699	8.62312	8.71501	8.22069	8.35818	8.98177	8.43876	9.61327	8.8375	8.88827	8.96723	9.52119	8.5277	8.29415	8.39517	9.1631	9.29492	8.83911	8.06001	8.66849	8.24079
C04F12.4	Not	13.8324	14.0247	13.2928	13.5639	13.4273	13.4253	13.1745	13.2293	13.3237	13.6464	14.4386	14.5402	13.2929	12.9544	12.9814	12.9496	12.7027	12.4682	11.7137	11.0772	11.8351	12.1873	10.8898	11.2952	10.1579	10.6807	11.2216	11.2933	13.4151	13.3855	13.6494	13.7147	13.5503	13.9543	14.4321	14.7418	13.5403	13.0664	13.8266	13.4659
C04F5.9	Not	11.0271	11.0561	10.7078	10.5072	11.2277	10.889	11.2793	11.2303	10.9735	11.0302	11.2446	10.8661	10.5653	10.3305	9.95421	9.91871	9.5104	9.33193	9.83654	9.3817	9.24738	9.19942	8.80194	8.94976	8.80185	9.04579	9.30025	9.57734	9.94735	9.70251	9.84749	10.0283	10.8996	11.0061	11.8226	12.0437	10.1253	10.2984	10.5883	10.6102
C04G2.10	Not	10.9347	10.5244	10.8401	10.5152	11.0148	11.1364	11.0836	11.025	11.6305	11.902	10.352	11.1251	10.9687	11.1121	10.434	10.8538	9.48287	9.6854	9.46597	10.3616	9.43545	9.78491	9.20802	9.00607	8.89131	8.47108	10.1226	9.59741	9.57781	9.98092	9.5421	9.36179	9.76095	9.96218	10.9077	11.0792	9.68365	9.61263	9.64758	9.56764
C04G2.10	Not	10.9343	10.5248	10.8393	10.516	11.0169	11.1342	11.0837	11.0249	11.6298	11.9028	10.3544	11.1226	10.9714	11.1094	10.4345	10.8533	9.48452	9.68375	9.46685	10.3607	9.43568	9.78468	9.20763	9.00646	8.75342	8.54522	8.80936	8.4999	9.57849	9.98023	9.54235	9.36154	9.76031	9.96282	10.9071	11.0799	9.68392	9.61235	9.6482	9.56703
C04G2.5	Not	10.7898	10.1585	10.4348	9.88199	9.2041	9.07094	10.0215	10.1343	9.62759	10.3286	10.0284	10.0693	9.87558	9.15386	9.57955	9.03937	8.80658	8.42764	9.252	9.28508	8.2069	8.36511	8.21373	8.39591	8.62234	8.42128	9.30879	8.65124	9.14986	8.89978	8.52928	9.0751	9.02096	9.08348	9.7702	9.77205	8.42575	8.97106	8.50926	8.82164
C04G2.9#2	Not	13.4299	12.8007	13.1711	13.0239	12.8678	12.5782	12.5065	12.5458	11.9302	13.1832	13.2373	13.5592	12.9445	11.2689	13.3088	11.8625	12.7523	11.5689	11.3424	10.2941	11.1132	11.6375	10.5337	11.6999	10.0369	9.72587	10.0567	10.9843	12.1871	12.0307	12.7421	12.3979	13.1301	12.8969	13.9506	13.6567	12.1152	12.5622	12.0571	12.5377
C04G6.5	Not	10.418	10.2089	10.0453	9.88969	9.38299	8.82524	10.2367	10.1794	10.6304	10.3827	9.64911	10.0013	10.291	10.4069	9.75913	9.86562	9.0245	9.21517	9.10449	9.2334	8.89555	8.42335	8.50113	8.26479	8.75721	8.46709	8.94962	8.56528	9.01834	9.09912	8.64662	8.99524	9.31937	9.38862	10.4698	10.3886	8.78745	9.07655	8.62281	9.19707
C04H5.1	Not	11.4052	11.403	10.9872	11.1838	11.2604	10.6881	11.4683	11.3817	11.1169	11.4973	10.9107	10.7128	10.765	10.437	9.91678	10.0306	9.98114	9.82212	9.7192	9.95874	9.37918	9.22038	8.87002	9.11582	9.69201	9.29836	10.0378	9.11677	9.97366	10.0027	8.81066	9.54495	10.3561	11.3887	11.2545	12.3204	9.96331	9.81922	10.5186	10.1567
C05B5.3	Not	10.8105	10.8041	10.8567	11.128	10.4005	10.4719	10.4351	10.6344	9.82868	10.1397	10.5162	10.6352	9.67537	9.87149	9.03431	9.22776	8.81613	9.22376	8.71427	9.10444	8.56392	8.89046	8.00658	8.1476	8.14438	8.32959	8.45132	8.52807	10.3648	10.6793	8.70048	8.71195	9.01552	9.19846	10.1047	10.2713	8.64791	8.63206	8.88885	8.85444
C05B5.5	Not	10.2777	10.7918	9.86653	10.6687	10.1727	10.9181	9.62502	9.71264	9.99024	10.0261	9.2303	9.30291	9.79829	10.4181	9.2237	9.42447	8.50679	8.4413	9.06276	9.90651	8.40505	8.60443	8.26859	8.31807	9.76132	9.44182	11.0781	9.90535	8.78592	9.04795	8.36085	8.50278	8.77655	8.43375	9.79069	9.46701	8.59609	8.69105	8.44153	8.66194
C05B5.6	Not	10.7403	10.5957	10.336	10.682	10.7176	11.2801	10.7361	11.1773	10.0892	10.2397	9.13018	9.52266	10.3086	10.0088	9.83384	9.65341	9.12081	9.13757	9.20664	9.2662	8.81921	8.9051	8.31709	8.54969	8.62353	8.69182	9.1225	9.09454	9.66578	9.84927	8.7431	8.59772	8.79176	8.77236	9.66201	9.55393	8.68994	8.5321	8.48808	8.40401
C05C10.3	Not	12.3723	12.7062	11.8717	12.2398	12.5398	12.1329	12.4783	12.2177	12.1626	12.4897	12.7742	12.1479	11.7437	12.0557	10.7792	11.079	10.6841	11.0748	10.4492	10.3588	10.2696	10.4539	9.67791	9.96254	8.78379	9.41746	9.30023	10.2666	10.9936	10.6324	11.1434	10.9126	12.2863	12.1778	13.243	13.136	11.5299	11.6835	11.7986	12.0097
C05C10.4	Not	12.3844	13.0686	11.809	12.5123	12.1617	12.204	11.8917	11.5853	12.7646	11.7842	12.0074	13.3222	10.6861	11.0631	11.2766	11.7285	10.5694	11.6811	10.1429	10.4907	11.2227	9.9631	10.2115	9.35784	9.08535	9.12255	9.71731	9.99424	11.1116	10.8565	11.4903	11.508	12.8085	12.0192	13.3343	12.7041	10.9564	11.0358	11.6596	11.674
C05C10.5	Not	12.6395	13.3617	12.0304	11.9796	12.6271	11.6741	13.1317	12.0827	12.6443	13.3133	13.3958	12.1336	10.6307	11.0576	11.2694	11.6853	11.8331	11.1242	11.2698	10.1811	10.6035	10.2986	10.2235	11.4164	8.94049	9.52202	9.96526	10.9762	11.5006	11.2513	11.8007	11.5949	12.0088	12.0115	12.9151	12.8457	11.7801	12.0125	12.0271	12.121
C05C12.3	Not	9.847	9.87992	9.80809	9.17189	10.0955	9.61895	10.2189	9.96967	10.3295	10.6874	9.19651	8.97957	9.14637	9.15867	9.30893	9.63253	8.64731	8.85425	9.14783	9.92016	8.67948	8.51915	8.28618	8.33221	8.28308	8.04529	8.79241	8.32506	9.00007	9.23167	8.89651	8.24687	8.58444	8.50802	9.54534	9.39936	8.69573	8.25477	8.66425	8.28108
C05C8.4	Not	11.3722	11.1946	10.8503	10.8527	11.0227	11.4489	10.7856	10.6093	10.5138	11.0825	10.479	10.1405	10.6393	10.1172	10.4483	10.2666	9.77866	9.75113	9.67263	10.573	9.27181	9.27806	8.80351	8.96601	8.71082	8.73992	8.88886	9.3827	9.58384	9.58324	8.95645	8.62478	9.84259	10.0011	10.7507	10.9018	8.84092	9.05735	9.47316	9.47965
C05C8.6	Not	11.2498	11.5636	11.0703	11.1407	11.4147	11.1645	11.0483	10.2884	11.324	11.5655	11.4452	11.1324	10.3899	10.2888	11.0934	10.6853	10.3202	9.86281	10.0817	10.1181	9.80926	9.67918	9.12679	9.42981	8.96351	8.72337	9.13052	9.86455	10.0072	9.74002	10.2351	9.69903	11.5608	11.3013	12.258	11.9146	10.4691	10.813	10.5379	10.9208
C05C8.7	Not	11.1254	10.8747	10.946	10.8954	10.7663	10.8762	10.4032	10.2707	11.0225	10.6981	10.2755	11.2409	10.2015	10.1625	10.3811	10.2662	9.29006	9.50567	9.51564	9.39685	9.40239	9.02592	9.14262	8.90019	8.62835	8.81987	9.77756	9.71717	9.43335	9.29251	8.84955	8.82406	10.1242	9.42472	11.0086	10.5129	9.02543	9.61146	9.28394	9.67638
C05D10.4	Not	11.3712	10.7931	10.6134	10.2981	10.433	11.0402	10.1031	10.3544	10.7501	10.8189	10.0238	10.4631	10.4378	10.2451	10.1305	9.66823	9.27384	9.37287	9.08622	8.7389	9.11092	8.93256	8.8444	8.7521	8.60668	8.78361	9.30648	9.40422	9.63642	9.80521	8.73599	9.08317	9.37869	9.30854	10.2778	10.3294	8.85647	8.95129	8.93221	8.96859
C05D11.1	Not	11.4098	11.6905	11.116	11.2753	11.3017	10.6933	11.1196	10.3035	11.6241	11.4448	11.438	11.625	10.8882	10.9604	10.9828	11.1538	10.2176	10.1599	10.0983	10.0125	10.2283	9.83649	10.1742	10.1366	9.23906	9.14073	9.20448	9.54078	10.3981	10.4992	10.3892	10.2037	11.1904	11.3336	12.2018	12.3166	10.2707	10.349	10.6775	10.6414
C05D11.12	Not	11.5656	11.63	10.9954	11.0565	11.8864	11.867	11.2788	11.1911	11.8945	11.619	12.0136	12.1779	10.7182	11.0808	10.6861	10.6187	10.6377	10.96	9.5681	8.94431	10.2494	9.9938	9.41451	9.24674	8.61042	8.88068	9.43532	10.1755	10.1159	9.67092	10.3639	9.98841	11.8996	11.6089	12.9986	12.6561	10.9321	11.2707	11.2625	11.5483
C05D11.2	Not	11.3651	11.1988	10.7799	10.8006	11.0876	10.8356	10.777	10.3886	10.9742	10.7753	11.7692	11.8115	10.7282	10.7638	10.4693	10.3173	10.2888	10.1492	9.8783	9.8374	9.93002	9.81483	9.5358	9.41731	9.02573	9.23623	9.41542	9.94453	10.6778	10.8585	9.77435	9.92586	11.618	11.6258	12.3207	12.3905	10.6596	10.5997	10.8953	10.8717
C05D11.5	Not	11.3324	11.1544	10.8661	11.1645	10.6532	10.9691	10.6961	11.4025	10.9062	10.7107	10.524	10.5658	10.4103	10.5737	10.1936	10.7364	9.63905	9.75445	9.31418	9.73115	9.56104	9.39464	8.89567	8.6345	8.5716	8.56548	8.9003	8.94661	11.9003	11.3669	8.87045	9.18976	9.75279	9.83359	10.7526	10.8001	9.693	9.62467	9.55453	9.50142
C05D11.6	Not	10.5486	10.4142	10.2277	9.88919	9.89551	10.8725	9.59582	10.0848	10.5544	10.3701	9.19479	9.89141	9.97947	9.79361	10.1917	10.0861	8.66297	8.92035	8.9995	8.75288	9.12725	8.73155	8.51635	7.9358	9.13995	8.79958	10.1558	9.40019	9.56854	9.85306	8.56983	8.76975	8.69046	8.51611	9.68366	9.66109	8.50065	8.44647	8.66799	8.55012
C05D11.7	Not	11.0563	11.4497	10.5629	10.8843	11.0633	10.9524	11.0782	10.6937	11.4843	11.1109	11.3164	10.8856	9.99201	10.374	10.1098	10.121	9.53974	9.89817	9.09087	8.84836	9.80033	9.23479	8.80449	8.55031	8.71741	8.73728	9.17639	9.95586	9.74289	9.65392	9.771	9.43768	10.9391	10.563	11.7838	11.4116	10.1881	10.5853	10.3026	10.6559
C05D11.9	Not	12.6855	12.5209	11.7947	11.5412	11.772	11.3912	11.5002	10.9487	11.3099	11.5738	11.7886	11.4082	11.664	11.3744	11.5875	11.7136	11.2863	10.6266	10.5089	10.1186	10.8669	10.7491	10.6281	11.0631	9.31587	9.67686	9.55766	9.58084	10.6576	10.3713	11.0452	10.8366	7.72165	7.46814	12.2478	12.5099	11.2899	10.9884	11.3179	11.055
C05D12.1	Not	10.2512	10.3542	10.9325	10.5318	10.8136	10.7925	10.7336	10.7955	10.7692	11.1557	9.65466	9.85828	9.59721	9.78327	9.47483	9.57717	9.01673	9.34211	9.22579	9.82717	8.86402	8.94418	8.63189	8.9684	8.36372	8.60336	8.45248	8.67844	9.6318	9.42278	8.71843	8.44879	9.00663	8.83345	9.61229	9.32119	8.67926	8.52699	8.82131	8.6649
C05D12.2	Not	10.7787	10.932	10.5177	10.6177	11.195	10.9002	10.7913	10.1624	10.0149	10.1615	9.22594	8.93187	9.96846	10.0593	9.52206	9.07384	9.48808	9.10805	9.25876	9.2313	8.92544	8.80151	8.87633	9.03946	8.27327	8.10267	8.93606	8.33215	9.56534	9.72555	9.23477	8.29003	8.42404	8.39151	9.33878	9.35083	8.68453	8.00372	8.43657	8.11649
C05D12.6	Not	11.1922	11.2054	10.8248	10.9021	11.3773	11.0175	11.5255	11.7458	12.5455	11.7171	12.6853	12.7161	10.7731	11.8798	10.9655	11.465	10.1237	11.4384	9.90771	9.41553	11.0646	10.03	10.0093	8.89895	8.6317	9.0574	9.09901	10.065	10.2913	10.2885	10.4127	10.1135	11.6412	10.8967	13.3004	12.452	10.7336	11.4236	10.9144	11.9367
C05D2.5	Not	12.6857	13.074	11.9103	12.2016	12.7127	12.4735	12.0681	11.6347	12.6799	12.8181	12.6367	12.3879	11.184	11.2553	11.6186	11.4105	11.4051	11.2563	10.9592	10.6117	11.1152	10.8036	10.1819	10.2756	8.95901	9.20449	9.78277	10.5657	11.5338	11.4486	11.8789	11.8493	12.5763	12.8024	13.5789	13.7797	11.7792	11.7434	12.1764	12.1085
C05D2.6	Not	11.7098	11.854	11.7488	11.9834	11.4937	11.1879	11.2522	10.7994	11.0775	10.9584	11.64	11.4785	11.2602	11.4511	11.1456	11.4212	10.4028	10.1126	9.93669	10.0089	10.385	10.001	10.1868	10.1225	9.49807	9.35288	9.6068	9.63077	10.1249	9.93769	10.1682	10.2076	7.67092	7.57537	11.9903	12.188	10.1996	10.3849	10.8078	10.6568
C05D9.6	Not	10.9489	11.038	10.0876	10.4609	10.5257	10.3941	10.4526	10.3175	10.0938	10.1107	10.5765	10.3595	10.156	10.2263	10.0194	10.1168	9.57342	9.16237	9.68908	9.3121	9.34808	9.475	8.52775	8.51413	8.74931	8.57866	9.6837	9.19801	9.57756	9.89319	8.92026	9.15915	9.98253	10.3071	11.0536	11.0445	9.5143	9.68699	9.78725	9.91517
C05E11.1	Not	10.2152	9.99785	9.96718	9.952	10.3916	10.2423	10.2464	10.2192	10.0981	9.95895	10.5471	10.2923	10.1929	10.1538	9.98419	10.1607	9.41218	9.31882	9.51284	9.18876	9.19503	9.14459	8.37664	8.29567	8.65736	8.78464	8.98406	9.33765	9.53867	9.48334	9.42066	9.14812	9.54465	9.35045	11.315	11.6125	10.0643	9.55394	9.97776	9.71986
C05E11.5	Not	10.4507	10.4181	10.5061	10.8077	10.6257	10.4123	10.3783	10.074	10.7207	10.5946	11.4527	11.805	10.411	10.803	9.95655	9.79522	9.73003	9.61374	9.65983	9.33366	9.59774	9.4583	8.76101	8.54846	8.86852	8.74609	8.94401	9.19258	9.5706	9.18496	9.58956	9.3167	11.0277	10.3222	12.0743	11.3116	9.71107	10.2707	9.91115	10.3964
C05E11.8	Not	11.8591	11.7276	10.8919	10.6571	10.8952	11.4085	10.4697	10.6858	11.9334	11.6724	10.2865	10.5276	10.6691	10.5913	10.2186	10.3571	9.96894	10.5655	9.65195	10.1459	9.93498	9.36378	9.08332	8.59205	9.81054	9.30702	10.1998	9.55792	9.24457	9.31285	8.90056	9.60835	9.67881	10.1746	10.5204	10.8925	9.19541	9.28408	9.28909	9.2477
C05E4.1	Not	11.3223	11.5936	10.7276	10.9457	11.3221	10.4037	10.7139	9.71109	10.6604	10.7773	11.147	10.7284	9.9969	10.1636	10.049	10.1556	10.0891	9.05598	9.93427	9.73174	9.33891	9.81338	8.85259	9.59411	8.85334	8.80906	9.60946	9.02662	9.60683	9.17043	9.27145	8.92639	9.55282	9.60768	10.3283	10.4076	9.65355	9.2417	9.72087	9.39596
C05E4.4	Not	9.67592	9.64751	9.51497	9.81102	9.84303	9.94712	9.68848	9.48133	9.60854	10.0589	8.91227	8.80353	9.77891	9.96556	9.32829	9.3733	8.89547	8.91031	8.89721	8.7857	8.51118	8.65173	8.18992	8.31825	8.39923	8.28442	8.45232	8.54821	9.28812	9.76202	8.41745	8.36423	8.24463	8.46343	9.24021	9.23324	8.52134	8.44972	8.24782	8.46658
C05E7.5	Not	10.5266	10.3212	10.1927	10.0774	11.0947	10.6966	10.2684	9.63782	10.3851	10.0024	9.44691	8.95592	9.99326	10.036	9.83419	9.67114	9.37183	9.22516	9.21321	9.12511	9.04446	8.72358	8.95977	8.77031	8.46027	8.17085	9.5178	8.65056	9.16532	9.36527	9.03316	8.1769	8.51163	8.56306	9.50332	9.33806	9.02253	8.20584	8.70184	8.21018
C05G5.4	Not	11.473	11.6845	11.4894	11.7454	11.926	12.1014	11.4253	11.6662	11.6878	11.1774	12.1282	12.0952	11.1941	11.8186	11.3728	11.2887	10.3168	10.6534	10.0547	9.34571	10.4941	10.1592	9.31175	8.84643	8.30476	8.92901	9.90455	10.2401	10.2611	10.027	10.7719	10.7343	11.7291	11.4842	12.6906	12.4092	10.9749	11.2424	11.1104	11.5547
C05G5.6	Not	10.9862	11.0152	10.4858	10.4622	11.2744	10.9202	10.6276	10.2305	10.876	10.4291	10.6001	10.5847	9.64628	9.89427	9.94423	9.80925	9.06589	9.18182	9.22498	9.45029	9.38804	8.97922	9.09205	8.81576	8.59855	8.18281	9.28736	8.71324	9.31762	9.06802	8.66443	8.23561	10.1511	9.11445	11.062	10.116	9.38167	9.35636	9.27421	9.32776
C05H8.1#2	Not	10.0846	10.1867	9.2308	9.30766	9.30995	9.46647	9.26389	9.5046	9.87751	9.7784	9.55491	9.93944	10.0386	10.5411	9.23854	9.2159	8.74351	8.77455	9.02805	8.76234	8.91248	8.61967	8.37856	8.13358	8.13884	7.9848	8.40802	8.58878	8.91432	9.25794	8.25087	8.59571	8.87549	8.90684	9.773	9.88454	8.07546	8.57452	8.17654	8.79878
C06A1.1	Not	11.5401	11.8941	11.1218	11.2152	12.1361	11.4201	12.1605	11.5403	11.4003	11.6509	12.7883	12.1615	11.2005	11.3612	11.4329	11.1002	10.7737	10.6164	10.0781	9.2572	10.4898	10.3485	9.25341	9.27876	8.39828	9.04538	9.47836	10.5949	10.8955	10.3026	10.9414	9.81305	11.2036	11.0759	11.7858	11.6631	11.0483	11.0011	10.9116	10.8938
C06A5.3	Not	11.498	11.5255	11.2408	11.2064	12.2327	12.023	11.2405	10.8529	11.3836	11.5797	11.4243	10.863	11.0406	10.7093	10.7739	10.6317	9.90763	9.74176	9.88319	9.60377	10.0588	9.61839	9.39568	9.33509	8.80856	8.79582	9.97462	9.51229	9.92123	9.33422	9.49864	8.93275	10.7409	10.2407	11.5614	11.1874	10.1457	10.0319	10.1772	10.1206
C06A5.7	Not	11.5545	11.6313	10.9177	11.0055	11.3988	11.8186	11.0532	11.2161	11.5287	11.3207	11.2158	10.9571	10.8877	11.1589	10.7311	10.6512	10.1162	10.1035	9.79389	9.38204	10.0208	9.80718	8.86678	8.485	8.96194	9.03092	10.4852	9.98344	10.0127	10.5703	9.59942	9.45486	10.5509	10.4434	11.7077	11.629	9.96835	10.1892	10.2814	10.4744
C06A5.8	Not	11.1821	11.3035	10.9933	11.2465	11.2171	11.1356	10.8899	11.0014	10.2106	10.7798	11.3997	11.1973	10.8085	10.4891	10.2497	9.97976	10.0636	9.91579	9.71565	9.49688	9.43757	9.67083	8.55309	8.89282	8.77459	9.46585	9.06215	9.93225	10.0071	10.0639	10.4506	10.0633	10.059	10.1115	11.0906	11.1514	10.4848	10.2334	10.2072	10.0934
C06A5.9	Not	10.9945	10.9253	10.4646	10.3614	10.9029	10.3626	11.2459	10.9128	10.7129	10.9051	11.8569	11.667	10.5251	10.4483	10.3566	10.2691	10.2842	9.78882	9.75128	9.0213	9.52533	9.55276	8.62889	8.91687	8.5593	9.02847	9.09107	9.98414	10.2927	10.095	10.1744	9.95442	11.3444	11.3034	12.6493	12.5435	10.7864	11.1315	11.0242	11.3002
C06A6.4	Not	11.4974	11.3898	10.6578	10.4099	11.3853	10.484	11.1864	10.2414	10.9357	11.1506	11.3219	11.0569	10.6487	10.8441	10.3755	9.95449	10.0451	9.6425	9.7672	9.41372	9.33686	9.44826	8.98273	9.22547	8.693	8.89504	9.2334	9.47192	10.2825	10.5193	9.70644	9.70428	10.4257	10.4437	11.5707	11.5743	9.78052	10.0161	9.9288	10.1153
C06A6.5	Not	10.9189	11.106	11.5529	11.5691	11.0913	11.8017	10.1526	10.7121	11.331	10.8381	10.5873	11.6669	10.5912	10.6448	10.2146	10.2838	9.66244	10.363	9.44686	9.2388	9.717	9.69881	8.85524	8.62952	9.60861	9.58871	10.1079	10.0138	9.15176	8.98427	8.90664	9.09117	10.6856	10.447	11.4712	11.2388	9.52215	9.83627	9.62384	9.9776
C06A8.1	Not	11.0321	11.5972	11.2377	10.769	11.5237	11.7388	11.12	11.1508	11.7634	11.2272	12.6038	12.7982	11.0386	11.3738	11.3784	10.8488	10.6697	10.7016	9.90434	9.05656	10.3334	10.3611	9.10491	8.88135	8.32832	8.9298	10.0543	10.2525	10.3623	9.80541	10.0344	9.76094	12.5824	11.9119	13.7792	13.1169	10.2546	11.1584	11.1435	11.7305
C06A8.2	Not	11.4861	11.6738	11.2672	11.2047	11.1378	10.9884	11.6241	11.6056	10.9772	10.9805	12.3171	12.0674	11.1021	11.1825	10.2535	10.4315	10.3079	10.2419	10.0664	9.56239	9.90173	9.91759	9.06987	9.25664	8.44273	9.41535	9.14543	10.1898	11.1202	10.994	11.0906	10.8731	11.4286	11.3841	12.7664	12.6474	11.1228	11.3804	11.1564	11.2511
C06A8.3	Not	12.9624	13.0958	12.1701	12.7289	12.3746	12.0948	12.2301	12.1067	12.9588	12.7921	12.8986	12.9555	12.7013	12.6355	12.3898	12.5641	11.7079	11.7791	11.3484	11.461	11.4186	11.5392	10.8672	11.0714	10.2217	10.2506	10.8917	10.6811	12.1011	12.0724	12.6491	12.9275	12.7575	12.8195	13.068	13.1726	11.8149	11.762	12.7153	12.4579
C06A8.4	Not	11.487	11.818	11.1127	11.4997	11.7767	12.0044	11.4922	11.3692	11.6616	11.556	12.2462	11.7201	11.6838	11.8454	11.2276	11.2489	11.1361	10.6647	10.3401	10.4234	10.6297	10.9124	9.37542	9.61975	9.61511	9.7971	10.334	10.4133	10.6752	10.3758	11.1366	11.1852	11.7874	11.9095	12.7727	12.9579	10.8294	10.9912	11.323	11.3255
C06A8.5	Not	11.331	11.3394	11	10.8108	11.6065	10.978	11.3777	10.7147	11.0329	11.6259	11.5669	11.3682	11.1722	11.0434	10.6218	10.2389	9.66025	9.31844	9.68978	9.67507	9.47098	9.56637	8.95855	9.32617	8.38497	8.99876	9.14878	9.36048	10.3156	10.2909	10.0169	9.93449	7.6344	7.50563	12.1452	12.1226	9.74803	10.2278	10.7602	10.9155
C06B3.10	Not	9.95024	10.3722	9.3999	9.6199	9.90392	10.319	9.70156	10.0346	9.3862	9.68423	8.44787	8.43488	9.17199	9.49844	9.13718	9.31863	8.14444	8.35665	8.63288	9.0841	8.08981	8.18586	7.66639	8.03101	8.60678	8.83902	8.57517	8.92027	8.94547	9.19783	8.56166	8.35161	8.06103	8.03589	8.98629	8.98641	8.30394	8.22007	8.18767	8.01629
C06B3.11	Not	10.9823	10.6886	10.2667	9.89251	11.1875	10.8091	10.9414	10.6075	9.56434	9.66201	9.02396	8.95731	9.40855	9.32498	9.50946	9.47974	8.98571	8.88977	9.19553	9.4258	8.77316	8.95151	8.51574	8.57654	8.33441	8.36299	8.5818	8.46579	9.13403	9.11255	8.13107	8.24709	7.43718	7.3754	9.03099	9.06081	8.00537	8.08174	8.10539	8.10231
C06B3.4	Not	9.95963	10.0659	10.2691	10.4576	9.8407	10.0212	9.75502	9.81715	10.207	9.90107	9.73585	9.8342	9.93693	10.1909	9.25631	9.27543	8.41336	8.4903	8.96357	8.78533	8.67291	8.66478	8.13636	8.14989	8.58553	8.87355	8.86489	9.22827	9.64754	9.89038	8.94907	9.24207	9.28162	9.42388	10.0859	10.1786	11.3858	9.0622	9.11351	9.14506
C06B3.7	Not	10.3791	10.6855	10.1314	10.797	9.74069	10.0494	9.83226	10.3686	9.53239	9.64982	9.73104	10.0404	9.51549	9.89739	9.15746	9.55906	8.28226	8.44619	8.7112	8.75793	8.44581	8.7205	7.82478	7.99799	8.3351	8.58302	8.83708	8.96212	9.10044	9.08281	8.33508	8.56657	9.16278	8.80176	10.0808	9.59494	8.36173	8.60089	8.58158	8.692
C06B3.8	Not	10.5049	10.7264	10.1275	10.0445	9.86141	9.46614	10.0588	9.63125	9.70635	9.78706	8.58618	8.81076	9.58877	9.73243	8.98435	8.98972	8.60844	8.45321	9.0563	9.38911	8.23335	8.28533	8.23169	8.26733	8.07068	7.97653	8.49315	8.13519	9.48104	10.5329	8.65186	8.2316	7.98539	8.24027	8.87551	8.91055	8.2898	8.1116	8.15831	7.9034
C06B8.2	Not	11.3901	11.4458	10.7428	10.8014	10.7847	11.5856	10.2171	11.2032	10.6398	10.91	10.4009	10.6146	10.3408	9.8872	10.3486	10.0994	9.24773	9.64063	9.3923	9.21161	9.33145	9.44795	8.43146	8.29644	8.22702	8.95072	10.0512	9.72737	9.70228	9.84801	9.7168	9.96048	9.9148	9.76499	10.9053	10.989	9.38696	9.62758	11.3703	9.57408
C06B8.5	Not	10.7076	10.6137	10.553	10.5095	10.6202	10.6391	10.4482	10.4628	10.7899	10.8032	10.5128	10.8543	10.3723	10.0912	9.08733	9.07708	9.18737	9.78964	9.19047	9.27914	9.24673	9.357	8.6181	8.54766	8.42657	8.65158	9.08541	8.9649	9.65987	9.64072	9.28945	9.53506	9.87906	9.69788	10.866	10.7666	9.7584	9.28888	9.70681	9.50509
C06B8.7	Not	10.7855	10.9895	10.2552	10.4289	9.89306	10.1957	10.2707	10.4356	10.0527	9.8544	9.5432	10.1567	10.4075	10.2946	9.78984	9.50134	9.03211	9.29303	9.25946	9.45753	8.84424	8.91064	8.25306	8.38718	8.06789	8.77784	8.66073	9.16174	9.08056	9.00701	8.45467	8.5403	8.34782	8.59204	9.26367	9.55014	8.10957	8.25934	8.3356	8.52505
C06B8.8	Not	13.7285	13.6861	12.7861	12.9628	12.4095	12.5632	12.1893	12.7156	12.3097	12.8112	14.7285	14.9894	13.0642	13.0805	12.3766	12.91	11.9233	11.9794	10.9196	12.5541	10.8285	11.3133	10.6843	11.2799	10.6054	10.8942	11.2257	10.6853	14.1926	14.5138	14.1951	14.5395	14.3757	14.7914	15.24	15.4712	14.0354	13.7479	14.622	14.2952
C06C3.3	Not	12.364	12.0976	11.8282	11.4738	11.3495	10.9276	11.5107	11.5147	11.7988	12.1269	10.9257	10.7021	10.9824	11.0064	10.6675	11.1364	10.1216	10.2286	9.79604	11.2788	9.80678	9.55741	9.43164	9.33135	8.92232	8.69546	9.84844	9.11374	10.1503	10.6381	9.25988	8.96094	10.0385	10.9109	11.0236	11.933	10.5331	9.49991	10.5305	9.57179
C06C3.8	Not	9.78934	9.71217	9.447	9.19531	9.43337	9.38591	9.57811	10.0338	9.40229	9.47839	9.03706	9.38886	9.37543	9.65913	9.48662	9.97682	8.55557	8.59538	8.85983	9.20815	8.58015	8.44798	8.06865	8.16039	8.55438	8.6625	8.59761	8.73572	8.61201	8.90292	8.50302	8.66995	8.63234	8.95837	9.56944	9.74671	8.5048	8.46553	8.30439	8.45371
C06C3.9	Not	10.957	10.366	10.2393	9.37873	10.3185	9.61629	10.6362	10.2694	10.4826	10.6872	10.1436	10.5152	9.65424	9.49713	9.65597	9.71472	8.33899	8.07028	9.0477	9.5703	8.65283	8.39457	8.73957	8.54	8.46937	8.09626	8.86828	8.34784	9.57096	9.57067	8.33439	8.32471	8.99497	8.80156	9.96915	9.93257	8.72739	8.51801	8.64791	8.59682
C06C6.4	Not	10.5032	10.7123	9.98122	9.97479	9.58931	10.1864	9.31351	10.0363	10.4962	9.92648	9.33734	9.79598	9.81815	9.993	9.23546	9.34109	8.57085	9.32605	9.00303	9.17533	9.16179	8.8718	8.49389	7.9443	8.50143	8.52751	9.6051	9.27375	8.71686	8.99759	8.28908	8.65961	9.27311	8.91897	10.0855	9.69046	8.78059	9.01886	8.58361	8.98893
C06E1.3	Not	10.153	9.97751	10.0596	9.99635	10.3011	10.2947	9.73692	9.66124	9.83102	10.1878	10.0734	10.1835	9.71634	9.69228	9.87804	10.004	9.11566	8.8284	9.13205	9.21921	8.84313	8.92124	8.59832	8.64144	8.77481	8.53232	9.30686	9.25746	9.37823	9.80813	8.73341	8.71125	9.79467	9.84827	10.6173	10.6236	9.15029	8.8545	9.03725	9.08268
C06E1.9	Not	11.8552	11.9677	11.5719	11.1565	11.4845	10.793	12.0229	11.5715	11.8534	12.012	11.6277	11.5104	10.6069	10.7287	10.6189	10.9932	10.4514	10.4667	10.2742	10.3588	10.3346	10.0372	9.90374	9.98313	8.96618	9.04733	9.56683	9.81326	10.5394	10.6581	10.3574	10.127	11.0448	11.1267	12.2375	12.2353	10.9164	10.6334	11.0477	10.7981
C06E4.5	Not	9.5126	9.96798	9.66242	10.0475	9.72376	9.64841	9.95033	10.3978	9.04572	9.3975	9.05815	8.9692	9.0366	9.21976	8.99729	9.41375	7.80768	8.03732	8.74378	9.32467	8.07015	8.432	7.96068	8.38027	8.2431	8.11108	8.84829	8.88807	9.31838	9.84603	8.33395	8.40267	8.46722	8.65513	9.33533	9.25043	8.1106	8.48209	8.03394	8.64012
C06E7.1	Not	12.6642	12.7177	11.916	12.0667	12.4581	12.0986	12.5219	12.2132	12.4463	12.9094	12.9808	12.8952	12.1782	12.3057	11.961	11.8428	11.8073	11.6855	10.6936	9.79673	11.1191	11.2838	9.99432	10.2336	8.96491	9.83923	9.6288	10.8416	11.2322	10.8469	11.8477	11.5575	12.3919	12.1255	13.3372	13.1275	10.981	11.4483	12.0733	12.5064
C06E7.1#2	Not	12.8734	12.5112	12.2706	12.5611	12.502	12.0424	12.8162	12.4604	12.1367	12.5198	13.9217	13.458	12.3347	11.978	12.3629	12.1179	12.2623	11.84	10.8513	10.4768	11.3411	11.2897	10.6227	10.7328	8.98487	9.61458	10.0401	10.9182	12.3391	11.723	12.1974	11.6995	13.3693	13.0246	14.7269	14.241	12.2713	12.6266	12.6587	13.0291
C06E7.6	Not	10.6463	10.458	10.3596	10.3606	9.896	10.0508	9.99335	10.0413	9.36377	9.48982	10.2257	10.1696	10.0263	9.23601	9.92956	9.67593	9.19144	8.72886	9.44101	9.58045	8.60799	8.84603	8.47785	8.59652	8.29167	8.30093	8.92397	8.66028	10.6131	9.65977	8.71874	8.61546	9.36432	9.39166	10.6695	10.8091	8.91701	8.92204	9.03856	9.19037
C06E8.3	Not	9.67034	9.98023	9.68182	9.73532	9.66762	9.60634	9.95524	9.94411	10.2265	10.0992	10.1448	10.1888	9.24822	9.61087	9.25952	9.77417	8.49501	8.81369	9.08086	9.36771	8.72246	8.81335	8.37798	8.41262	8.24871	8.17358	8.63083	9.01232	10.0044	10.3482	8.77246	8.4803	8.96393	9.01543	9.93553	9.87726	9.13562	8.64709	8.81608	8.74029
C06G1.3	Not	10.5729	10.5238	11.0147	10.9138	10.8053	11.3814	10.2096	10.7372	10.9855	10.3265	10.6372	11.0424	11.2888	11.3013	10.6191	11.0769	10.2116	10.6321	9.53978	10.1504	9.77813	9.66706	9.24522	8.91907	10.1496	9.51171	10.7486	9.6851	9.4406	9.71614	9.20892	9.73047	9.69202	10.0983	10.867	11.425	9.92652	9.4953	10.0506	9.66406
C06G1.3#2	Not	11.8966	12.154	11.5138	11.7978	11.7481	12.4857	11.481	12.0788	12.7971	11.846	12.3726	12.8841	12.1359	12.8138	11.6958	12.0368	12.0059	12.4327	10.2064	11.1423	11.8551	11.3801	10.4855	9.70642	10.1417	9.76251	11.336	10.2673	10.478	10.8279	10.1087	10.7687	12.1382	12.2533	13.2829	13.403	11.2172	11.1071	11.8887	11.7764
C06G1.5	Not	10.2791	10.4038	10.4613	10.3385	9.80555	9.87786	9.68903	9.79075	10.3576	10.0723	10.1072	10.196	9.99415	10.4144	9.51937	9.17795	8.77713	8.99762	9.08741	8.48739	8.68122	8.63492	8.31116	8.06415	8.21076	8.62805	8.55263	9.00277	9.66024	10.5184	8.54771	8.62924	9.29701	8.89554	10.3506	10.0719	8.70645	9.07825	8.97997	9.20025
C06G3.1	Not	10.107	10.2843	10.0473	9.94064	10.3494	10.3489	10.1919	10.1829	10.9376	10.1716	10.639	10.8314	9.28567	9.7813	9.09257	9.63696	8.40806	9.12757	9.27609	9.25275	9.21631	8.91703	8.87768	8.59973	8.36681	8.35771	8.95887	9.08848	9.66359	10.05	8.69636	8.98639	9.87464	9.94474	10.8834	10.8763	9.26401	9.31122	9.45113	9.47195
C06G3.11	Not	11.7528	11.2834	10.4384	10.4781	10.6579	10.3791	10.3924	10.411	10.5638	10.9159	11.7897	11.8601	11.1136	10.5101	10.2725	9.98203	9.73425	9.36427	9.70546	10.6192	9.45135	9.66528	8.72541	8.8636	8.99395	9.00004	9.06185	9.13554	11.1097	11.0286	10.7358	10.9186	11.2668	11.5866	12.3868	12.6044	10.6506	10.6949	11.3028	11.2177
C06G3.2	Not	12.1854	12.4037	12.0464	12.1506	11.9192	11.3757	12.3397	12.0886	11.5481	12.4007	12.5747	12.3277	11.57	11.2619	11.216	11.1081	10.8719	10.4051	10.5073	9.93435	10.3416	10.9389	9.53032	10.328	8.59788	9.75549	9.55773	10.8587	11.3722	11.2855	11.0562	11.2034	12.264	12.4414	12.6205	12.9633	10.8496	10.7819	11.8819	11.7739
C06G3.3	Not	10.6131	10.8138	10.1099	9.90752	10.4771	10.7203	9.88166	10.2644	10.0927	9.64418	9.94889	9.57545	10.0934	10.1315	10.1093	10.2588	8.90649	9.09677	9.13427	9.06642	8.80299	8.45487	8.00304	7.80592	9.4154	9.26631	9.90709	9.66487	9.36099	9.18932	8.52856	8.68477	9.66258	9.29149	10.6622	10.3876	9.008	9.24859	8.84794	9.33653
C06G3.5	Not	11.8206	12.2169	11.2266	10.8434	11.7513	11.0045	11.8648	11.6532	12.116	11.7257	12.1694	12.3088	10.2213	10.7631	10.7165	11.4671	9.95194	10.7732	10.0202	10.2168	10.6332	9.90275	10.3074	9.87161	8.8155	8.95294	9.52919	9.85133	9.8985	9.62001	10.0867	9.98177	11.8619	11.106	12.6937	11.9353	10.7643	11.3178	10.5165	11.188
C06G3.6	Not	10.5608	10.7263	9.88539	9.55976	10.2654	10.1363	10.5011	10.4043	10.7064	10.1957	10.8686	11.5516	9.51233	9.98697	9.37571	9.84756	8.79304	9.52351	9.15774	9.51218	9.21412	9.06947	8.72468	8.70366	8.34655	8.37855	8.60519	9.08672	10.2079	10.4195	8.85701	8.64198	10.232	10.1063	11.2578	10.9304	9.59995	9.48401	9.52206	9.70522
C06G3.7	Not	10.702	10.7059	11.488	11.308	10.4503	10.1194	10.7322	10.6063	10.9201	10.5828	10.3123	10.3677	11.0296	11.0555	10.2687	9.93262	9.63038	9.67227	9.76236	9.14753	9.71267	9.7443	8.97775	8.77475	8.22259	8.93298	8.84401	9.4399	9.60297	9.5555	8.75527	8.72176	9.61329	10.1056	10.785	11.2235	9.04073	8.94103	9.43375	9.19379
C06G3.8	Not	10.8328	10.4202	10.6487	10.8216	10.5802	10.2173	10.4398	10.39	10.121	10.4833	11.5472	10.8797	10.6661	10.2383	10.205	10.1262	9.81316	9.19523	9.71522	9.57635	9.18258	9.46847	8.67503	9.04399	8.77367	8.93332	8.70732	9.25644	9.99078	9.84845	9.71208	9.95788	10.3493	10.4747	11.2084	11.3125	9.86257	9.99446	10.0195	10.0193
C06G4.2	Not	11.4216	11.2656	10.889	11.1232	11.0328	10.8506	10.7123	10.3507	11.0857	10.883	10.7655	10.5678	10.5607	10.8644	10.5849	10.9482	9.93009	10.0492	9.67724	9.82759	9.74973	9.60689	8.97742	8.98865	8.36346	8.60773	9.03727	9.31436	9.96742	10.2365	9.20884	9.2685	9.77059	10.0221	10.6199	10.849	10.0538	9.49492	9.34166	9.42699
C06G4.3	Not	11.1387	11.3949	10.2153	10.3352	10.8958	11.2668	10.311	10.829	10.4	10.1514	10.0794	9.73336	10.5783	10.3225	10.3094	10.2613	9.22411	9.16915	9.46722	9.577	9.06941	9.08983	8.22905	8.17389	9.82302	9.68736	9.67323	9.51049	9.59287	9.78628	8.63054	8.90468	8.85925	8.90593	10.0645	10.3022	8.61225	8.67341	9.01125	8.89437
C06G4.4	Not	12.3999	11.6311	11.1854	11.2116	11.6194	11.7121	11.1574	11.5814	11.0063	11.3165	11.28	11.2729	11.6562	10.9949	11.0975	11.2987	10.1371	9.76371	9.71343	10.5714	9.6754	10.0801	9.20472	9.21962	9.20123	8.84017	9.39238	8.9642	10.3718	10.6783	9.52697	10.0457	10.7995	11.8685	12.1332	13.1041	10.3792	9.90086	10.7123	10.15
C06G8.1	Not	11.8281	11.9992	11.3081	11.4652	11.6359	11.883	11.0563	10.8992	11.6775	11.5657	11.4626	12.448	11.1991	11.0728	11.4827	11.8135	10.1408	10.6118	9.95737	10.2763	10.0909	10.1509	9.05268	8.76313	9.55706	9.55461	10.0532	10.2855	9.75378	9.49184	9.34915	9.14362	11.5369	10.6713	12.8545	11.9393	9.58586	10.359	9.9247	10.6061
C06H2.1	Not	12.1651	12.556	11.6261	11.8205	12.1819	12.3308	11.8468	12.133	12.3209	11.8112	13.8206	13.4269	12.368	12.7922	12.3428	12.4419	11.6542	11.6097	10.7376	9.98791	11.5055	11.8268	10.2994	10.288	9.62995	10.2478	10.7013	11.0085	12.3781	12.1944	12.3591	12.1812	12.4512	12.5282	13.4307	13.5163	12.6876	12.4968	13.0214	12.8451
C06H2.3#2	Not	11.2499	11.0681	10.7586	10.73	10.7539	10.1417	10.682	10.2806	10.544	10.4099	11.4623	11.3752	10.7295	10.5223	9.84472	9.79822	9.63178	9.2826	9.5266	10.0731	9.1124	9.17631	8.58134	8.41646	10.266	10.9903	9.08886	9.23226	10.3472	10.4687	9.90551	10.2958	11.2454	11.4494	12.1024	12.3009	10.7329	10.9044	10.9272	10.9739
C06H2.5	Not	9.72765	9.53661	9.50804	9.69268	9.46574	9.57375	10.6374	10.0345	9.46266	9.79907	8.66427	8.61215	9.26372	9.25915	9.2635	9.26816	8.25181	8.22794	8.39868	8.205	8.30516	8.27307	8.29101	8.27929	8.67413	8.1763	8.70815	8.45612	8.90924	8.78125	8.29231	8.48428	8.33569	8.29842	9.20049	9.15971	7.92405	8.21985	8.07748	8.31918
C06H5.2	Not	10.565	10.1797	10.1359	9.83164	10.3466	9.65324	10.2986	10.1285	9.36446	9.68443	10.8884	11.1671	9.17714	9.36135	9.33557	9.73365	7.86086	7.96886	8.65624	9.14452	8.31685	8.67657	8.08322	8.32568	8.8974	8.92968	9.18765	8.9942	9.73599	9.80657	8.86909	9.30764	10.0653	9.63368	10.8807	10.2902	8.47545	9.14729	8.83432	9.41527
C07A12.3	Not	10.3966	10.8152	10.3663	10.6229	10.6096	10.6974	10.7172	11.0462	10.4136	10.4156	10.5655	10.9164	9.57743	9.97896	9.30835	9.64331	8.57306	8.85495	9.18192	9.44127	8.90816	9.23444	8.44318	8.64191	8.64892	8.55384	8.74657	8.92187	9.18553	9.2329	9.38263	9.57703	10.0268	9.6499	10.9726	10.5394	8.88869	9.54102	9.18184	9.72911
C07A12.4	Not	12.4674	12.218	11.9717	11.5055	12.1559	12.4352	12.1087	12.2839	13.3117	12.4364	12.7726	13.5934	11.8921	12.0213	13.1955	13.3247	11.2822	12.2905	10.5358	9.54087	11.4911	10.6131	10.7325	10.0797	9.45171	9.24194	9.68969	10.4714	10.9601	10.9728	11.8777	11.9233	12.5243	12.0276	13.3313	12.8931	11.611	12.068	11.8699	12.2624
C07A12.5	Not	10.026	10.5735	10.413	10.8632	10.798	11.0027	10.3456	9.9767	10.615	10.2982	10.0626	9.59525	9.95039	9.38385	10.4881	10.8737	9.47312	9.35147	9.43621	9.72356	9.22723	9.30726	8.25031	8.36071	9.65051	9.45413	10.1605	9.78324	9.17743	9.61798	9.31165	9.17782	9.38922	9.1735	10.4115	10.4599	9.15404	9.31097	9.46826	9.36351
C07A4.2	Not	10.0019	10.5002	9.73576	10.0562	10.4151	10.6802	9.82631	9.8727	10.1756	10.0601	9.09603	9.39611	9.42671	8.88933	9.64131	9.77403	8.7143	8.85361	8.97674	8.89659	8.26566	8.24856	8.0082	7.93487	9.24644	9.13976	9.61989	9.43716	9.0641	9.32722	8.47937	8.55403	8.08269	8.08306	9.04494	9.00313	7.95148	8.04261	8.41072	8.14722
C07A9.2	Not	10.4106	10.755	9.87754	10.0204	10.3177	9.84588	10.7855	10.6231	10.5719	10.6652	10.9812	10.3437	10.6262	10.3264	10.0684	10.1499	9.40692	9.31048	9.63989	9.61235	9.18965	9.11505	8.63439	8.84333	9.03419	9.22171	9.38355	9.72554	10.0042	9.93497	10.4514	10.5981	10.2848	10.9176	11.2626	11.8338	10.4326	10.3217	10.6247	10.4996
C07A9.3	Not	12.2019	12.3132	10.8922	10.9675	11.7745	11.3095	11.4397	10.7154	11.6867	11.3733	11.4781	10.8473	10.9639	10.7805	11.4938	11.5222	10.5093	10.565	10.0459	9.68447	10.33	9.93522	9.40893	9.263	8.66248	8.70183	8.80481	9.63564	10.2103	9.89057	10.1447	9.63359	11.0354	11.4341	11.526	11.851	10.3238	10.3469	10.3354	10.3939
C07A9.5	Not	11.7652	11.0252	10.9877	10.3756	10.7971	10.2456	10.3774	9.77954	10.2804	10.1451	9.60259	10.147	10.6048	10.4348	9.91229	9.8639	9.55533	9.23795	9.47381	9.52853	9.17508	9.08061	9.27698	9.05903	9.26908	8.79064	8.11795	8.73789	9.19736	9.31281	8.22667	8.47152	8.30606	8.4983	9.10965	9.14134	8.11535	8.23158	8.20922	8.21587
C07A9.7	Not	10.8597	10.8064	10.2954	10.643	11.2099	10.9095	10.5966	10.4214	10.1711	10.3352	11.2115	10.6216	10.6003	10.4149	10.4299	10.2901	10.0416	9.73632	9.59105	9.01836	9.2954	9.26322	8.42956	8.44819	9.4039	9.27798	9.47254	9.80655	9.5186	9.02596	9.05783	8.84751	10.3902	10.097	11.2202	11.0662	9.55236	9.93143	9.86996	10.1101
C07A9.9	Not	11.4391	11.6007	10.4751	11.1361	10.7725	11.3476	10.3391	11.0351	11.0221	10.4198	9.53512	9.39907	10.3031	10.4612	9.82951	10.2265	9.48871	10.3996	9.34325	9.77177	9.79481	8.81252	9.3972	8.7061	9.91269	9.57084	10.1755	9.62044	9.05256	9.15926	8.61534	9.26399	10.173	10.1772	11.1908	11.293	9.64636	9.87264	9.87111	10.0731
C07B5.2	Not	10.2262	9.85801	10.5768	10.1767	10.2835	10.6876	9.89291	10.2244	10.6128	9.76191	9.51864	9.81505	10.3191	9.66246	9.99077	9.87413	8.947	8.95224	9.17401	9.46389	9.0883	8.59541	8.43973	7.73695	9.5036	9.00839	10.2538	9.22484	9.06308	9.42771	8.80162	8.93756	9.57206	10.1852	10.2867	10.9376	9.28018	9.11345	9.32196	9.18613
C07B5.4	Not	10.4838	10.2406	10.0938	10.0193	9.77361	9.53386	9.83534	9.60053	10.5157	9.9436	9.55591	9.85821	9.92668	9.74705	10.0359	10.0331	9.48914	9.47904	9.50137	9.73773	9.37097	9.21657	9.03239	8.82022	9.26215	8.2781	9.14723	8.59529	10.1701	10.3308	8.68193	8.84201	9.19297	9.4791	10.1717	10.3833	8.81294	8.69388	8.88047	8.74167
C07D10.2	Not	11.4684	12.0734	10.9805	11.1696	11.8761	11.9412	11.3041	10.7225	11.979	11.7521	11.7451	11.2462	11.1005	11.356	11.5586	11.5349	10.9578	10.7783	10.1298	9.88778	10.4556	10.4647	9.23639	9.28778	9.84041	9.65575	10.5854	10.5381	9.88809	9.53452	10.1004	9.93109	10.4837	10.4474	12.0915	11.8941	10.4095	10.6586	10.6412	10.823
C07E3.1	Not	10.8774	11.1921	11.0128	11.2205	11.4451	11.5852	10.8865	10.6286	11.4394	11.2111	10.9215	10.7258	10.9814	10.6906	11.1595	11.054	10.5097	10.337	9.94172	9.99083	10.1438	10.0868	8.8693	8.85761	9.62173	9.58566	10.4048	10.1815	9.63681	9.88959	9.83112	9.60559	10.0058	9.7265	11.2175	11.1443	9.57383	9.85262	9.93156	9.95576
C07E3.2	Not	12.1565	12.1718	11.563	11.8922	11.77	12.0429	11.8372	12.0005	11.6184	11.8133	12.0074	12.0109	11.6361	11.6385	11.0725	11.1005	10.4146	10.5081	10.4296	10.4716	10.5244	10.5782	9.3909	9.53815	9.515	9.82975	9.82849	10.3388	10.7742	10.7864	10.9407	11.007	11.614	11.9127	12.8286	13.1222	11.2372	10.9968	11.6672	11.481
C07E3.4	Not	12.011	11.2686	11.8527	11.5594	10.8964	11.6206	10.638	11.2848	11.6791	12.1735	9.03659	8.19201	11.2382	10.4575	10.9267	10.5457	10.2753	10.1514	9.85995	10.0641	9.05642	9.71649	8.68645	8.81783	9.35303	8.77184	9.37925	9.19946	10.2648	9.34479	9.3297	9.41002	10.9951	11.2932	11.7778	12.0356	10.3669	9.60132	10.7045	10.0472
C07E3.7	Not	10.6837	10.557	10.1817	10.4774	10.5694	10.1749	10.2968	10.182	10.0053	9.88672	11.4394	10.8628	10.2138	10.083	9.85786	10.0781	9.72625	9.49348	9.27733	9.22339	9.22193	8.82204	8.45279	8.29481	8.99687	8.818	9.05053	9.12829	9.80808	9.90262	10.1151	9.74147	9.39611	9.75857	10.9783	11.4248	10.2185	9.64957	10.0762	9.70233
C07G1.1	Not	9.15813	9.43148	10.19	10.1509	9.53581	9.79617	9.52627	9.80724	10.025	9.8582	9.91396	10.2171	9.72753	9.91695	8.97872	8.86284	8.42817	8.87985	8.94253	9.04165	8.73939	9.04189	8.01439	7.85973	8.68465	8.4369	8.4966	8.76413	10.0304	10.6983	8.44254	8.31938	8.37822	8.34545	9.38834	9.21542	8.55272	8.12081	8.79247	8.28964
C07G1.3	Not	12.1555	12.6278	11.2634	11.3458	11.914	12.2136	11.4316	10.8881	12.2596	11.9307	12.32	12.5012	11.2783	11.3993	11.4748	11.5726	11.9015	11.9393	10.4531	10.6324	11.0411	10.6896	9.82034	9.77528	8.97613	9.14548	10.3103	10.5802	10.6797	10.4152	10.0874	10.2563	12.0836	12.0898	13.1417	13.1838	11.1062	11.2047	11.1326	11.2843
C07G1.4	Not	11.7285	11.3836	11.1538	11.2095	11.3776	11.2669	10.9252	10.9649	11.2339	11.6245	11.9593	11.8504	11.4518	11.4067	10.7914	11.1374	9.92051	9.77978	9.93267	9.83972	9.91363	9.72503	9.12055	9.09737	9.02562	9.28135	9.59217	9.93775	10.5986	10.4539	10.187	10.2072	10.8106	10.9434	11.8491	11.8958	10.6284	10.5134	11.0068	10.7937
C07G2.1	Not	13.8805	14.8471	13.2072	13.9761	14.4701	13.1849	14.4066	12.8658	13.7477	13.7042	14.5434	13.451	13.0247	13.7845	14.0107	14.2212	13.5749	12.5858	12.2175	10.9315	12.9482	13.007	11.9707	12.8347	9.59608	10.1637	10.0513	11.4338	13.6787	13.6131	13.2173	13.0898	14.0866	13.7124	15.1539	15.2481	13.199	13.8846	13.0771	13.6173
C07G2.3	Not	11.7173	11.713	10.7244	10.6827	11.6077	11.262	11.4459	11.173	10.6815	10.459	11.2318	11.6251	10.7883	10.663	10.6938	10.6894	10.8403	10.5654	10.1166	10.1264	9.88263	10.1625	9.21103	9.48967	9.15114	8.5519	9.02867	9.24399	10.2168	10.2476	9.50859	9.67017	10.2753	10.8652	11.1884	11.8239	9.89452	9.86849	10.26	10.2263
C07G3.3	Not	9.7412	10.1165	9.69764	10.1265	9.99696	10.4293	9.89747	9.57457	9.89014	9.81696	9.75115	10.421	8.8481	8.46903	9.30349	9.38676	8.72566	8.63003	9.04548	9.7765	8.40056	8.42176	8.30929	8.47298	8.73843	8.77413	9.55915	9.27327	9.25668	9.53653	8.23948	8.25849	8.29847	8.77935	9.16624	9.12622	7.9539	8.16268	8.57136	8.0485
C07G3.5	Not	10.3222	10.4705	10.1328	10.5868	9.99458	10.4456	10.0575	10.3546	10.2761	10.5181	9.13299	9.32562	9.8229	9.96697	9.57151	9.41509	8.63696	8.75616	9.00401	9.22691	8.66302	8.61195	7.94568	7.87809	8.97864	8.66317	8.90856	8.85008	9.0686	8.7271	8.23894	8.68256	8.63125	8.77015	9.62238	9.71762	8.18956	8.67535	8.15963	8.72196
C07G3.9	Not	11.8643	12.2382	11.1432	11.602	11.3529	10.9576	11.0699	10.7618	10.9052	11.1513	11.9586	11.9312	10.9144	10.7196	10.7384	10.9965	10.5079	10.2939	9.95115	9.88696	10.0358	10.0323	9.48053	9.52683	9.27819	9.31532	10.4231	9.88334	10.2635	10.4166	10.0684	10.2306	11.5158	11.3346	12.691	12.4982	10.6104	11.0397	10.659	11.0548
C07G3.9#2	Not	11.1361	11.5732	10.4684	10.5725	11.0863	10.318	11.2916	10.6242	10.9689	10.987	11.1029	10.5946	10.1469	10.0271	9.82858	9.55155	9.97665	9.86701	9.74018	10.0248	9.55162	9.70488	9.06496	9.32867	8.05287	8.63739	8.3254	9.22921	9.84864	9.42755	10.1472	9.62342	11.2579	10.9764	12.2132	11.8713	10.2085	10.4256	10.3712	10.5418
C07H4.2	Not	11.0629	11.2815	10.3409	10.4576	11.0051	10.5823	10.6014	9.80822	11.3086	11.4735	10.8957	10.6123	10.2944	10.1444	10.3625	9.95045	10.1273	9.79451	9.78712	9.71394	9.65909	9.85735	8.74574	8.74164	8.77063	8.56583	9.22693	9.55424	9.60307	9.08176	9.09331	8.64691	9.94886	9.60723	11.1206	10.8211	9.70036	9.92709	9.59706	9.8419
C07H6.1	Not	10.6359	10.7095	10.585	10.363	10.6518	10.7128	10.3089	10.3749	10.9286	10.4604	11.0599	10.8149	11.1921	11.6621	10.7973	10.7488	10.2552	10.1348	9.59635	9.2169	9.66974	9.6359	8.50365	8.60512	9.28393	9.40477	9.69106	9.8325	10.0892	9.78346	9.45205	9.31005	10.0811	9.9524	11.3761	11.2592	9.99746	9.83824	10.1664	10.07
C07H6.4	Not	12.887	12.365	12.042	11.5848	12.1459	12.4989	11.4371	11.5871	12.6659	12.4336	12.4691	12.7683	11.4422	11.5523	11.3013	11.5395	11.246	11.1989	11.0637	11.2508	10.8799	10.6088	10.3022	10.3388	9.36871	9.69771	9.83191	9.68745	11.3801	11.5967	11.3747	11.5929	12.5474	12.8569	13.4488	13.7452	11.8856	11.6407	12.1043	11.9415
C07H6.5	Not	12.5019	13.5575	11.6136	12.015	12.8407	12.1514	13.2883	12.3742	12.4718	12.7608	14.3239	12.1955	12.0788	12.4162	13.354	12.8281	12.2238	11.1493	11.2848	9.9323	11.0214	11.7887	9.1512	10.0976	9.33184	9.57519	10.0034	10.937	12.5616	11.9091	12.406	11.4539	13.0635	13.358	13.9028	14.1913	12.229	11.7781	12.3764	11.8747
C08A9.2	Not	10.8775	11.2248	10.6302	11.2013	10.0459	10.0536	10.0502	10.1557	10.0997	10.2256	9.91675	9.59797	9.72872	9.66304	9.44465	9.50675	9.17508	9.36329	9.26911	9.51986	8.94785	8.73352	8.81131	8.88683	8.05407	8.33986	8.90807	8.89132	8.9961	8.75078	8.43171	8.92006	9.09951	9.35122	10.2007	10.5258	8.55768	8.9014	8.64539	8.98388
C08A9.8	Not	9.95416	10.2737	10.0054	10.2702	10.3295	10.5525	9.72157	9.89318	10.2971	10.045	9.98368	9.31096	10.3852	10.754	10.0167	10.1001	9.25516	8.9586	9.10278	8.98971	8.95009	9.12266	7.91024	8.01281	9.67133	9.43106	9.68684	9.54803	9.60502	9.52539	8.91385	8.63437	9.25127	9.06284	10.5721	10.462	9.22054	9.18587	9.33652	9.3887
C08A9.9	Not	9.50666	9.45381	9.64634	10.1229	10.038	10.1697	9.57611	9.8049	9.16676	9.64147	9.59002	9.69862	9.24022	9.23964	9.23436	9.29588	8.54696	8.24868	8.88845	8.88677	8.41766	8.59095	7.75867	7.83909	8.49381	8.29402	8.54574	8.57887	9.47674	9.50463	8.53827	8.44424	8.55903	8.58901	9.32651	9.21658	8.52621	8.58541	8.59181	8.58256
C08B11.2	Not	11.8448	11.7586	11.522	11.7304	11.5376	11.3305	11.1428	10.7671	11.3918	11.3815	11.3774	11.0665	11.2143	11.0918	11.0933	11.335	11.3699	11.1167	10.1726	11.1398	10.8485	10.6479	10.2055	10.1907	9.23874	9.05431	8.48649	9.13681	10.4053	11.1422	10.2046	10.4342	10.9108	11.7859	12.2787	13.2051	11.4019	10.8368	11.2778	10.6767
C08B11.3	Not	11.3669	11.7534	10.7728	10.9494	11.1139	11.3451	11.2362	11.2262	10.7453	11.3024	10.3938	10.2411	10.4684	11.0534	10.2326	10.1676	9.5947	9.68144	9.68737	10.7106	9.21106	9.02839	8.22098	8.2743	8.5196	8.57134	8.72114	9.28422	9.22726	9.08736	8.6976	8.50689	9.089	9.70304	10.1782	10.2365	8.96463	9.06676	9.02377	9.07735
C08B11.5	Not	12.2155	12.593	11.5527	11.5207	12.2032	12.274	11.7659	12.0231	11.9051	12.007	12.4224	12.2003	11.6462	11.5024	12.0257	11.8394	10.9309	10.6682	10.44	9.57269	10.7205	11.2022	9.35462	9.49264	9.85361	10.2392	9.96016	10.2813	10.8169	10.7524	11.2498	11.2649	11.4048	11.8322	12.5046	12.9327	11.4079	11.2693	11.7413	11.5885
C08B11.7	Not	11.3437	11.4683	11.4175	11.1514	11.4204	11.2315	11.254	11.1826	11.0584	11.1534	11.4133	11.1506	10.8342	10.2459	11.065	10.7239	9.59446	9.44235	9.91487	9.34065	9.70962	10.3434	8.58512	8.78727	9.31769	9.93391	9.96549	10.2388	10.0874	9.69712	10.3083	10.1514	10.7328	11.0852	11.3746	11.6886	10.5832	10.5237	10.7612	10.5264
C08B11.9	Not	11.4194	11.548	11.2311	11.3065	11.4982	11.6471	11.1569	10.9608	11.5489	11.0575	11.8262	11.6112	12.0987	12.0126	11.5013	11.0442	11.8059	11.4377	10.2353	9.77321	10.8909	11.1744	9.65533	9.61859	9.78218	10.0096	11.8529	10.8855	10.3829	10.1591	11.1084	11.2214	11.2214	11.6204	12.3601	12.8152	11.7965	11.4869	11.1377	10.7997
C08B11.9	Not	12.1168	12.1273	11.285	11.5398	11.7183	11.7669	11.1966	11.1997	11.1114	11.1221	11.8258	11.6116	11.386	10.9559	10.9147	10.7261	11.1512	10.8755	10.371	9.87498	10.1915	10.4207	9.57919	9.82168	8.87785	9.41447	9.40167	10.0667	10.3824	10.1596	11.1069	11.2228	11.2212	11.6207	12.3595	12.8157	11.7957	11.4876	11.1388	10.7987
C08B6.1	Not	11.2974	11.0951	10.3946	10.1771	10.8125	10.7604	10.3866	10.0676	10.8673	10.7118	10.7967	10.7344	10.3083	10.1891	10.0981	10.0081	10.0365	9.92078	9.66598	9.80918	9.50552	9.4557	9.36014	9.11141	9.54968	8.63238	9.51714	8.86274	9.2606	9.28864	8.74442	8.85776	10.2577	9.76337	11.6405	11.0588	9.28107	9.67247	9.48693	9.79078
C08B6.2	Not	11.6974	11.6245	11.153	11.6474	10.4961	11.0735	10.4357	10.9591	10.8354	10.5087	10.4185	10.704	10.2873	10.5303	9.81651	10.2441	9.89595	10.3023	9.46867	10.338	9.31011	9.36027	8.75944	8.70748	8.93154	8.7159	9.44688	9.00651	9.22344	9.65837	8.64702	8.87243	9.68394	9.66208	10.6046	10.7411	9.21576	9.04868	9.3751	9.21963
C08B6.4	Not	11.4396	11.4333	11.2076	11.1222	10.9565	11.2219	11.124	11.3416	10.6073	10.788	9.26665	10.2519	10.5497	10.6295	10.2806	10.2059	9.61247	9.55359	9.68015	10.3857	9.08243	8.68319	9.33489	9.32121	8.61635	8.26304	7.8007	7.50258	9.02482	9.13836	8.36806	8.62431	8.67839	8.89213	9.45688	9.58454	8.44041	8.27126	8.48892	8.35422
C08B6.5	Not	9.81373	10.3099	9.66759	9.82825	9.85981	9.94511	9.42787	9.5052	9.4982	9.30005	8.74327	8.32357	9.41718	9.6163	9.02828	9.11287	7.89751	7.87232	8.46192	8.67261	8.29131	8.26777	7.30252	7.31472	8.20279	8.66376	9.06769	9.12473	9.96162	10.883	8.46548	8.26919	8.18635	8.17508	9.13464	9.2104	8.21917	8.01167	8.2629	8.11526
C08B6.7	Not	11.6187	11.9925	11.3082	11.4513	11.4919	11.0318	12.1017	11.8327	11.2704	11.5093	11.8359	11.4711	11.2001	11.5621	10.545	10.5763	10.0748	10.1616	10.1385	9.69791	10.008	10.0701	9.13406	9.39556	9.08875	9.60507	9.26635	10.5718	10.4916	10.4168	10.4006	9.95268	12.0547	11.828	12.5397	12.332	10.804	11.2958	11.051	11.4378
C08B6.8	Not	11.4011	11.2905	10.9326	11.0241	11.3716	11.081	11.1162	10.7776	10.1672	10.3832	12.029	11.4851	11.0383	10.2879	9.98527	9.3857	10.5477	9.81543	9.82418	9.45819	9.24443	9.6201	8.32385	8.48472	8.8311	9.21078	9.27727	9.59767	10.5649	10.1112	10.8583	10.6613	11.4211	11.374	12.725	12.6643	11.1682	11.2393	11.4188	11.5993
C08B6.9	Not	11.4969	11.7672	11.1513	11.0914	11.827	11.697	11.4502	11.3796	11.8453	11.8219	12.0078	11.4482	11.3584	11.107	11.6075	11.5113	11.0441	10.8631	10.0903	10.2646	10.1592	10.626	9.65482	9.92952	9.7065	10.1619	10.1537	10.3876	10.3792	10.0667	10.9054	10.575	11.1657	11.4853	12.6094	12.8893	11.0344	11.1639	11.3619	11.4039
C08C3.2	Not	11.3836	11.5099	11.2889	11.1222	11.4241	10.6509	12.0972	11.3671	10.9649	11.9161	11.2738	10.7273	10.0133	9.77072	10.224	9.80518	9.98211	9.28608	9.85796	9.94209	9.39843	9.29444	9.16625	9.86136	8.59379	9.11761	9.04404	9.49032	10.2002	10.0939	9.83768	9.76661	10.7108	10.877	12.0502	12.1057	10.8063	10.6093	10.8192	10.7257
C08D8.1	Not	9.95681	10.3273	9.78036	10.7812	10.1665	10.845	9.61269	9.71139	10.1659	10.2921	9.23573	9.28119	9.46404	9.75844	9.19085	9.09502	8.4564	8.64796	9.05667	9.14274	8.61785	8.59829	7.94305	7.91997	8.97555	8.54905	9.09398	8.90824	8.79266	8.81524	8.10799	8.47979	8.45943	8.46938	9.37932	9.21145	7.85298	8.45426	8.04654	8.60345
C08D8.2	Not	11.6087	12.0732	11.1265	11.8604	10.6366	11.0214	10.4956	10.8407	11.0081	11.326	9.46894	9.8492	10.8269	11.5238	10.5806	10.739	10.0489	10.3803	9.47587	10.1067	9.61894	9.80965	9.17309	9.27478	9.41644	8.56726	9.97961	9.09342	8.89701	8.80884	9.03752	9.09944	9.24763	9.49389	10.0201	10.3394	8.84897	8.82121	9.23811	8.94017
C08E3.11	Not	9.77933	9.88341	9.65996	10.0409	9.21789	9.45155	9.37121	9.52685	9.41358	9.67423	8.32035	8.03414	9.30947	9.09687	9.26747	9.35053	8.80189	8.59739	9.20294	9.47047	8.6796	8.81697	8.34179	8.13697	8.84722	8.48698	9.10153	8.68331	8.59953	8.38875	8.4116	8.11676	8.04423	8.33048	8.84627	8.92956	8.07837	7.91075	8.20839	7.94257
C08E3.3	Not	10.8868	11.3968	10.8744	11.8258	10.5094	11.1133	10.3846	11.2601	9.83216	10.7321	9.24897	9.27728	9.87931	10.3577	9.60273	10.1593	8.62033	8.78262	9.1337	9.36604	8.84211	9.21556	8.05341	8.23575	8.71181	8.67729	8.57246	9.02435	9.42024	9.24384	8.75194	9.19307	8.89751	9.14249	9.97407	10.2494	8.31066	8.89498	8.85163	9.23936
C08E3.5	Not	10.6552	10.9206	10.3785	10.7537	10.5038	11.0451	10.1513	10.017	10.8234	10.6667	9.87823	10.1519	10.1776	10.4198	9.7506	10.3429	9.13456	9.53645	9.34579	10.2701	9.03725	8.81372	9.02282	8.94579	8.44117	8.23074	9.12839	8.54272	9.2335	9.12021	8.59146	8.86762	9.305	9.46362	10.2026	10.464	8.83249	9.39403	9.19364	9.00553
C08E3.6	Not	10.2972	10.6672	9.67277	10.0712	10.3707	10.8802	9.65742	9.07242	10.262	10.0039	9.67914	10.4372	9.08575	8.74298	9.55081	9.80313	8.56957	8.98512	9.10413	9.54994	8.71472	8.58749	8.37906	8.26592	9.03044	8.9784	9.39389	9.28212	9.29983	9.49639	8.79121	8.68642	9.13507	9.03925	10.0494	10.1276	9.04523	8.76163	8.81601	8.66864
C08F1.3	Not	10.1675	10.3636	9.62647	9.8484	10.6388	10.8771	9.95049	9.19878	9.84364	9.80192	8.83165	9.62185	9.01489	8.54914	9.34177	9.40158	8.87373	8.80329	9.12332	9.97116	8.30514	8.22613	8.14827	8.15451	9.34748	8.96949	9.81922	9.28221	9.14361	9.16701	8.4935	8.28622	8.06945	8.03082	8.95827	8.87543	8.207	7.76432	8.75069	7.92148
C08F1.4	Not	10.8568	10.2355	10.4653	9.99026	10.489	10.5308	10.1077	10.2016	11.3777	10.5519	11.769	12.0777	10.2262	10.8394	10.2104	10.5466	10.1766	10.7123	9.70665	9.71807	10.317	10.0768	9.69338	8.86579	8.57926	8.59909	9.44657	9.25265	9.63814	9.77029	9.61887	9.51192	11.5374	10.9676	12.5913	11.982	10.2203	10.3784	10.0887	10.4409
C08F1.5	Not	9.74747	9.66378	10.0085	10.0722	9.8404	9.77614	9.71943	9.95795	10.0066	10.1555	9.86319	9.80875	9.56111	9.76737	9.51541	9.89406	8.22951	8.364	8.81466	8.99643	8.48283	8.33828	8.13029	8.07018	8.10259	8.19007	8.48354	8.79758	8.92169	8.80717	8.453	8.58739	9.38893	8.77155	10.3712	9.57317	8.57898	8.77417	8.69416	8.80406
C08F1.6	Not	9.9166	10.2585	10.0723	9.93439	9.70796	9.66909	9.4317	9.50145	9.68902	9.355	9.58815	10.147	9.19625	8.97535	9.21644	9.10464	8.32048	8.42785	8.5763	8.54373	8.30539	8.37764	7.62439	7.73632	9.90806	9.70085	9.72554	9.31698	9.29361	9.47849	8.38626	8.69701	7.93457	8.34228	8.89723	9.4262	7.72156	8.16671	8.48303	8.22444
C08F8.3	Not	13.2433	13.6062	12.2517	12.819	12.7824	12.3221	11.8334	11.2958	12.2237	12.5081	13.7262	13.1867	11.6787	11.5159	11.6362	11.7866	11.1498	10.4951	10.8651	10.5286	10.6648	10.6764	9.92207	10.3213	9.87391	10.1513	10.0425	10.5208	11.9113	12.1317	12.0231	12.0077	12.7372	13.0249	14.4417	14.5558	12.7735	12.7105	12.9015	12.7919
C08G9.2	Not	10.2784	10.9442	9.66062	10.3827	10.0801	10.7432	9.72385	10.0068	10.0133	10.1536	9.61393	9.67226	9.40199	9.79312	9.68285	10.0319	8.81227	8.76599	8.89167	9.38261	8.39805	8.52351	7.75973	7.6749	9.01773	9.14874	9.64341	9.35378	10.2579	10.5428	8.39921	8.19806	8.32119	8.31839	9.29627	9.43207	8.43159	8.09168	8.83238	8.4443
C08H9.12	Not	10.1127	10.0418	9.68961	9.78691	9.70126	9.395	9.7639	9.61198	9.46847	9.66998	9.43568	9.76881	9.73799	9.78153	8.94794	8.85051	8.81529	8.61816	9.16109	9.20427	8.64702	8.60269	8.19021	8.14651	9.07791	8.42645	8.14539	7.78807	9.0989	9.16358	8.41365	8.41173	8.2144	8.47923	9.1327	9.1787	8.07108	8.10045	8.35518	8.24258
C08H9.14	Not	10.0246	9.91937	10.2107	10.3603	10.3544	10.1351	10.3025	9.92184	9.85715	9.93666	9.4425	9.06064	9.4349	9.37407	9.84978	10.4564	9.57851	9.32923	9.52579	10.4691	9.42457	9.6875	9.02441	9.12595	8.22757	7.96645	9.02905	8.54916	9.31359	9.6174	8.78596	8.73945	8.24548	8.14625	9.26233	9.20144	8.61724	8.2358	8.35929	8.13356
C08H9.2	Not	12.2158	12.3016	11.8781	11.5431	12.1675	11.5375	11.8876	11.078	13.1105	12.2832	12.2046	11.9376	11.4862	11.7423	12.1521	12.3143	11.3977	11.9099	10.6329	10.5642	11.605	10.4093	11.2844	10.4672	9.05019	8.51044	9.15523	9.33676	10.2402	9.99702	10.4466	9.88142	12.0269	12.1469	13.2893	13.247	10.6201	10.9116	10.8599	11.1567
C08H9.2	Not	12.2175	12.2999	11.8795	11.5417	12.1668	11.5382	11.887	11.0786	13.1099	12.2838	12.2039	11.9383	11.4866	11.7418	12.1541	12.3123	11.3968	11.9108	10.6316	10.5655	11.6051	10.4092	11.2855	10.4662	9.17944	8.87179	9.16806	9.57384	10.2395	9.99768	10.4452	9.88283	12.027	12.1469	13.289	13.2473	10.6211	10.9106	10.8609	11.1556
C08H9.3#2	Not	10.661	10.5235	9.93512	10.1481	10.3964	10.0127	10.185	9.91799	10.6148	10.8647	10.4871	10.1286	10.1758	9.822	9.90885	9.31132	9.69896	9.08812	9.52235	8.92961	9.23755	9.09185	8.59494	8.43672	8.98631	8.86903	9.24148	9.29462	9.2221	8.7861	9.4769	9.63068	9.65036	9.83301	10.9753	11.0947	9.92176	10.1214	9.88847	10.0644
C09B7.1	Not	10.3536	10.5257	10.1023	10.685	9.96337	10.5701	9.84066	10.3904	9.74987	10.1215	9.31684	9.19344	9.55512	9.4248	9.17822	9.34101	8.95642	9.01899	9.25994	9.4618	8.3008	8.35953	8.06447	8.21529	8.77942	8.95166	9.42403	9.1878	10.5447	10.473	12.1043	11.9279	8.49926	8.77122	9.70668	10.0461	8.1108	8.56258	8.27952	8.81699
C09B8.6	Not	11.4534	10.9424	10.8243	10.6692	11.014	11.336	10.9053	11.3154	11.2468	11.0454	11.6092	11.65	11.3258	10.9699	11.2865	11.505	10.6118	10.8372	10.097	10.7806	9.93946	10.0263	9.13839	8.82471	9.4651	9.35234	10.0975	9.77026	10.336	10.4427	10.3138	10.6696	11.4567	11.648	12.3493	12.5235	10.4828	10.5744	10.9644	10.8866
C09B8.7#2	Not	9.86888	9.50874	9.7442	10.0296	9.81577	9.58938	9.80761	9.80759	10.5341	10.208	10.8395	10.493	9.73898	9.78018	9.55333	9.37893	9.51392	9.64358	9.14012	8.89655	9.07698	8.40846	8.65805	8.23553	8.43961	8.48301	8.97138	9.22033	9.19344	8.83482	8.96049	9.02521	9.97807	9.98884	11.0606	11.0596	9.45769	9.74697	9.5815	9.89972
C09B9.4	Not	10.9516	10.3117	10.3253	9.99667	10.6726	10.9236	10.3075	10.3376	10.3029	10.8218	10.3105	10.8584	10.7121	10.0522	10.604	9.93325	9.33118	9.04135	9.60757	9.74423	8.932	9.15215	8.39418	8.57626	8.80171	8.81297	8.59935	9.31356	9.19247	9.45554	9.08553	9.22536	9.93535	10.1069	10.7982	11.053	8.19397	8.29224	9.30171	9.64321
C09B9.7	Not	9.67728	9.9427	9.47739	9.46447	9.73724	9.92002	9.42025	9.31562	9.94488	9.96265	9.65794	9.76503	9.82468	9.56285	9.63122	9.23594	8.60398	8.46296	9.00559	9.59903	8.42732	8.40816	7.69695	7.63516	9.83092	9.20229	9.64405	9.16266	10.1655	10.4737	8.57854	8.47502	9.01929	8.8486	9.88578	9.82002	8.82606	8.6826	9.06115	8.76152
[truncated: 5,851 more rows]
